# Supplementary material for: E2F4 may be a core transcription factor in the lncRNA‐TF regulatory network in cervical cancer
Source: J Clin Lab Anal. 2022 Mar 9;36(4):e24322. doi: 10.1002/jcla.24322 (PMC8993607; doi:10.1002/jcla.24322)
Supplement: Supplementary file 2 — Supplementary Material [file JCLA-36-e24322-s003.xls]

## Sheet: cis_stat_result
lnc	mrna	Pearson_pvalue	Pearson_correlation	cis_distance
NONHSAT003705.2	ROR1	0.0085	0.924	2193
NONHSAT009310.2	NEK2	5.6e-05	0.994	9939
NONHSAT009866.2	ENST00000472798	0.046	-0.818	13587
NONHSAT009866.2	LEFTY2	3.9e-06	0.998	9
NONHSAT013031.2	CXCL12	0.0033	0.953	454
NONHSAT015757.2	AB020701	0.014	0.901	59225
NONHSAT023900.2	MMP3	0.0029	0.955	6815
NONHSAT024389.2	SIDT2	0.0072	0.93	6023
NONHSAT027112	RERG	0.0023	0.961	60979
NONHSAT028890.2	SHMT2	0.049	0.813	5845
NONHSAT028890.2	NXPH4	0.0001	0.992	682
NONHSAT028890.2	LRP1	0.0017	-0.966	57446
NONHSAT028965.2	CYP27B1	0.0031	0.954	262
NONHSAT040566	ENST00000390604	0.0057	0.938	19679
NONHSAT040566	ENST00000390606	0.00053	0.981	25942
NONHSAT040566	ENST00000390605	0.0039	0.948	17
NONHSAT040566	ENST00000390600	0.016	0.894	89202
NONHSAT040566	AJ252276	0.0092	0.921	91493
NONHSAT040978.2	SNRPN	0.0024	0.96	16051
NONHSAT044082.2	ALDH1A2	0.00067	0.979	779
NONHSAT044082.2	ENST00000559266	0.034	0.846	60686
NONHSAT053548.2	TOP2A	0.00024	0.987	903
NONHSAT072773.2	LONRF2	3e-05	0.996	9950
NONHSAT090137.2	ACOX2	0.01	0.917	29779
NONHSAT091535.2	MYLK	0.0028	0.957	29289
NONHSAT097334.2	ABCG2	0.0024	0.96	41435
NONHSAT098028.2	SYNPO2	0.00095	0.975	23413
NONHSAT101891	CCNB1	5.8e-06	0.998	7
NONHSAT101891	MRPS36	0.028	0.86	52762
NONHSAT101891	CENPH	6.5e-05	0.993	34279
NONHSAT119942.2	ADCYAP1R1	0.001	0.974	18381
NONHSAT120840.2	NPDC1	0.0086	-0.923	25015
NONHSAT131988.2	SECISBP2	0.036	-0.841	37577
NONHSAT131988.2	CKS2	0.0047	0.943	187
NONHSAT136587.2	DMD	0.011	0.913	14849
NONHSAT136590.2	DMD	0.014	0.903	14852
NONHSAT145704.2	MYOCD	0.00025	0.987	10689
NONHSAT149520.1	GSTM2	0.015	0.899	45863
NONHSAT149520.1	GSTM1	0.025	0.868	28258
NONHSAT152708.1	ASPM	0.00022	0.988	54396
NONHSAT160508.1	CHRDL2	0.0006	0.98	6292
NONHSAT169799.1	LOC102725284	0.0067	0.933	84442
NONHSAT169799.1	ENST00000390597	0.0012	0.971	88467
NONHSAT173056	RBL2	0.022	-0.878	78062
NONHSAT179694	PSENEN	0.033	-0.848	9033
NONHSAT183596	SPEG	0.0011	0.973	42486
NONHSAT189911.1	SYCP2	1.9e-06	0.999	14730
NONHSAT192106	ENST00000390313	0.0032	0.953	85078
NONHSAT192106	ENST00000390304	0.021	0.879	18410
NONHSAT192106	ENST00000390312	0.0077	0.927	71886
NONHSAT200179.1	HSD17B11	0.019	0.886	91075
NONHSAT200187.1	ABCG2	0.0024	0.96	1955
NONHSAT202070	TRIP13	9e-05	0.992	10427
NONHSAT204598.1	SEMA6A	0.0013	0.97	58157
NONHSAT204776.1	PCDHB16	0.0045	0.945	88521
NONHSAT204776.1	PCDHB5	0.0011	0.973	40641
NONHSAT204776.1	PCDHB6	0.00083	0.976	55426
NONHSAT204776.1	PCDHB7	0.00063	0.979	78251
NONHSAT204776.1	PCDHB4	0.0041	0.947	27596
NONHSAT204776.1	PCDHA11	0.012	0.908	85800
NONHSAT208011.1	RSPO3	2.4e-05	0.996	41617
NONHSAT208905	HIST1H3F	0.0021	0.963	1191
NONHSAT208905	HIST1H3D	0.0023	0.96	54521
NONHSAT208905	HIST1H1D	0.049	0.813	17080
NONHSAT208905	HIST1H4G	0.021	0.878	4692
NONHSAT208905	HIST1H2BG	0.0011	0.973	35062
NONHSAT208905	HIST1H2AD	0.0018	0.965	52696
NONHSAT208905	HIST1H3G	0.0022	0.961	19513
NONHSAT208905	HIST1H4D	0.017	0.891	62778
NONHSAT209172.1	RCAN2	0.0012	0.972	114
NONHSAT209326.1	TMEM30A	0.017	0.893	55580
NONHSAT216913.1	PURG	0.0017	0.966	10
NR_022008	SNRPN	0.0025	0.959	12737
NR_024237	OAZ3	0.019	0.886	70887
NR_036634.1	TGFBR3	0.0035	0.952	12246
NR_037910.1	PRLR	0.00012	0.991	5118
NR_037950.1	PCYT1A	0.0045	0.944	81879
NR_047562.1	SORBS2	0.0077	0.927	87619
NR_072999.1	JAM2	0.0003	0.986	5262
NR_102422.1	RAMP2	0.013	0.907	95423
NR_109776.1	ARHGAP6	0.0014	0.969	32091
NR_131751.1	PRUNE2	8.3e-05	0.993	33328
NR_132730.1	ENST00000578950	0.046	-0.82	62309
NR_132730.1	VAMP2	0.039	-0.835	46802
NR_132730.1	PER1	0.05	-0.812	66329
NR_134574.1	GINS1	5.8e-05	0.994	31248
RMDN2-AS1_1	CYP1B1	0.00037	0.984	870
lnc-ABCA9-4_1	ABCA8	0.0054	0.939	11333
lnc-ADAM7-1_1	ADAMDEC1	0.00089	0.976	3479
lnc-AFMID-1_2	BIRC5	0.00013	0.991	901
lnc-AFMID-1_2	SYNGR2	0.0067	0.932	51488
lnc-AL901608	ENST00000390633	0.0037	0.95	61723
lnc-AL901608	ENST00000390616	0.0072	0.93	24909
lnc-AL901608	ENST00000390632	0.0026	0.958	22732
lnc-AL901608	ENST00000390628	0.016	0.896	29688
lnc-AL901608	ENST00000390625	0.015	0.9	95206
lnc-AL901608	ENST00000617374	0.025	0.868	70680
lnc-BCKDHB-4_1	TTK	1.1e-07	1	31278
lnc-C10orf107-3_1	CDK1	3.1e-05	0.995	4041
lnc-C16orf45-3_1	NDE1	0.0045	-0.945	3311
lnc-C1orf216-3_1	CLSPN	0.001	0.974	8394
lnc-C9orf92-2_1	BNC2	0.00063	0.979	11114
lnc-CDKN2B-3_1	CDKN2A	0.0017	0.966	1256
lnc-CLDN6-3_1	CLDN6	0.0078	0.927	37986
lnc-CXCL12-4_1	CXCL12	2.5e-07	1	1065
lnc-DOCK5-1_1	CDCA2	0.0026	0.958	45673
lnc-EXO1-3_1	EXO1	9.2e-05	0.992	32004
lnc-FAM189A1-6_1	GREB1	0.00013	0.991	3728
lnc-GFRA3-1_4	CDC25C	0.0011	0.973	40423
lnc-IGFLR1-2_1	U2AF1L4	0.047	-0.817	60496
lnc-IKBIP-4_1	ANKS1B	3.1e-05	0.995	49539
lnc-INTS2-3_1	BRIP1	0.00029	0.986	92797
lnc-KCNN3-1_1	KCNN3	0.0053	0.94	5438
lnc-KLHDC7B-3_1	KLHDC7B	0.038	0.836	15277
lnc-LGR6-7_2	PPP1R12B	7.5e-09	1	23849
lnc-MFSD5-2_1	ESPL1	0.012	0.907	18097
lnc-MPL-1_1	CDC20	5.2e-05	0.994	1327
lnc-MPL-1_1	TIE1	0.0072	-0.93	39536
lnc-PPP1R3D-6_1	SYCP2	0.0007	0.978	46749
lnc-PPP2R5A-1_1	DTL	0.001	0.974	3816
lnc-PTPLB-6_1	MYLK	6.7e-06	0.998	43727
lnc-RAD51-3_1	CASC5	0.0027	0.957	21648
lnc-RAD51-3_1	RAD51	0.017	0.892	81090
lnc-RP11-476E15	AB020701	0.015	0.898	20820
lnc-STON1-1_1	STON1	0.0044	0.945	38101
lnc-STON1-2_1	STON1-GTF2A1L	0.00018	0.989	24685
lnc-STON1-2_1	STON1	0.011	0.913	46858
lnc-TCEAL2-1_1	TCEAL2	0.00033	0.985	348
lnc-TP53INP1-5_1	CCNE2	0.00095	0.975	3308
lnc-TXNDC3-1_1	GPR141	0.0086	0.923	80504
lnc-WHSC1L1-11_1	FGFR1	0.00056	0.981	5451
lnc-ZDHHC2-4_1	MICU3	0.00058	0.98	17890
lnc-ZFP28-2_1	ZNF471	0.0027	0.958	17883
lnc-ZFP28-2_1	ZNF583	0.0047	0.943	86165
lnc-ZFP28-2_1	ZNF470	0.0018	0.965	68239
lnc-ZFP28-2_1	ZFP28	0.032	0.851	45748
lnc-ZNF676-2_1	ZNF676	0.018	0.889	5036
