# Supplementary material for: E2F4 may be a core transcription factor in the lncRNA‐TF regulatory network in cervical cancer
Source: J Clin Lab Anal. 2022 Mar 9;36(4):e24322. doi: 10.1002/jcla.24322 (PMC8993607; doi:10.1002/jcla.24322)
Supplement: Supplementary file 3 — Supplementary Material [file JCLA-36-e24322-s002.txt]

ProbeName	p ([T] Vs [N])	Regulation ([T] Vs [N])	FC (abs) ([T] Vs [N])	FC ([T] Vs [N])	Log FC ([T] Vs [N])	5-0-1.txt(normalized)	6-0-1.txt(normalized)	L2-0-4.txt(normalized)	5-1-1.txt(normalized)	6-1-1.txt(normalized)	L2-1-1.txt(normalized)	Sequence	TargetID	GeneID	GeneSymbol	Synonyms	Description	ChromosomalLocation	Type	EnsemblID	RefSeqID	NONCODEID	lncipediaID	circRNA_chrom	circRNA_start	circRNA_end	circRNA_strand	circRNA_genomic length	circRNA_spliced seq length	circRNA_samples	circRNA_annotation	circRNA_best transcript	circRNA_gene symbol	circRNA_circRNA study	mitranscriptomeID
A_19_P00812033	0.029901931	down	8.045327	-8.045327	-3.008151	7.5692687	8.520122	6.484697	5.4398184	4.552451	3.5573654	CTCAGAGGAGGAGTATTCCACCAAAGAAGAGAAATATGAAAAGGAGATGAAACTGCTGGA	ENST00000520558					hs|chr5:163136438-163136379	noncoding	ENST00000520558		NONHSAT104913.2
CUST_H6L_08235	0.026863022	up	3.0441954	3.0441954	1.606061	5.4973364	5.5142155	6.7320414	7.246657	7.4971647	7.817955	ATTTCACTCGGAGTTACCTGGACTTGATTGTAACTTACACCTCAGTCATTTTACTTCTGT	NM_005337	3071	NCKAP1L	HEM1	Homo sapiens NCK-associated protein 1-like (NCKAP1L), transcript variant 1, mRNA [NM_005337]	hs|chr12:54902186-54902245	noncoding			NONHSAT162239.1	lnc-PDE1B-4:1
CUST_H6L_18844	0.020953014	down	15.143186	-15.143186	-3.9205968	7.7502003	7.5426006	5.4768367	2.8874297	4.6690087	1.4514081	TGAACTGGACCAATGTTCATGCCATCAACTTGACGCTGGTGAATGTGACGAGTGAGGACA	NM_001243101	4916	NTRK3	GP145-TrkC|TRKC|gp145(trkC)	Homo sapiens neurotrophic tyrosine kinase, receptor, type 3 (NTRK3), transcript variant 4, mRNA [NM_001243101]	hs|chr15:88679264-88679205	noncoding			NONHSAT048160.2	lnc-MRPL46.1-3:1
A_32_P202438	0.0142859	down	3.658493	-3.658493	-1.8712494	4.2441754	3.9213681	3.2493062	1.9257666	2.33187	1.5434647	ATGTACAACTTTTATTATTTCTTATCTCGGTTGGTTAAGAATATGTAGTAATGGCCGGGC	T198694					hs|chr2:128646022-128646081	noncoding																T198694
CUST_H6L_39324	0.016310738	down	5.626276	-5.626276	-2.4921803	10.326481	10.729839	9.928991	8.045286	7.604785	7.858699	CTCAGGTCACAGAGACTGATGAGTGCCGACTGAACCAGAACATCTGTGGCCACGGAGAGT	NM_021070	4054	LTBP3	DASS|LTBP-3|LTBP2|STHAG6|pp6425	Homo sapiens latent transforming growth factor beta binding protein 3 (LTBP3), transcript variant 2, mRNA [NM_021070]	hs|chr11:65318608-65315469	noncoding			NONHSAT160430.1	lnc-KCNK7-5:2
CUST_H6L_16269	0.002477929	down	3.2153718	-3.2153718	-1.6849855	6.461162	5.811875	5.236101	4.6430635	4.282301	3.528817	GGATTTGGCTTGGGAGGAGAGTATATAGGCTAGATGAGAGACCCTGAGGCTCCACAGGAC	ENST00000547744	3678	ITGA5	CD49e|FNRA|VLA-5|VLA5A	integrin, alpha 5 (fibronectin receptor, alpha polypeptide) [Source:HGNC Symbol;Acc:6141] [ENST00000547744]	hs|chr12:54806191-54806132	noncoding				lnc-ZNF385A-4:1
CUST_H6L_12534	0.048418373	down	2.8721032	-2.8721032	-1.5221076	6.6308694	6.6863317	4.599202	4.806125	4.773366	3.770592	TCTGCCTTTTAAACATTGGTTTTCCTTGCATTTTATGGTGGTGTGATTTTGCCTCAGCAA	ENST00000477524	79739	TTLL7		tubulin tyrosine ligase-like family, member 7 [Source:HGNC Symbol;Acc:26242] [ENST00000477524]	hs|chr1:84331496-84331437	noncoding			NONHSAT004175.2	lnc-GNG5-8:1
CUST_H6L_30153	0.014697384	down	9.733747	-9.733747	-3.2829952	13.833192	15.418062	13.111802	11.224137	11.416958	9.872975	CTGTTGACAAAAAAGGCAACTTCAACTATGTGGAGTTCACCCGCATTCTCAAACACGGCA	NONHSAT126262					hs|chr8:041986371-041986312	noncoding			NONHSAT126262.2
CUST_H6L_23554	0.002738525	down	2.7273552	-2.7273552	-1.4475026	9.780615	9.455247	9.037334	8.480976	7.9040294	7.5456843	TGAGACCTAAAATCTTATGAGCTTGTCCAAAACACTGAAACATGTCAGCAGGGCCTATGG	lnc-SETD4-11:1					hs|chr21:036844570-036844511	noncoding			NONHSAT081913.2	lnc-SETD4-11:1
CUST_H6L_08727	0.02672106	down	2.1238856	-2.1238856	-1.086706	10.51833	10.326124	10.143582	9.331647	8.987572	9.408701	GAAAATGTGGAGTAAACTATTTGCCTGTGGTAGACACCTGCACGCATAGGATTGAAGACA	AF527552	574	BAGE	BAGE1|CT2.1	Homo sapiens B melanoma antigen variant d (BAGE1) mRNA, complete cds, alternatively spliced. [AF527552]	hs|chr21:11057504-11057445	noncoding			NONHSAT139818.2	lnc-PRYP4-15:1
A_33_P3385121	0.02771355	up	3.056225	3.056225	1.6117507	2.2429185	1.5452368	2.577915	4.4012976	2.918281	3.8817434	TGTGAGGTGATAGAAATGCTGATTCGCTTGATCATTGTGGCGTCCACAATGTATATATAA	AK127678	100129322	LOC100129322		Homo sapiens cDNA FLJ45776 fis, clone NETRP2004090. [AK127678]	hs|chr6:11351275-11351216	noncoding																T297424
CUST_H6L_21249	0.034817297	down	2.7389	-2.7389	-1.4535966	6.353819	5.987811	4.9666204	4.7639837	4.1345024	4.048974	ATTTACTTCTCACAGGACGAGTGGGGACTTCTTGATGAGGCTCAGAGACTCCTGTACCTT	NM_001010879	284307	ZIK1	ZNF762	Homo sapiens zinc finger protein interacting with K protein 1 (ZIK1), mRNA [NM_001010879]	hs|chr19:58099934-58099993	noncoding				lnc-ZIK1-1:1
CUST_H6L_33385	2.04E-04	up	20.520832	20.520832	4.3590174	3.235279	2.0209527	1.9498003	7.5271854	6.3228116	6.433088	ATGGTTTTCCTCTTATGTTTCTATCATCTCTAAAATACAACAGCCTGGTGGGCAGGCCCT	lnc-CLDN6-3:1					hs|chr16:003027269-003027214	noncoding			NONHSAT147897.2	lnc-CLDN6-3:1
CUST_H6L_10738	0.022363937	down	2.1808252	-2.1808252	-1.1248741	6.50035	6.5425453	6.0946445	5.0637684	5.695829	5.0033183	CCTAATTTCTGAAAGGCTCTTCTGAAAGAACTCCGGACCTTGCCCATGGAGAAGTTTAGA	lnc-TMEM33-3:2					hs|chr4:041699304-041700398	noncoding				lnc-TMEM33-3:2
CUST_H6L_69394	0.004641692	down	15.816993	-15.816993	-3.9834034	8.32182	8.498522	6.04676	3.7960768	4.742653	2.3781638	AGCTGCTTCAACTGCTCCAGACTATTGAAGTATGCAAATCAGCACAAAATGTGACATTCT	NM_013357	29942	PURG	PURG-A|PURG-B	Homo sapiens purine-rich element binding protein G (PURG), transcript variant A, mRNA [NM_013357]	hs|chr8:30889036-30888977	noncoding			NONHSAT216913.1
CUST_H6L_01531	0.040523015	down	7.499445	-7.499445	-2.9067838	4.881962	5.8564286	4.4624805	2.8515613	1.7923295	1.8366283	TGTGTTCTCACTGGGCTAACTTGTACATGGATGAAGACAGTTTCTCTGGCAGTTGTTTAG	ENST00000616822					hs|chr15:061140141-061140082	noncoding	ENST00000616822		NONHSAT044237.2	lnc-NARG2-5:1
CUST_H6L_26806	0.010196644	down	2.7802544	-2.7802544	-1.4752169	11.187147	11.416136	11.149224	9.493242	9.872116	9.961496	TTTTAACTATCCCTGCCTGTGACTTTCAAGGTTTGTATCTGTGAGATGGAGCCTGACTCT	ENST00000506241	3572	IL6ST	CD130|CDW130|GP130|IL-6RB	interleukin 6 signal transducer (gp130, oncostatin M receptor) [Source:HGNC Symbol;Acc:6021] [ENST00000506241]	hs|chr5:55251882-55251823	noncoding			NONHSAT204186.1
CUST_H6L_57067	0.02549293	up	2.879432	2.879432	1.5257843	2.1628318	3.1198149	2.9584856	3.3042212	4.565268	4.9489956	GAAGAGTAAACTTACAGGATAAGCTGGTTAAGAGTAGCCCAGGGGTAGAAGGAGTTGGAT	NONHSAT194511					hs|chr3:136745684-136745743	noncoding			NONHSAT194511.1
CUST_H6L_18401	0.017183825	down	2.8404982	-2.8404982	-1.5061439	9.133678	8.7229185	8.051126	7.231467	7.3660674	6.791756	TCGATCTGTTTCTTGTGCGTGTCCACCAACAGCAAGAGGTCCGAATTGCGCTTTTCCAGC	NONHSAT042143					hs|chr15:044581472-044581413	noncoding			NONHSAT042143.2
CUST_H6L_25280	0.014839857	down	6.1732225	-6.1732225	-2.6260238	4.842503	4.281395	3.8412347	1.8559345	1.3703642	1.8607619	ACACTTCTGCTTAAGAAAACTTACCCAGTGTGTGGATGGACCAATAATAAAAAGGAATGT	lnc-NAALADL2-9:1					hs|chr3:176028913-176028972	noncoding			NONHSAT093314.2	lnc-NAALADL2-9:1
CUST_H6L_20130	0.004683881	down	2.0669513	-2.0669513	-1.0475044	9.767412	9.695745	8.93279	8.610273	8.783759	7.8594027	GGACAATATGTCTATTACGAATACACCAACAAGTAATGATGCCTGTCTGAGCATTGTGCA	NM_005359	4089	SMAD4	DPC4|JIP|MADH4|MYHRS	Homo sapiens SMAD family member 4 (SMAD4), mRNA [NM_005359]	hs|chr18:48573419-48573478	noncoding			NONHSAT177799.1
CUST_H6L_10286	0.010876803	down	17.337744	-17.337744	-4.1158442	7.073908	5.751574	5.028117	2.108888	1.9150926	1.4820873	CTGAATGCAGCTTGTTTTGTGTGTGGGAAGGAATTACGTTTTAGGGTATTAAATATCCTT	lnc-STON1-1:1					hs|chr2:048787098-048787157	noncoding			NONHSAT070624.2	lnc-STON1-1:1
CUST_H6L_55864	0.0281699	up	2.082877	2.082877	1.0585775	4.5036116	4.4777203	3.664673	5.26229	5.5090375	5.0504093	AGACTTGGACACTTTACAATCAAATTGCACTTGGCAAAGGAAAGAACTTCAATATGCTTT	NONHSAT191773					hs|chr21:031335217-031335276	noncoding			NONHSAT191773.1
A_21_P0000411	0.03915308	down	5.5399537	-5.5399537	-2.469874	7.399066	8.21793	8.5029745	5.055525	6.550312	5.1045127	TGATGACAACTGCCGGCGTATGAGTGTTGGGTGATGAATAATACGTGTCTAGAACTCTGA	NR_003207	767592	SNORD114-14	14q(II-14)	Homo sapiens small nucleolar RNA, C/D box 114-14 (SNORD114-14), small nucleolar RNA [NR_003207]	hs|chr14:101438448-101438507	noncoding	ENST00000362723	NR_003207.1
CUST_H6L_25300	0.028696999	up	3.54052	3.54052	1.8239613	6.8150063	6.94232	6.811764	9.248612	8.604565	8.1877985	TGGTAGAACTGCTTTTTATTGACTAGTAAAAGTTACTGCCTATGCTTTTTACCTTAGGCT	NM_178042	86	ACTL6A	ACTL6|ARPN-BETA|Arp4|BAF53A|INO80K	Homo sapiens actin-like 6A (ACTL6A), transcript variant 3, mRNA [NM_178042]	hs|chr3:179306098-179306157	noncoding			NONHSAT093410.2	lnc-ACTL6A-2:3
CUST_H6L_77924	0.043752346	up	6.3752365	6.3752365	2.672479	2.6160746	2.73269	3.9549286	5.7891316	6.057566	5.474432	TTAAAAGAAAAAACTCACCCCTGGTATTCGACAGAATAGTACACTGTTTCTCCAGGCGCG	T251112					hs|chr3:136699452-136699393	noncoding																T251112
CUST_H6L_32617	0.029028125	up	12.292841	12.292841	3.6197464	2.272088	2.4111881	3.6910658	4.7086706	6.244628	8.280282	CAAGAGATGATTCAAAAAACACGCTGTATCTGCAAATGATCAGCCTGAAAACCGAGGACA	ENST00000390603				immunoglobulin heavy variable 3-15 [Source:HGNC Symbol;Acc:5582] [ENST00000390603]	hs|chr14:106610395-106610336	noncoding			NONHSAT142052.2	lnc-RP11-1277H1.1.1-11:1
CUST_H6L_74882	0.030896323	up	2.0399961	2.0399961	1.0285664	10.511579	10.099898	10.188632	11.776796	11.256711	10.8523035	GACGCCTGCTTCACCACCTTCTTGATGTCATCATATTTGGCAGGTTTTTCTAGACGGCAG	ENST00000602946					hs|chr12:6647021-6646962	noncoding	ENST00000602946		NONHSAT026107.2
A_21_P0002257	0.015192173	down	2.1623557	-2.1623557	-1.1126038	3.2805042	3.2513733	2.511523	1.9404193	2.11496	1.65021	ACTTGTGATCTATTCTTCATGATAATATAGGCTAAACCTGAGCCCTGGGCTCCAGGACAG	ENST00000610384					hs|chr2:95925460-95925519	noncoding	ENST00000610384		NONHSAT072471.2	lnc-PROM2-1:1
CUST_H6L_19014	0.025716534	down	4.6437306	-4.6437306	-2.2152843	6.597262	6.7579355	7.3160667	3.7175088	5.125073	5.182829	CTGCAGCTAGTCCACTACTCCAAGGTAACTATCGACTTGGTTTCAGTGAATCTATTTTGT	NM_001193388	64718	UNKL	C16orf28|ZC3H5L|ZC3HDC5L	Homo sapiens unkempt family zinc finger-like (UNKL), transcript variant 1, mRNA [NM_001193388]	hs|chr16:1414237-1414178	noncoding				lnc-C16orf42-3:1
CUST_H6L_06749	0.013704642	down	6.546703	-6.546703	-2.7107685	5.651176	4.647163	5.441486	2.3414016	2.0375648	3.2285533	TTACGATCTCACAGTTGGTAAAGAATTACAGGATGTCATTGCGTGGATTTCTGTGGGCAG	lnc-LAMC3-2:1					hs|chr9:133740583-133740642	noncoding			NONHSAT135165.2	lnc-LAMC3-2:1
CUST_H6L_23285	0.003215564	down	3.54529	-3.54529	-1.8259037	3.999003	4.8899746	3.9201798	2.2576902	2.8576088	2.2161453	GGACTAGGGCTCTATTTTTCTCTCTGCATTCAGAAGCCTCGAAGGATCAGTCGTTGATTC	ENST00000486000	81031	SLC2A10	ATS|GLUT10	solute carrier family 2 (facilitated glucose transporter), member 10 [Source:HGNC Symbol;Acc:13444] [ENST00000486000]	hs|chr20:45338927-45338986	noncoding				lnc-EYA2-5:1
CUST_H6L_19552	0.046955924	up	3.2792037	3.2792037	1.7133455	4.389817	4.364783	4.478687	6.86526	5.7919226	5.716143	TATTGGAATGGACGTAATATGAGGAAATAGTATCGTCATGTTAGAAGCCTTGGAATGAGT	lnc-GDPD1-1:1					hs|chr17:057358645-057358704	noncoding			NONHSAT055006.2	lnc-GDPD1-1:1
CUST_H6L_69567	0.048701454	up	2.3233845	2.3233845	1.2162279	4.924627	3.9904218	4.111899	5.6858115	5.155423	5.834396	CATTCTGCTTTAAACCACAAATTCATGTGCCAGCTGCATTCACAATTGTATTGACAGTGA	NONHSAT217419					hs|chr8:101937439-101937380	noncoding			NONHSAT217419.1
CUST_H6L_21529	0.014738718	down	7.1358128	-7.1358128	-2.8350778	10.112903	10.631342	10.577257	7.2225904	8.424814	7.1688623	AATAAAACATGTCAAGATATTAATGAATGTGAACATCCAGGGCTCTGTGGTCCGCAAGGG	NM_001166264	4052	LTBP1		Homo sapiens latent transforming growth factor beta binding protein 1 (LTBP1), transcript variant 4, mRNA [NM_001166264]	hs|chr2:33534608-33540254	noncoding				lnc-RASGRP3-11:1
CUST_H6L_40850	0.017077388	up	6.0201397	6.0201397	2.589797	1.7200279	1.6820953	2.3507946	4.4786186	4.7630424	4.280647	TGATTTGACGGCAGCTGGAGCAGAGTCCACCGAAGTCACTTATTTGAAAAATATACGTAA	NONHSAT163209					hs|chr12:004665556-004665497	noncoding			NONHSAT163209.1													T072109
CUST_H6L_35593	0.012158817	down	11.182908	-11.182908	-3.4832234	5.3126903	5.7232485	4.231426	1.5040429	1.7933582	1.5202925	CGCACAGAGCTTCAGCATCACACACGATCCTTGAGCCATGACACAACTCTATTTAGAAAA	NONHSAT153694					hs|chr1:056203416-056203475	noncoding			NONHSAT153694.1
CUST_H6L_32766	0.031273395	up	2.7845886	2.7845886	1.4774642	7.0570498	6.9610686	7.5030704	8.531276	8.903635	8.518671	CTGAGGAAGAACCATGTACCAGCACAACAATTCCTAGTCCAGAGAAAAAGAAGAAAAAGA	NM_015934	51602	NOP58	HSPC120|NOP5|NOP5/NOP58	Homo sapiens NOP58 ribonucleoprotein (NOP58), mRNA [NM_015934]	hs|chr2:203167746-203168133	noncoding			NONHSAT142896.2	lnc-RP11-105C20.2.1-6:1
A_23_P373119	0.034512524	up	7.969704	7.969704	2.9945261	2.6809864	3.6659741	4.027113	6.817829	6.101568	6.438253	AAGCTGAAGAAGTATGAGAAGGATGTTGCTGACTATAAGTCGAAAGGAAAGTTGGACGGC	NR_002165	128872	HMGB3P1	HMG4L|HMGB3L1|dJ18C9.3	Homo sapiens high mobility group box 3 pseudogene 1 (HMGB3P1), non-coding RNA [NR_002165]	hs|chr20:33421521-33421462	noncoding	ENST00000393368	NR_002165.1
CUST_H6L_09160	0.037447415	up	2.2477043	2.2477043	1.1684523	6.6644278	5.340974	6.6358194	7.3886347	6.8516736	7.906267	TATGCATGCATTATCTAGTCAGTCAGGGCTTACAGCAAACTGTACCCACATTACCATAGC	ENST00000559863	10379	IRF9	IRF-9|ISGF3|ISGF3G|p48	interferon regulatory factor 9 [Source:HGNC Symbol;Acc:6131] [ENST00000559863]	hs|chr14:24633404-24633463	noncoding				lnc-RNF31-2:1
CUST_H6L_25727	0.041674376	down	4.5456185	-4.5456185	-2.1844766	6.0836487	4.951562	4.840023	2.980039	3.2764363	3.065329	GCCTGACTCCTCAAGAAGTCTGTACCATTTGAATGAGCTCTAGTTGAAAGAAAGGTTTTT	lnc-PTTG2-2:1					hs|chr4:37995817-37995876	noncoding			NONHSAT096019.2	lnc-PTTG2-2:1
A_21_P0012167	0.010660174	down	14.274517	-14.274517	-3.83537	8.304839	7.2962813	8.380253	4.39165	4.187952	3.895661	TGAAATCAGGCTTCAGTAACTGTAGTCTTGTGAGCATATTGAGGGCAGAGGAGGACTTAG	TCONS_l2_00016966		XLOC_l2_008976		BROAD Institute lincRNA (XLOC_l2_008976), lincRNA [TCONS_l2_00016966]	hs|chr21:14724847-14724906	noncoding
CUST_H6L_01614	0.01773269	down	2.6590626	-2.6590626	-1.4109178	5.3165326	5.081555	4.1501446	3.8569055	3.3678732	3.0906994	GTCTGGGTCCTCAAATTGGTCACAGGATGATATTAACAGCTGATTTGTTTTTATTGTTCA	ENST00000619673					hs|chr19:44482693-44482752	noncoding	ENST00000619673		NONHSAT179784.1
CUST_H6L_40327	0.017371845	down	6.8051405	-6.8051405	-2.766625	7.423386	7.3012667	6.0259657	4.417343	4.048914	3.984486	GAGGAAATAACACAGAAAAGACAAAAACTTTTGATTTCAGGCATGCAAAGTGCTTGGGCA	NM_001164746	11228	RASSF8	C12orf2|HOJ1	Homo sapiens Ras association (RalGDS/AF-6) domain family (N-terminal) member 8 (RASSF8), transcript variant 1, mRNA [NM_001164746]	hs|chr12:26224961-26225020	noncoding			NONHSAT161981.1	lnc-SSPN-5:1
CUST_H6L_59430	0.023415208	up	5.335974	5.335974	2.4157517	1.5627062	2.227203	3.3847432	4.385551	4.9875975	5.0487595	GATTGAACACAGAACAAGAGATGAGCATGGTGTCAGACTAAGTCTTAGAGAGATGCAGGC	NONHSAT198922					hs|chr4:109707969-109708028	noncoding			NONHSAT198922.1
A_21_P0008857	0.015283932	down	2.4712176	-2.4712176	-1.305222	7.614341	7.6489925	7.3005123	6.0005436	6.5904016	6.057235	ACTGGAACTTATGCTGTAGACATTTCTTTGTGGTTTATCTAAAAACCAAAGAGAGTGGGT	lnc-PEAK1					hs|chr15:77657555-77649433	noncoding			NONHSAT047439.2	lnc-PEAK1.1-1:3
CUST_H6L_42745	0.02426229	down	2.7630513	-2.7630513	-1.4662623	7.2867346	7.401557	6.428295	6.0064864	5.472936	5.238377	CCACATTTCTTCTGCATTTGGCCATGCTAAGTTTGGGCTATAAATGCAAATATACGGAAA	lnc-ESD-1:3					hs|chr13:047308092-047308033	noncoding			NONHSAT166724.1	lnc-ESD-1:3
CUST_H6L_14041	0.019982042	up	10.936441	10.936441	3.4510715	3.4863572	3.376636	3.7803876	7.871464	6.6463814	6.4787498	GTAAACATGGTGCCATACCTGTCACAAATCTAATGGCAGGTGACAGAGTTATTGTAAGTG	NM_001080449	1763	DNA2	DNA2L|hDNA2	Homo sapiens DNA replication helicase/nuclease 2 (DNA2), transcript variant 1, mRNA [NM_001080449]	hs|chr10:70196909-70196850	noncoding		NR_102264.1
A_21_P0006384	0.032845046	down	2.3546207	-2.3546207	-1.2354946	9.410807	9.444869	9.316564	7.879525	8.053062	8.533166	CAACAGACAGTGGCTTCTCCTTCCCTAAATTGCCCTTATTTTGTAGTAAGTTATAATATG	LINC01501:7					hs|chr9:93263767-93263708	noncoding			NONHSAT133008.2	LINC01501:7
CUST_H6L_10181	0.018991878	down	2.1901522	-2.1901522	-1.131031	7.7213244	7.209975	6.947454	6.889385	6.018412	5.577864	ACATGGTAGTTTTTGCTGCTCCTCATCGTGGTGTGGCAAAAGAAATTGAATTCGATGAAA	NM_000328	6103	RPGR	COD1|CORDX1|CRD|PCDX|RP15|RP3|XLRP3|orf15	Homo sapiens retinitis pigmentosa GTPase regulator (RPGR), transcript variant A, mRNA [NM_000328]	hs|chrX:38158375-38158316	noncoding				lnc-SRPX-1:1
A_22_P00015573	7.02E-04	up	2.4541366	2.4541366	1.2952155	4.303949	4.610312	4.3520684	5.611918	5.957589	5.582468	AAATAAACAGCTGGCTTTCCCCTATGGAAATGAGGAACTGCTGAAGATTCTGAGGAGGCT	ENST00000447181					hs|chr3:031755470-031755529	noncoding	ENST00000447181		NONHSAT088853.2	OSBPL10-AS1:6
CUST_H6L_05231	0.014283248	down	2.173239	-2.173239	-1.1198468	8.009256	8.993878	7.7377133	6.839633	8.129249	6.412426	TGCCAGAGAAAAGCTGGCAAGAGAAGAACCAGATATTTATCAAATTGCAAGTAAGTAGCC	ENST00000462916	7082	TJP1	ZO-1	tight junction protein 1 [Source:HGNC Symbol;Acc:11827] [ENST00000462916]	hs|chr15:30024686-30024627	noncoding				lnc-FAM189A1-6:1
CUST_H6L_18119	0.049931392	up	11.531746	11.531746	3.527539	1.7724924	3.824819	3.43399	6.8962493	6.234012	6.483657	CTACTGGAGATGTGGCAAAAAGCTGGGTGAGATGTGGAATAACTTAAACGACAGTGAAAA	NONHSAT040168					hs|chr14:103830810-103830751	noncoding			NONHSAT040168.2
CUST_H6L_40438	0.01061821	down	9.026798	-9.026798	-3.1742144	10.723615	10.2069645	9.676728	6.935014	7.5473995	6.60225	CACAAGAGAGCCAAAGCAATGTCAAGTTTGTCCAGGATACATCCAAGTTCTGGTACAAGC	NM_015319		TENC1		Homo sapiens tensin like C1 domain containing phosphatase (tensin 2) (TENC1), transcript variant 1, mRNA [NM_015319]	hs|chr12:53455173-53455232	noncoding			NONHSAT162215.1
CUST_H6L_77333	0.01964979	up	2.709188	2.709188	1.4378605	4.616857	4.3806553	4.9500995	6.3741245	5.4373455	6.4497247	ATCATCATCACTGGAATTCTCTTCACAGAAGAACCCACTGTCTGGCTGTTGGAAAATCAA	T191082					hs|chr2:068615563-068615504	noncoding																T191082
CUST_H6L_12643	0.029647289	down	7.121968	-7.121968	-2.8322759	8.897152	8.004149	8.057594	5.357788	6.1349454	4.9693384	CAGGATGATAAAGCAGCAGATGAGAATGAACACCACCGAGGTCAGTTTAATGCTGTTCTC	NONHSAT004850					hs|chr1:101704723-101704664	noncoding			NONHSAT004850.2
CUST_H6L_00090	0.01669843	down	9.395945	-9.395945	-3.2320383	6.035527	6.6474233	5.4653	2.0744083	3.4083939	2.9693334	ATTGTTCTGAAGAGAGGTGGTGACTTAAAAATCATGCTCAATAGGATTACGCTGAGGCCC	NR_003495	100036563	SNORD115-24	HBII-52-24	Homo sapiens small nucleolar RNA, C/D box 115-24 (SNORD115-24), small nucleolar RNA [NR_003495]	hs|chr15:25458817-25458876	noncoding	ENST00000363528	NR_003495.1
CUST_H6L_59479	0.048781577	down	2.1713643	-2.1713643	-1.1186018	10.236904	9.8532295	9.236362	8.991725	8.367303	8.611662	TAAGTCAGTAGGTCAATCTCCTCTTAGATCTCCCTTGAAACGACAAGCCTCTGTCTGTTC	NM_015312	84162	KIAA1109	FSA|Tweek	Homo sapiens KIAA1109 (KIAA1109), mRNA [NM_015312]	hs|chr4:123160722-123160781	noncoding			NONHSAT199034.1
CUST_H6L_21021	0.012936045	down	10.514877	-10.514877	-3.39436	9.085167	9.40931	7.361198	5.960725	5.246492	4.4653783	GATGAGTTTGAACTTGGAAGGAGAATGGCATTATCTATAGAGGCTGATGCAGGAGAGACC	NM_020160	56917	MEIS3	MRG2	Homo sapiens Meis homeobox 3 (MEIS3), transcript variant 1, mRNA [NM_020160]	hs|chr19:47909773-47906808	noncoding			NONHSAT066967.2
CUST_H6L_29913	0.044041976	down	2.18522	-2.18522	-1.1277785	8.346762	8.085621	8.880714	7.2191634	7.3818283	7.3287697	CTATAGTCACCCTGCTCGTCTTCCATCAACTGGGTGCTCAAGACAGTGGAGTGGAGGATC	lnc-PRAGMIN					hs|chr8:8095231-8095172	noncoding			NONHSAT124860.2	lnc-PRAGMIN.1-7:5
CUST_H6L_30853	0.005279725	up	30.907547	30.907547	4.9498873	3.0538588	1.6547434	2.545131	7.4228315	7.26668	7.413883	GGAGTAAAACTACTGAATTGGGCCACAAGCAAATGAATAAACTGAACGACTCTTAACCAA	lnc-CDKN2B-3:1					hs|chr9:021969645-021969586	noncoding				lnc-CDKN2B-3:1
CUST_H6L_23410	0.022526292	up	2.6848428	2.6848428	1.4248376	4.7827744	5.014763	5.3511047	5.7951274	6.765707	6.86232	TCATTGTTCTTAATACTATCAGGGACTACTCCTCCACAGGATCCTCCAAGGCTCTTTCTA	NONHSAT081109					hs|chr21:014953670-014953611	noncoding			NONHSAT081109.2
CUST_H6L_26102	0.039418675	down	7.346733	-7.346733	-2.8771029	7.007931	8.5119705	6.020029	4.3873167	4.51132	4.0099864	GAATCACTGATATACACTCAATAACAGAAACCTTGGCCGAATTGTCACAATAGCAGAGCC	NONHSAT097818					hs|chr4:111480327-111480853	noncoding
CUST_H6L_30761	0.045827303	down	3.4195597	-3.4195597	-1.7738105	5.381573	5.522259	6.296547	4.357411	3.5804002	3.941135	AAAGACAAATTCCCAACACTTCCTAGCAGGCCAGTTCTCTGACTAAGGTAACTGAACTTT	lnc-C9orf68-5:1					hs|chr9:4258479-4258420	noncoding			NONHSAT130049.2	lnc-C9orf68-5:1
CUST_H6L_14013	0.003581507	up	23.29078	23.29078	4.541687	4.1375256	3.6202052	3.711033	9.037334	8.338689	7.7178025	GATTGATGACAAAGGAACAATTAAACTGGCTGATTTTGGCCTTGCCAGAGCTTTTGGAAT	NM_001786	983	CDK1	CDC2|CDC28A|P34CDC2	Homo sapiens cyclin-dependent kinase 1 (CDK1), transcript variant 1, mRNA [NM_001786]	hs|chr10:62547904-62547963	noncoding				lnc-C10orf107-3:1
CUST_H6L_04585	0.009963807	up	4.9517274	4.9517274	2.307932	1.7618954	1.507691	1.3502399	3.662107	3.8272521	4.054263	TAGTTCTGGTCTCTGTAACATCTGCTTAGCGTGCTGAATGGTGCACCTATTGACAGTTTC	ENST00000536625	9735	KNTC1	ROD	kinetochore associated 1 [Source:HGNC Symbol;Acc:17255] [ENST00000536625]	hs|chr12:123095623-123095682	noncoding				lnc-DENR-4:1
CUST_H6L_11795	0.014360331	down	2.0822265	-2.0822265	-1.058127	3.2663438	3.1839676	2.500565	2.1192372	1.9621089	1.6951491	TGTTGGGATATATGAAATTTAGGGATGTATGACTAAGCCCTTAATATAACCGTAAGAGGA	ENST00000588832	100101467	ZSCAN30	ZNF-WYM|ZNF397OS|ZNF917	zinc finger and SCAN domain containing 30 [Source:HGNC Symbol;Acc:33517] [ENST00000588832]	hs|chr18:32869371-32869312	noncoding				lnc-ZSCAN30-1:2
CUST_H6L_71798	0.021452874	down	2.6942503	-2.6942503	-1.4298838	11.286401	11.482679	11.765302	10.162545	10.15611	9.926075	TAAACAGCAGTGTCTTCCTGCATCTCCAGGCCCTGGGAATCCCACTGCACTTGGCCTACA	NM_001114753	2022	ENG	END|HHT1|ORW1	Homo sapiens endoglin (ENG), transcript variant 1, mRNA [NM_001114753]	hs|chr9:130592024-130588951	noncoding			NONHSAT221350.1
CUST_H6L_25602	0.005464105	down	3.6967602	-3.6967602	-1.8862615	6.660433	5.5701823	5.2896566	4.5391726	3.9332793	3.3890338	TAAACATGACCAGGTTCTGCCAATCGTGATGTATGCCAACTCTGGTTACAGTATCAATGG	NONHSAT095141					hs|chr4:9679498-9679557	noncoding			NONHSAT095141.2
CUST_H6L_06840	0.001464689	down	3.1251194	-3.1251194	-1.6439114	6.890318	7.2364645	6.5511265	5.3406143	5.4730306	4.9325323	GAAACCATTGGCTGGGCCTTTGAGGACACAGATCAGAAGAAAGAAAGACAACTTTCCTCT	NM_001142397	9811	CTIF	Gm672|KIAA0427	Homo sapiens CBP80/20-dependent translation initiation factor (CTIF), transcript variant 2, mRNA [NM_001142397]	hs|chr18:46389308-46389367	noncoding				lnc-LIPG-7:1
CUST_H6L_62736	0.042747594	down	2.0703125	-2.0703125	-1.0498486	7.645296	8.155652	7.069741	7.0217133	7.0138283	5.685602	AGTAATCACATGGTTGAAGTCTGTGGATGCAACTGTTAATGAAGATGGTTAAACTTGAAA	NONHSAT205274					hs|chr5:005503590-005503649	noncoding			NONHSAT205274.1
CUST_H6L_57726	0.026009103	down	6.0283084	-6.0283084	-2.5917532	5.460363	6.210802	6.629915	2.2580385	3.4088683	4.8589153	CCTTGTTTACTCTTTTCCCTATTGCAACTTATATTACTTACTAATACTTTATACTGTAGC	NONHSAT196362					hs|chr3:142450976-142450917	noncoding			NONHSAT196362.1
CUST_H6L_26787	0.041331258	down	5.4935803	-5.4935803	-2.4577467	6.656045	6.3350472	5.163403	3.8895085	3.1792831	3.7124631	TTGTATGTAGAGTCTCTTGATCATTGTGTACATCTAGGTGGGCGAAGCACCCAAGATACA	ENST00000504669	3672	ITGA1	CD49a|VLA1	integrin, alpha 1 [Source:HGNC Symbol;Acc:6134] [ENST00000504669]	hs|chr5:52200058-52200117	noncoding			NONHSAT101415.2	lnc-ITGA2-5:1
CUST_H6L_44386	0.04642029	down	3.2237055	-3.2237055	-1.68872	4.9867215	4.490676	4.01416	3.219657	3.4907494	1.7149926	TGGCGGTGCCACACATGAAGTGTGTTTCTCTTTCAAAAGAATTTATTCAATGTGGAAACT	NONHSAT169656					hs|chr14:095785304-095785245	noncoding			NONHSAT169656.1
CUST_H6L_03259	0.016755758	down	5.784148	-5.784148	-2.5321045	7.175632	7.1017456	6.61825	4.019248	5.07744	4.202628	CATTTCCGAGAACTCCCATCAGTTTCTGTATAGTGTAAAAGTTTCAGAGGCGGAGCACAG	NM_181482	753	LDLRAD4	C18orf1	Homo sapiens low density lipoprotein receptor class A domain containing 4 (LDLRAD4), transcript variant a2, mRNA [NM_181482]	hs|chr18:13278147-13387358	noncoding				lnc-C18orf1-1:1
CUST_H6L_01647	0.024103388	down	3.0921645	-3.0921645	-1.628617	5.2175865	5.1537886	5.6459527	4.09125	3.3727481	3.667479	ACTGTGTCTGACTCAGCAGCATAACTTTTCCGTTGTCTTCCATGTGCTATCCTGTTTTTA	ENST00000621214					hs|chr12:47364608-47364667	noncoding	ENST00000621214		NONHSAT027893.2	lnc-FAM113B-2:2
CUST_H6L_03382	0.02132914	up	2.1295555	2.1295555	1.0905523	4.954388	5.588826	4.985753	6.3654456	6.5586686	5.8765097	TACTATGATGAGAAAGGTTTCAGAGGGAGTTCACACAAGGAGTAAAGCCTGACTGGACCA	XM_005246852	79568	C2orf47		PREDICTED: Homo sapiens chromosome 2 open reading frame 47 (C2orf47), transcript variant X1, mRNA [XM_005246852]	hs|chr2:200824588-200828499	noncoding				lnc-C2orf69-6:1
CUST_H6L_10885	0.006108083	down	8.345864	-8.345864	-3.0610614	8.065467	9.072313	9.107292	5.417264	6.0180035	5.6266184	TGGCCGAATTACACTAAATCTTTGGAGAATCATGAGAAATGAGGTGGGTGATTTATCCAA	ENST00000492520	5980	REV3L	POLZ|REV3	REV3-like, polymerase (DNA directed), zeta, catalytic subunit [Source:HGNC Symbol;Acc:9968] [ENST00000492520]	hs|chr6:111670463-111670404	noncoding				lnc-TRAF3IP2-6:1
CUST_H6L_15043	0.015246119	up	3.7897017	3.7897017	1.9220842	6.4158306	6.4154315	5.87245	8.757391	8.33014	7.382434	TATTTCCCCAGCAAAACCAGGCAGCTGCTAATTAAATGCTTAGAACCAATGAAAGCTGGC	NM_001040694	3619	INCENP		Homo sapiens inner centromere protein antigens 135/155kDa (INCENP), transcript variant 1, mRNA [NM_001040694]	hs|chr11:61920272-61920331	noncoding				lnc-INCENP-1:1
A_22_P00010760	0.004400737	down	3.3902347	-3.3902347	-1.7613851	4.6141114	5.076114	4.447436	2.8490157	3.1135538	2.8909357	TTTAAAGATGGTGGCAGTGAAACTGGTACATGGGACCTGACTGGGCTTTGTTTGCAACTT	ENST00000563424					hs|chr16:50683056-50683115	noncoding	ENST00000563424		NONHSAT142422.2	lnc-NKD1-1:1
CUST_H6L_70903	0.03752312	up	3.3115807	3.3115807	1.72752	6.420781	7.22155	8.189282	8.7342	8.969788	9.310186	AAATAATTTGAAAGAGGCTTAGCATGAAGGGGAATCAAAGAGGAGGTTGTGATTCGGTCG	NONHSAT219051					hs|chr8:146237757-146237816	noncoding			NONHSAT219051.1
CUST_H6L_19765	0.02000898	down	3.343518	-3.343518	-1.7413669	8.51877	7.9475894	8.349012	6.441682	6.6951814	6.4544063	TCCACATCACCATCTAGAGTATCACGCACACATCTACCATATATACAGATATATTCTATA	NM_134268	114757	CYGB	HGB|STAP	Homo sapiens cytoglobin (CYGB), mRNA [NM_134268]	hs|chr17:74524301-74524242	noncoding				lnc-RHBDF2-2:1
CUST_H6L_29952	0.004310051	down	6.750886	-6.750886	-2.755077	9.088137	8.752478	9.203867	6.479828	6.211467	6.087954	AGAGCATGATTTTTTGGACAGAGATGCCATTGAGGCTCTATGCAGAGTGACGATTCAGAC	ENST00000515225	10395	DLC1	ARHGAP7|HP|STARD12|p122-RhoGAP	deleted in liver cancer 1 [Source:HGNC Symbol;Acc:2897] [ENST00000515225]	hs|chr8:12968295-12958265	noncoding				lnc-LONRF1-8:1
A_33_P3369029	0.02146135	down	4.6091166	-4.6091166	-2.2044902	9.386184	8.625556	8.581097	6.666641	6.3260274	6.986697	AATGGATGTGGGACCAGTGCACACAGATGCCACCCTACAAGTGACCATTGCCCTAGAGGG	NR_033738	440300	LOC440300		Homo sapiens chondroitin sulfate proteoglycan 4 pseudogene (LOC440300), non-coding RNA [NR_033738]	hs|chr15:84860783-84860842	noncoding	ENST00000456932	NR_033738.1
CUST_H6L_50187	0.013235458	down	13.573807	-13.573807	-3.7627535	9.843822	8.524667	8.009198	5.5884314	4.382516	5.118477	CAACCAACTCATTCCCGGATAAGGAAGAAGAGAGTGTCACCTACTTCATGTACAACGTTG	NONHSAT179978					hs|chr19:057005626-057005673	noncoding			NONHSAT179978.1
CUST_H6L_74461	0.001667604	down	6.1414633	-6.1414633	-2.6185825	5.092538	5.2252297	4.0215883	2.6625838	2.424557	1.3964686	TGTTTGGAAGATGGACCAAAGCGATACAGAACCAAGAATTTAAGACCAATTGGGGAAAAA	ENST00000504189	9079	LDB2	CLIM1|LDB-2|LDB1	LIM domain binding 2 [Source:HGNC Symbol;Acc:6533] [ENST00000504189]	hs|chr4:16760808-16754050	noncoding		NR_130734.1		lnc-TAPT1-6:1
CUST_H6L_66661	0.006509478	down	2.3963697	-2.3963697	-1.2608504	6.9716825	6.6012907	6.792039	5.9070916	5.192685	5.482685	CATTTTCAGAATACTGCCAAGGAATGCCAAGCTTATCTCGTGCATCAACAAGAACCCTTG	NONHSAT211576					hs|chr7:002834714-002834773	noncoding			NONHSAT211576.1
CUST_H6L_32104	0.023636473	up	2.7166805	2.7166805	1.4418449	1.8919082	2.9313672	3.2071006	3.7673533	4.2650614	4.3234973	GCCACAGCTCTTTCTGTTGCCCAAAATTTCCATATCTTGGTTTGGCTGTTAAACTCATAG	lnc-USP26-3:1					hs|chrX:132041392-132041333	noncoding			NONHSAT138574.2	lnc-USP26-3:1
CUST_H6L_19342	0.009253265	up	2.1769989	2.1769989	1.1223407	7.8090405	7.856166	8.035367	9.097359	8.773872	9.196363	CTAAAGAAGATTTACCTGCAGAAAACAGGGGAAACGAAAACTGAGGAGAGTCCAGCCTCT	ENST00000495036	79974	CPED1	C7orf58	cadherin-like and PC-esterase domain containing 1 [Source:HGNC Symbol;Acc:26159] [ENST00000495036]	hs|chr7:120691167-120691225	noncoding		NR_003108.2	NONHSAT053820.2
CUST_H6L_09480	0.004618161	down	3.8900554	-3.8900554	-1.9597907	8.235988	8.843246	7.3585253	6.3961864	6.6166167	5.5455856	TCTGTCCCTACAGACACAAGGGAGTTCACATGAGACTCTGAATATAGTGGAGGAGAAGAA	NM_001431	2037	EPB41L2	4.1-G|4.1G	Homo sapiens erythrocyte membrane protein band 4.1-like 2 (EPB41L2), transcript variant 1, mRNA [NM_001431]	hs|chr6:131199265-131191229	noncoding				lnc-SAMD3-3:1
CUST_H6L_18745	0.001485195	down	2.578704	-2.578704	-1.3666462	8.668662	9.254116	8.615708	7.3492002	7.7822037	7.307143	TAAAATTAGAATAGATTTTTGCATCAACCACTGCTAGAAGCTTTCCCCACCTAGGTGGGC	NM_024776	79834	PEAK1	SGK269	Homo sapiens pseudopodium-enriched atypical kinase 1 (PEAK1), mRNA [NM_024776]	hs|chr15:77401326-77401267	noncoding			NONHSAT047424.2
CUST_H6L_14678	0.001039991	down	11.740981	-11.740981	-3.553481	8.751482	9.141575	7.8251085	5.025459	5.5434837	4.4887805	TGGTGTATCTGAAAAACAGCTCCTGGAAGCTTTTTCTCATTCAGGCTTTAGGGGTTACCC	NM_018222	55742	PARVA	CH-ILKBP|MXRA2	Homo sapiens parvin, alpha (PARVA), mRNA [NM_018222]	hs|chr11:12556388-12556447	noncoding			NONHSAT018059.2	lnc-PARVA-2:1												T054997
CUST_H6L_69157	0.019867832	up	2.264982	2.264982	1.1794995	6.0678906	5.1681285	5.6211596	7.282818	6.6206336	6.4922237	ATGTCTTCTCCTTGTGGAGTATCCCTTGGGCTCAGGTCTGCAGGGTCACTCTCTGGAATC	NONHSAT216358					hs|chr8:125565309-125565368	noncoding			NONHSAT216358.1
CUST_H6L_48031	0.014758864	down	2.053394	-2.053394	-1.0380105	8.91989	8.61042	7.9465075	7.637703	7.630721	7.0943604	CCCAAGGAATCACTTTATTGTAAACACTAGCAGAACTCTTCTCCCTATACAAGGTGGATG	NM_007146	7716	VEZF1	DB1|ZNF161	Homo sapiens vascular endothelial zinc finger 1 (VEZF1), mRNA [NM_007146]	hs|chr17:56051498-56051439	noncoding			NONHSAT176393.1
CUST_H6L_29482	0.001957624	down	3.178405	-3.178405	-1.668303	8.993062	9.662284	8.892591	7.211447	7.9683933	7.363188	ATGCCTCTGGTGTGTTGCTGTGTGACATCTCTCTGGTAACATTTTATTTCTTGCTATTTG	NM_001202543	1523	CUX1	CASP|CDP|CDP/Cut|CDP1|COY1|CUTL1|CUX|Clox|Cux/CDP|GOLIM6|Nbla10317|p100|p110|p200|p75	Homo sapiens cut-like homeobox 1 (CUX1), transcript variant 4, mRNA [NM_001202543]	hs|chr7:101901212-101901271	noncoding			NONHSAT122484.2	lnc-SH2B2-2:1
CUST_H6L_01218	0.006479903	down	2.1354415	-2.1354415	-1.0945344	8.421746	8.172173	7.198082	7.4823995	6.9261875	6.0998096	AGTCCTAGTTCTTGCAAGGTGTCATCTGTAAGGAGTCCATTCCAAAGAAGAATATTGCGG	ENST00000604219					hs|chr2:075897346-075897405	noncoding	ENST00000604219		NONHSAT071809.2	lnc-POLE4-6:1
CUST_H6L_44150	0.012418562	up	2.258044	2.258044	1.1750736	3.9211636	4.6519995	4.8978596	5.3455305	5.626226	6.024486	TATTCTCTCCTATGGAAACAAAAAAGGGACACCTCCAGGAGTCTACATCAAGGTCTCACA	NM_033423	2999	GZMH	CCP-X|CGL-2|CSP-C|CTLA1|CTSGL2	Homo sapiens granzyme H (cathepsin G-like 2, protein h-CCPX) (GZMH), transcript variant 1, mRNA [NM_033423]	hs|chr14:25075908-25075849	noncoding			NONHSAT169122.1
CUST_H6L_10524	0.002522806	up	11.890781	11.890781	3.5717716	1.4309335	1.387912	1.5599539	5.3344646	4.673917	5.085734	TGGAACTCCAAGTCAACCATTCATTGCAGACCTAAATATTTGTAAAAAGGACAGTGCAGC	ENST00000486246	266553	OFCC1	MRDS1	orofacial cleft 1 candidate 1 [Source:HGNC Symbol;Acc:21017] [ENST00000486246]	hs|chr6:9842869-9842813	noncoding			NONHSAT107667.2	lnc-TFAP2A-11:2
CUST_H6L_76397	0.01863099	down	3.1068072	-3.1068072	-1.6354327	8.080823	7.710776	7.434235	6.020115	6.153322	6.1460996	AACTGGATCACCTTTCATTGGCTGTAAACACTCCCATGTAATTTCACAAATGTGATCATT	NR_103528					hs|chr13:049777372-049777313	noncoding		NR_103528.1														T094447
CUST_H6L_07153	0.034389574	down	7.034395	-7.034395	-2.8144264	8.386843	9.648909	9.017075	6.6358194	6.187657	5.78607	ATTCTCAGCACCATACAGATTTGGCTTCAAAGCCAGAACGTTTTGTTCACTGAGCAAAAA	lnc-MBP-15:1						noncoding				lnc-MBP-15:1
CUST_H6L_30134	0.00582423	down	5.2971144	-5.2971144	-2.4052067	9.1290865	9.586681	8.182139	6.4971905	7.0429683	6.142128	ACTACTTAATAGGAATGGAGTGGCTGTAAGGTGAAGAAGCATGAAACTCAGTCTCTCGCC	lnc-PLEKHA2-2:1						noncoding				lnc-PLEKHA2-2:1
A_21_P0001276	0.005734174	down	12.953496	-12.953496	-3.6952696	6.2140446	5.399595	4.7828865	2.3279476	1.341891	1.6408798	AGTGCTTGTTCAACATGCTTCTGCAACATCACTTGGTCCTCGAAAATTTCTGGTTTGGGA	lnc-EPB41-1:2					hs|chr1:29462416-29462475	noncoding			NONHSAT002008.2	lnc-EPB41-1:2												T006703
CUST_H6L_45238	0.013342151	down	10.700744	-10.700744	-3.419639	5.849638	5.8927026	5.5886793	3.0208387	2.64217	1.4090936	CATTTGCTTTGTGTTTTTAACAGAATGTCGAGGTCTTGGCGAGCAGGAGCAACACTTCAG	NONHSAT170848					hs|chr15:057808955-057809014	noncoding			NONHSAT170848.1
CUST_H6L_56820	0.044481207	down	2.3217757	-2.3217757	-1.2152286	7.083185	5.982494	6.526767	5.45912	4.67897	5.808669	TTGTTACTCATCAGTGGAAACCAATAGCTCTTGGGGATGGATGTGGTCCTATTTCAGACT	ENST00000481470	2317	FLNB	ABP-278|ABP-280|AOI|FH1|FLN-B|FLN1L|LRS1|SCT|TABP|TAP	filamin B, beta [Source:HGNC Symbol;Acc:3755] [ENST00000481470]	hs|chr3:58118412-58118471	noncoding			NONHSAT193938.1	lnc-ABHD6-4:1
A_33_P3346333	0.016864752	down	2.1893964	-2.1893964	-1.1305331	6.696764	6.0045257	5.494039	5.342662	4.8159223	4.645146	AGGTTGTCTTCTAGAATCAGAGCCATAGCCTTACTTGTGGCCTTGGATCTAGGTCTGTTT	NR_130703					hs|chr12:123900390-123900449	noncoding		NR_130703.1
CUST_H6L_69589	0.005713579	down	3.7848437	-3.7848437	-1.9202337	6.794243	7.3608603	6.6937695	4.8003936	5.721739	4.5660405	ATAGAAAACTCCACTGACTGTCGGGCTTTAAAAAGGGAAGAAACTGCTGAGCTTGCTGTG	NM_001146	284	ANGPT1	AGP1|AGPT|ANG1	Homo sapiens angiopoietin 1 (ANGPT1), transcript variant 1, mRNA [NM_001146]	hs|chr8:108263864-108263805	noncoding			NONHSAT217479.1
CUST_H6L_45711	0.019007437	down	6.130961	-6.130961	-2.6161132	5.53852	4.641588	4.3768635	2.3768098	2.720674	1.6111487	TGAAATCTGATTGAATAAATGAATAGAAGTGGACCTAGTGTTCTAGGGTCTAGGAACATT	NONHSAT171965					hs|chr15:095795370-095795311	noncoding			NONHSAT171965.1													T122681
A_19_P00325768	0.00527782	down	2.2039666	-2.2039666	-1.1401024	10.579539	10.758524	10.3526535	9.508257	9.452889	9.309261	CATTGTTTGAATCCTGTGGTTTCTTTCAGCCCACTTTTATTGACTTAACCTAGTTAATGT	T172028					hs|chr19:024229445-024229386	noncoding																T172028
CUST_H6L_76918	9.90E-04	down	2.545291	-2.545291	-1.3478305	5.376121	4.0191903	5.447467	3.9878318	2.7561913	4.0552635	GGGTGAGTCTGTGAATCCAAATCACACAGCACACAGGAATGACTATAGAATTGGAGACAG	T150343					hs|chr17:048353702-048353643	noncoding																T150343
CUST_H6L_75770	0.00217096	down	4.358928	-4.358928	-2.1239734	6.6733108	6.555921	6.032367	4.4189124	4.626463	3.8443024	TTTGTCACAGCTCATAGAAAGGTCATTCATTACAAAGGAAGAGGCAGACATGGTTTGAAC	T038056					hs|chr10:020569444-020569385	noncoding																T038056
A_21_P0000586	0.011413943	down	2.119271	-2.119271	-1.0835681	8.790319	8.942789	8.894888	7.6689577	7.678538	8.029795	AATACTTTGATGATGGCCAAGCAGTGGCTAACAAAATGATGGCTACCACACTCATGGGTC	NR_030737	286495	TTC3P1	RNF105L|TTC3L	Homo sapiens tetratricopeptide repeat domain 3 pseudogene 1 (TTC3P1), non-coding RNA [NR_030737]	hs|chrX:74960492-74960433	noncoding		NR_030737.1
CUST_H6L_40455	1.34E-04	down	3.5664952	-3.5664952	-1.834507	10.763518	10.972573	10.433108	8.970643	9.110211	8.5848255	AGATGTATCAACATCAACTGGAGATGCGACAATGACAATGACTGTGGGGACAACAGTGAC	NM_002332	4035	LRP1	A2MR|APOER|APR|CD91|IGFBP3R|LRP|LRP1A|TGFBR5	Homo sapiens low density lipoprotein receptor-related protein 1 (LRP1), mRNA [NM_002332]	hs|chr12:57561274-57562948	noncoding			NONHSAT162278.1
CUST_H6L_55608	0.023321284	down	4.404077	-4.404077	-2.1388397	10.1989975	10.977647	10.592898	8.715717	8.607441	8.029866	CATTGGATTCCCAGGACCCAAGGGCGTTCCTGGCTTCAAAGGAGAGAAGGGTGAATTTGG	NM_058174	1292	COL6A2	PP3610	Homo sapiens collagen, type VI, alpha 2 (COL6A2), transcript variant 2C2a, mRNA [NM_058174]	hs|chr21:47535946-47536575	noncoding			NONHSAT191107.1
CUST_H6L_73821	0.046159565	down	9.731026	-9.731026	-3.2825918	14.051779	13.518367	12.887262	9.313831	10.846468	10.449331	GGAAAGCTGAACAAAATGAGTGAAAACTCTATACCGTCATCTTCGTTGAACTGAGGTCCA	NR_003338	100033435	SNORD116-24	HBII-85-24	Homo sapiens small nucleolar RNA, C/D box 116-24 (SNORD116-24), small nucleolar RNA [NR_003338]	hs|chr15:25339217-25339276	noncoding	ENST00000384549	NR_003338.2
CUST_H6L_24439	0.003974952	down	2.7199464	-2.7199464	-1.4435782	9.627383	9.677433	8.71173	8.059662	8.41186	7.2142887	CAAAAAAGATCAAGTCTGCAGATCTGCACCTGAGTCAAAGAAACCTGAGGAAAATCCAGC	NONHSAT089217					hs|chr3:042383715-042383774	noncoding
CUST_H6L_30091	0.001859828	down	10.714971	-10.714971	-3.421556	6.1291194	5.749693	5.75179	2.5595834	2.6236637	2.1826882	CCAGAAGTGTGACCACAGTTAACGGTTTAATGTGCATCTTTTTATGTACTTAACATGTCT	lnc-GS1-211B7					hs|chr8:030275135-030275194	noncoding			NONHSAT125858.2	lnc-GS1-211B7.1.1-5:1
CUST_H6L_08999	0.005901277	down	3.2960017	-3.2960017	-1.720717	7.624357	7.326996	6.901494	5.8458843	5.4106927	5.4341207	ATCTACTTGTTAGATTGTATTAATGAGTGTTTCTGGTTTGGGCATGGGAAGTGATGGGGG	NM_002898	5939	RBMS2	SCR3	Homo sapiens RNA binding motif, single stranded interacting protein 2 (RBMS2), mRNA [NM_002898]	hs|chr12:56985643-56985702	noncoding			NONHSAT028830.2	lnc-RBMS2-1:1
CUST_H6L_25355	0.004690243	down	7.2080207	-7.2080207	-2.8496032	7.4332857	8.019955	7.480323	4.863878	4.7932215	4.727656	CCTTGAGGCTCCAGATTCTACACCAGGGGCAGCTACTGCGAGAACTTCAGGCCAATGTCT	NM_003741	8646	CHRD		Homo sapiens chordin (CHRD), mRNA [NM_003741]	hs|chr3:184100659-184100718	noncoding		NR_130747.1		lnc-POLR2H-1:5
A_21_P0000514	0.02001091	up	3.247783	3.247783	1.6994551	7.2257466	7.1182346	8.848763	9.138507	9.091309	10.0612955	AGTACATTGTAACCACCTCTCTGGGTGGTTCGAGACCCGCGGGTGCTTTCCAGCTCTTTT	NR_026704	56663	VTRNA1-2	HVG2|VAULTRC2|VR2|hvg-2	Homo sapiens vault RNA 1-2 (VTRNA1-2), vault RNA [NR_026704]	hs|chr5:140098539-140098598	noncoding	ENST00000365241	NR_026704.1
CUST_H6L_21026	0.040408973	down	2.4454906	-2.4454906	-1.2901239	6.9107122	6.5651	6.109781	5.138173	5.716566	4.860483	TTGTTGGCTGTGTTGCCTAATAGATTGTGAGTTGTGTGGGAGGCAAATAGATTGTGAGTT	NONHSAT066979					hs|chr19:048107313-048107372	noncoding			NONHSAT066979.2
CUST_H6L_59333	0.013665144	down	5.7381325	-5.7381325	-2.5205812	9.845729	9.883791	9.28433	6.7332253	7.7149997	7.0038795	TTAGGACAAGTGAGAATCAGCTATTGATAATGGCCAGAGATATCCACAGCTTGGAGGAGC	NM_015393	25849	PARM1	Cipar1|DKFZP564O0823|PARM-1|WSC4	Homo sapiens prostate androgen-regulated mucin-like protein 1 (PARM1), mRNA [NM_015393]	hs|chr4:75972345-75972404	noncoding			NONHSAT198720.1
CUST_H6L_03999	0.049825985	up	3.6694834	3.6694834	1.875577	7.9718285	7.6472964	8.845934	10.286897	9.953552	9.851341	ATTGTCTGCTTTTGAACAACTTGTTGTAGAATTGGTACGACATGATGACAGCTGGCCTTT	NM_013448	11177	BAZ1A	ACF1|WALp1|WCRF180|hACF1	Homo sapiens bromodomain adjacent to zinc finger domain, 1A (BAZ1A), transcript variant 1, mRNA [NM_013448]	hs|chr14:35227994-35227935	noncoding				lnc-CFL2-4:1
CUST_H6L_02334	0.03626376	down	4.1936216	-4.1936216	-2.0681968	8.161552	7.654544	7.2554264	5.2892327	5.904845	5.672854	GGTGAGAAAGTTACAGAATGCATCGACCTTCCAGGACTAGAATTAGTGAAGAGCTGGTGT	ENST00000559391	11214	AKAP13	AKAP-13|AKAP-Lbc|ARHGEF13|BRX|HA-3|Ht31|LBC|PRKA13|PROTO-LB|PROTO-LBC|c-lbc|p47	A kinase (PRKA) anchor protein 13 [Source:HGNC Symbol;Acc:371] [ENST00000559391]	hs|chr15:86283645-86283704	noncoding				lnc-AGBL1-9:1
CUST_H6L_64911	0.04347194	down	5.3105364	-5.3105364	-2.4088576	4.356931	4.279685	2.9453135	1.3237143	1.4641525	1.5674901	AGTCCCCAAAATACGTTCGGGACACTTGAAAATGTGCTAATTTCTAGTCAGCAAAACAGT	NONHSAT208891					hs|chr6:025124871-025124812	noncoding			NONHSAT208891.1
CUST_H6L_14865	0.028562836	up	2.6076858	2.6076858	1.3827701	6.728657	7.009645	6.4033613	7.9487286	8.08481	8.2564335	AAATGAAACCAAGGGGAGGACAAACCACAGAGAAGATCTGCAAGGTTGTCTGCTAAACCT	NONHSAT019030					hs|chr11:045535772-045535831	noncoding			NONHSAT019030.2
CUST_H6L_30695	0.047090128	up	2.4912803	2.4912803	1.3168874	4.8360786	4.841322	4.7515426	6.742243	5.808669	5.8286943	CAACAGACAGGAACCTATGTCACTTTCAAGCTCTGGGTTGCCGGACCACGCACTCCAACC	NM_023078	65263	PYCRL	PYCR3	Homo sapiens pyrroline-5-carboxylate reductase-like (PYCRL), mRNA [NM_023078]	hs|chr8:144690260-144689272	noncoding		NR_138144.1
CUST_H6L_11778	0.006239498	up	2.0421987	2.0421987	1.0301232	5.6495476	5.7467823	5.646484	6.67816	6.919256	6.535769	TGGATGTCTTCCACTTTGCTAATGACTCCAGAAACATGTGACAGAAGAAGCAGATGTCAC	NM_152992	22932	POMZP3	POM-ZP3|POM121	Homo sapiens POM121 and ZP3 fusion (POMZP3), transcript variant 2, mRNA [NM_152992]	hs|chr7:76247537-76239511	noncoding				lnc-ZP3-1:1
CUST_H6L_31900	0.002180528	down	3.8475611	-3.8475611	-1.9439442	3.5954814	4.5685816	4.055669	1.5035731	2.6070704	2.2772553	GAAAATTCGAATGCAGTGCTGGTGATGGGGATTTTTGTGGGAAAAAACAATGGTTTCAAG	NM_014496	27330	RPS6KA6	PP90RSK4|RSK4	Homo sapiens ribosomal protein S6 kinase, 90kDa, polypeptide 6 (RPS6KA6), mRNA [NM_014496]	hs|chrX:83316572-83316513	noncoding			NONHSAT137749.2	lnc-RPS6KA6-2:1
CUST_H6L_27067	0.021375576	up	2.9169493	2.9169493	1.5444603	5.0981913	4.010303	7.554485	6.800085	5.849442	8.646832	TTTACATCTGGTGGAGTTTGTCATTCGGATCCCAAGATGACAAGTAACATGGTAAGGATA	ENST00000513368	64167	ERAP2	L-RAP|LRAP	endoplasmic reticulum aminopeptidase 2 [Source:HGNC Symbol;Acc:29499] [ENST00000513368]	hs|chr5:96235843-96235902	noncoding		NR_137637.1		lnc-LNPEP-5:1
A_22_P00025671	0.019075919	down	6.6509132	-6.6509132	-2.7335525	4.2843895	5.0097275	4.8589153	1.9858193	2.6048265	1.3617301	TACCCCAGAAAAAGACAAAGATCTGGTACTGTAGATAATGAATAAATGAGTGGAGCTGAG	ENST00000295666	3490	IGFBP7	AGM|FSTL2|IBP-7|IGFBP-7|IGFBP-7v|IGFBPRP1|MAC25|PSF|RAMSVPS|TAF	insulin-like growth factor binding protein 7 [Source:HGNC Symbol;Acc:HGNC:5476] [ENST00000295666]	hs|chr4:57897006-57896947	noncoding	ENST00000295666			lnc-IGFBP7-1:1
CUST_H6L_44174	0.025929213	down	2.0897248	-2.0897248	-1.0633129	7.935883	7.855499	7.0930896	6.526472	7.005911	6.162149	AGCCAGGGTTTTTTCCCCTAATTTGTATCATTGCTATATGTGTTATTGTACCAAACTACA	NM_020696	57456	KIAA1143		Homo sapiens KIAA1143 (KIAA1143), mRNA [NM_020696]	hs|chr3:44790444-44790385	noncoding			NONHSAT169187.1
CUST_H6L_21637	0.012885303	down	24.59061	-24.59061	-4.6200356	8.728102	8.333454	5.0739465	3.880509	2.9313788	1.4635068	ACTTCAAACTCCAGTGCAAACTTTACTTTTCCTGGTTATCCCATTCATGTACCAGCAGGT	NM_001198593	286749	STON1-GTF2A1L	SALF	Homo sapiens STON1-GTF2A1L readthrough (STON1-GTF2A1L), transcript variant 2, mRNA [NM_001198593]	hs|chr2:48872175-48872234	noncoding				lnc-STON1-2:1
CUST_H6L_12748	0.03760634	up	3.0604722	3.0604722	1.6137543	4.179515	3.8663921	5.5507693	6.0558743	5.858282	6.5237823	CATATGCATTCACTGCATGCTGGCTGTGGAAGGACTGGTGTTATTTGTGCTATTGATTAT	NM_012411	26191	PTPN22	LYP|LYP1|LYP2|PEP|PTPN8	Homo sapiens protein tyrosine phosphatase, non-receptor type 22 (lymphoid) (PTPN22), transcript variant 2, mRNA [NM_012411]	hs|chr1:114356451-114356409	noncoding			NONHSAT005340.2	lnc-BCL2L15-3:1
CUST_H6L_06000	0.024957418	down	2.758519	-2.758519	-1.4638939	10.41648	10.242418	9.686195	8.504284	9.128896	8.320234	TTTCCAGAATCAAGTGCCTTCTGCAAATCATGTTGGAAAAGTCCAAACCTGGAGATGTCC	NM_004285	9563	H6PD	CORTRD1|G6PDH|GDH	Homo sapiens hexose-6-phosphate dehydrogenase (glucose 1-dehydrogenase) (H6PD), transcript variant 2, mRNA [NM_004285]	hs|chr1:9327702-9327761	noncoding				lnc-H6PD-2:1
A_22_P00021552	0.04225211	up	2.1242929	2.1242929	1.0869826	6.6508417	7.0815306	8.386643	8.015934	8.348541	9.015488	TCCGAGGCCCTCCAAAGAATTTCATCATGGTGCTTTGGATGATCAGTAACAAGAAAAATG	ENST00000434112					hs|chr1:151513326-151513385	noncoding	ENST00000434112		NONHSAT006398.2	lnc-CGN-1:1
CUST_H6L_74298	0.004966469	down	2.0203972	-2.0203972	-1.0146389	6.2385397	6.491492	6.0962057	5.3182726	5.5233374	4.940709	AGAATCTTTAGATCTGCTGGAGGGCTGGGATGGCTTTTGGACTTCAGTGAAAAAGAATTT	NM_005721	10096	ACTR3	ARP3	Homo sapiens ARP3 actin-related protein 3 homolog (yeast) (ACTR3), transcript variant 1, mRNA [NM_005721]	hs|chr2:114718618-114718677	noncoding		NR_102318.1
CUST_H6L_54832	0.019433536	up	2.252746	2.252746	1.1716847	4.65079	4.251171	5.375955	6.029105	5.0950174	6.6688485	GGTGACGGAGCCAGCAAGATCCTTCCTGGGGAAAACAATTTACTTGATACACAGTGTTTA	NONHSAT189821					hs|chr20:051753916-051753857	noncoding			NONHSAT189821.1
CUST_H6L_68938	0.02932322	up	2.6425955	2.6425955	1.4019556	6.4023433	6.248138	7.0141673	8.201117	7.7021174	7.9672785	TGGTGGGGTAGATAACCAAGAACTAAATAGGAACTCACTGGATGGGTCCCAAGAAGAAAA	NM_017780	55636	CHD7	CRG|HH5|IS3|KAL5	Homo sapiens chromodomain helicase DNA binding protein 7 (CHD7), mRNA [NM_017780]	hs|chr8:61693756-61693815	noncoding			NONHSAT215870.1
A_22_P00020012	0.0153785	up	3.3198733	3.3198733	1.7311282	5.0105147	5.5892267	5.2996106	6.82106	7.6504903	6.621186	CATTATCGCTGTGCTCTGATCGCCCTTGAACATGGTGCAGATGTCAACAATTCTACCTAT	ENST00000437504	63926	ANKEF1	ANKRD5	ankyrin repeat and EF-hand domain containing 1 [Source:HGNC Symbol;Acc:HGNC:15803] [ENST00000437504]	hs|chr20:10023805-10023864	noncoding	ENST00000437504			lnc-ANKRD5-1:2
A_22_P00025467	0.039515827	up	6.1750264	6.1750264	2.6264453	1.5466672	1.3796595	1.8562676	3.8222353	5.0627856	3.7769086	CTTCATGGTCTTCTTGCGCATCTGCTCGATGATGGTGTCGATGCCGATGTAGCCCAGCAG	ENST00000424613					hs|chr22:42377809-42377750	noncoding	ENST00000424613		NONHSAT087005.2
CUST_H6L_18224	0.03785256	up	16.121817	16.121817	4.0109425	2.4232945	1.4017279	5.13372	5.5963087	7.018861	8.3764	CTTGAGTGGATGGGATGGATCAACACTTACAATGGTAACACAAACTACCCACAGAAGCTC	NONHSAT040566					hs|chr14:106641724-106641665	noncoding			NONHSAT040566.2
CUST_H6L_18876	0.013203806	up	3.4041631	3.4041631	1.7673001	3.2273116	2.744244	3.4037938	4.5910826	4.7772436	5.308924	TTTAAAAAAGCACATGGGCTTTACAAGTGAGCATATGCTTTGCAAACATTTCTGTCAGCT	ENST00000614119					hs|chr15:90568869-90568928	noncoding	ENST00000614119		NONHSAT048357.2	lnc-SEMA4B-6:1												T121973
CUST_H6L_21356	0.044663776	down	7.671741	-7.671741	-2.939554	4.1635284	5.770218	6.1145463	2.032865	3.2919827	1.9047816	GACAGGAAGTAAATCTTTGTTCCTCGTGAAATGGGCTTTAAAACAGCCCAGAGCAATGGG	NONHSAT069183					hs|chr2:011780868-011780809	noncoding			NONHSAT069183.2
CUST_H6L_46179	0.020514743	down	5.720483	-5.720483	-2.516137	6.4640217	5.9358263	6.1204295	3.7286005	2.9244387	4.3188276	GAGTTCGTGAGACACACTGTTTCTGTCACAGCATCCATCACCCAACTCTGATACCAATTT	NONHSAT172630					hs|chr16:008863004-008863063	noncoding			NONHSAT172630.1
CUST_H6L_08788	0.009505021	down	2.1883402	-2.1883402	-1.129837	7.732836	7.476799	7.0858526	6.3834996	6.4848385	6.037638	CTAACTGATCCCGATCTCTGTGGAGTAGCAGTCCCTGATTTGGCTTCTGTAATTTCATCT	lnc-PTGER4-4:1					hs|chr5:40763067-40764616	noncoding			NONHSAT101149.2	lnc-PTGER4-4:1
CUST_H6L_28163	0.042305976	down	11.190929	-11.190929	-3.484258	6.1707535	6.147704	5.057515	1.4867182	4.0148606	1.4216199	GCATTTCTGGATGGATGGCTGCGGTTATGGATAAAGGCTGTAACTGTTAACACAGAAAAA	NM_004277	9481	SLC25A27	UCP4	Homo sapiens solute carrier family 25, member 27 (SLC25A27), transcript variant 1, mRNA [NM_004277]	hs|chr6:46645409-46645468	noncoding				lnc-TDRD6-1:1
CUST_H6L_17651	0.020253973	up	3.6324677	3.6324677	1.86095	4.7156234	5.2597847	5.0042496	7.0888314	7.0067	6.4669766	AGACCTTTTATAGGCCATTTCCAGCAGTTTAAAAGGTTTCCTTTCAGCTATGAGACTGGC	lnc-MGAT2-2:3					hs|chr14:050074109-050074164	noncoding				lnc-MGAT2-2:3
CUST_H6L_18286	0.015491848	up	7.000124	7.000124	2.8073804	3.6417146	1.8736669	1.3315661	5.939496	5.3603635	3.9692297	TTGACTACTTAAAAAGGGGACATATTGAAAGTCCTGGAGATGGACTATTTGCTCCTTTGC	NM_001114120	55635	DEPDC1	DEP.8|DEPDC1-V2|DEPDC1A|SDP35	Homo sapiens DEP domain containing 1 (DEPDC1), transcript variant 1, mRNA [NM_001114120]	hs|chr1:68944849-68943619	noncoding			NONHSAT041472.2
A_22_P00012780	0.004815036	up	2.889455	2.889455	1.5307974	3.002183	3.3463764	2.4653134	4.353401	4.8674183	4.1854463	AGATTTACCCATTGTGATTCAGGTAGCTCTCATCCAGTTATTTTTACCTGCCATAACATG	ENST00000555918					hs|chr14:36288887-36288828	noncoding	ENST00000555918		NONHSAT036397.2													T102913
CUST_H6L_28551	0.038108997	down	2.0579152	-2.0579152	-1.0411835	14.407272	14.489245	13.850972	13.143101	13.866325	12.614512	ATCGTTGATATGGTTCCTATCAAGCCTAGGTGTGTTGAGAGCTTCTCTGACTATGCTCCT	NONHSAT114964					hs|chr6:132594293-132594352	noncoding			NONHSAT114964.2
CUST_H6L_41116	0.010734339	down	3.621567	-3.621567	-1.856614	8.848665	8.196893	8.769175	6.9150853	6.0495577	7.2802463	AAGAGCCTTCTCTTGTGTGTTACGCATGAACTTTGGTCTGTAGGTGTTAAATGGAACCTC	NM_021229	59277	NTN4	PRO3091	Homo sapiens netrin 4 (NTN4), mRNA [NM_021229]	hs|chr12:96052440-96052381	noncoding			NONHSAT163873.1
CUST_H6L_16341	0.012861405	down	2.3238401	-2.3238401	-1.2165108	12.820389	12.95746	12.440226	11.643245	11.960138	10.965162	TTCAAATGCACCAACACCAACCGCTGTATTCCCGGCATCTTCCGCTGCAATGGGCAGGAC	NM_002332	4035	LRP1	A2MR|APOER|APR|CD91|IGFBP3R|LRP|LRP1A|TGFBR5	Homo sapiens low density lipoprotein receptor-related protein 1 (LRP1), mRNA [NM_002332]	hs|chr12:57594843-57594902	noncoding				lnc-NXPH4-3:1
CUST_H6L_27176	0.010118413	down	2.8197267	-2.8197267	-1.4955553	6.484761	6.333854	7.000358	5.0718865	5.0495706	5.210851	GTTTTTAGGGGATGGGAGGTGGTGTGTGTTTTTCTCCTCTTGGTTTTCATTTGCTCAAGC	NM_020796	57556	SEMA6A	HT018|SEMA|SEMA6A1|SEMAQ|VIA	Homo sapiens sema domain, transmembrane domain (TM), and cytoplasmic domain, (semaphorin) 6A (SEMA6A), mRNA [NM_020796]	hs|chr5:115780347-115780288	noncoding			NONHSAT103364.2	lnc-ATG12-6:1
CUST_H6L_30319	0.038295098	down	2.2123466	-2.2123466	-1.1455774	12.125798	12.751188	11.298669	11.305406	11.726894	9.706623	ACATGAAAGTTCGTAAATGCTCCACACCAGAAGAAATCAAGAAAAGAAAGAAGGCTGTCA	NM_001011546	11034	DSTN	ACTDP|ADF|HEL32|bA462D18.2	Homo sapiens destrin (actin depolymerizing factor) (DSTN), transcript variant 2, mRNA [NM_001011546]	hs|chr20:17581429-17581488	noncoding			NONHSAT127277.2	lnc-TMEM70-4:1
A_22_P00008878	0.014085917	down	3.573648	-3.573648	-1.8373975	5.920009	5.6972136	4.9505258	3.6466057	4.134029	3.2749212	GCAAGTCAACCACCTGACAGTGATTATGGAGAGACAATGACAACACTCTACCACAAATCA	ENST00000560712					hs|chr15:86164554-86164495	noncoding	ENST00000560712		NONHSAT048087.2
CUST_H6L_50176	1.30E-04	up	6.2227254	6.2227254	2.6375465	4.6994762	4.3977466	4.697341	7.3432136	6.9804225	7.383567	GGGAGTCACCTGATTCTGCAAAGATAAATAATATCCCTGCATTATCAAAATAAAGTAGCA	NM_001278426	11006	LILRB4	CD85K|ILT-3|ILT3|LIR-5|LIR5	Homo sapiens leukocyte immunoglobulin-like receptor, subfamily B (with TM and ITIM domains), member 4 (LILRB4), transcript variant 1, mRNA [NM_001278426]	hs|chr19:55179608-55179667	noncoding			NONHSAT179951.1
CUST_H6L_02798	0.008984888	down	2.547189	-2.547189	-1.348906	5.24184	5.1720357	4.900544	4.1058145	3.5912871	3.5705993	AGATGTGGGATGAACCTGGAATGAACGAATTAAATAAAGACATGCATCCATCTGTCAGCG	NM_001040445	51665	ASB1	ASB-1	Homo sapiens ankyrin repeat and SOCS box containing 1 (ASB1), mRNA [NM_001040445]	hs|chr2:239360831-239360890	noncoding				lnc-ASB1-2:3
A_33_P3356587	0.037295125	down	4.109899	-4.109899	-2.039103	8.269341	8.027882	6.875501	6.120973	5.347967	5.5864735	AATCCCACGTAAGGTACCTGCCGTCAGAAGATTTGAACTTTCTACTTGGACACCTAACAC	XR_252344	101929998	LOC101929998		PREDICTED: Homo sapiens uncharacterized LOC101929998 (LOC101929998), transcript variant X1, ncRNA [XR_252344]	hs|chr7:153755819-153755760	noncoding
CUST_H6L_11914	0.046793282	down	2.145498	-2.145498	-1.1013125	11.632684	11.804068	11.01903	10.535131	10.273092	10.343618	AATTCGCAGACTCAAAATCACCAGCACAATCAGTGTTTTAACGAGGCCACCTGCATTTCG	NM_001009566	22883	CLSTN1	ALC-ALPHA|CDHR12|CST-1|CSTN1|PIK3CD|XB31alpha|alcalpha1|alcalpha2	Homo sapiens calsyntenin 1 (CLSTN1), transcript variant 1, mRNA [NM_001009566]	hs|chr1:9789089-9789062	noncoding			NONHSAT000818.2
CUST_H6L_11271	0.011787129	up	8.515699	8.515699	3.090125	1.448094	1.6033028	1.5188422	5.190902	4.2114253	4.4382877	ACCTCCTGTGTCTTAGTATTCGAAGTGAGTCATTCTATAGAATTTTTGACTAATCTGAGA	lnc-VPS36-2:1					hs|chr13:053049781-053049722	noncoding			NONHSAT033993.2	lnc-VPS36-2:1
CUST_H6L_09280	0.005372816	up	2.0671391	2.0671391	1.0476354	2.9948978	4.0140834	4.619149	4.129247	5.1287913	5.5129976	CCAGACATGTGGGTTTGAAATTCCCTCCAAAAACTTCACTCATACGCTTTCATATCCCTT	ENST00000549472	2065	ERBB3	ErbB-3|HER3|LCCS2|MDA-BF-1|c-erbB-3|c-erbB3|erbB3-S|p180-ErbB3|p45-sErbB3|p85-sErbB3	v-erb-b2 avian erythroblastic leukemia viral oncogene homolog 3 [Source:HGNC Symbol;Acc:3431] [ENST00000549472]	hs|chr12:56481419-56481478	noncoding				lnc-RP11-603J24.9.1-6:1
CUST_H6L_31341	0.041778024	down	2.0732226	-2.0732226	-1.051875	9.749687	10.32094	9.981457	9.100269	8.905365	8.890825	GAGAATACTCCTTCAAGATCTTTCCAGAGAAAAACATTCGTGGCTTCAAGCTCCCAGACA	NM_001114753	2022	ENG	END|HHT1|ORW1	Homo sapiens endoglin (ENG), transcript variant 1, mRNA [NM_001114753]	hs|chr9:130587246-130587187	noncoding			NONHSAT134851.2
CUST_H6L_09756	0.027694494	down	10.996787	-10.996787	-3.4590101	7.411722	8.526166	7.3074183	3.1482534	4.726699	4.993324	TTTCTTATACTACTGCAGTGAACCAACATTGGATGTGAAAATTGCCTTTTGTCAGTAGGT	ENST00000505356	5602	MAPK10	JNK3|JNK3A|PRKM10|SAPK1b|p493F12|p54bSAPK	mitogen-activated protein kinase 10 [Source:HGNC Symbol;Acc:6872] [ENST00000505356]	hs|chr4:87115543-87097228	noncoding				lnc-SLC10A6-4:6
A_23_P388146	0.02170403	up	9.428371	9.428371	3.2370086	5.877196	5.1784887	5.3262835	9.542242	8.95495	7.595802	TTGAACACACATGCTACCAAGCTCTGGGAAAACCCCATAGCTTTAAGAAGTACCTGCAAG	ENST00000603829				Homo sapiens zinc finger protein 587, mRNA (cDNA clone IMAGE:4153939), with apparent retained intron. [BC011243]	hs|chr19:58379773-58379832	noncoding	ENST00000603829		NONHSAT180619.1	lnc-ZNF814-1:1
CUST_H6L_30407	0.010846209	down	2.60266	-2.60266	-1.3799868	13.111802	12.798449	12.485934	11.94417	11.483068	10.828985	GGTCAAGCGTGCTTTCCTTATCAAGGAGCAGAAAATCGTTGTGAAAGTATTGAAGGCATA	NONHSAT127762					hs|chr8:094969650-094969591	noncoding			NONHSAT127762.2
CUST_H6L_15512	0.018875951	down	3.6740403	-3.6740403	-1.8773674	6.166727	5.978921	4.727588	3.82733	4.11978	3.2940233	GAATGAGCTTTTGGTCCTCATAGACTGGCATCCTGCAGACACGCAGAGAGAAAGAATAAA	XM_006718866	54970	TTC12	TPARM	PREDICTED: Homo sapiens tetratricopeptide repeat domain 12 (TTC12), transcript variant X6, mRNA [XM_006718866]	hs|chr11:113239767-113239826	noncoding	ENST00000602900		NONHSAT024245.2	lnc-ANKK1-2:1												T067507
CUST_H6L_06624	0.013940835	down	8.804868	-8.804868	-3.1383014	6.2512035	6.9506097	7.1889744	3.3833475	4.2819223	3.3106127	GGGTATTTCATAGAATAAGTGCTTTCGTTTGTAAAAGAAGTGACTGAGTTATCTAGACCT	lnc-KIAA1919-8:1					hs|chr6:111697675-111697734	noncoding			NONHSAT207837.1	lnc-KIAA1919-8:1
CUST_H6L_30823	0.0484636	up	2.1008823	2.1008823	1.0709953	9.323235	9.443756	9.062665	10.135313	10.284423	10.622905	GATAAAGCCAAGCTACAGAGAAGATCTGCAAGGTTGTCTGCTAAACCTGCTCCTTCAAAG	NONHSAT130276					hs|chr9:015588389-015588448	noncoding			NONHSAT130276.2
CUST_H6L_00919	4.59E-04	down	2.5036845	-2.5036845	-1.3240528	6.1485276	6.00041	6.298276	4.867357	4.68711	4.920587	ATATCGTGGTTCCTGGGAGGTGTGATATCGTGGTTCCTGGGAGGTGTGATATTGTGGTTC	NR_039691	100616333	MIR3689C		Homo sapiens microRNA 3689c (MIR3689C), microRNA [NR_039691]	hs|chr9:137741853-137741698	noncoding	ENST00000581239	NR_039691.1
CUST_H6L_14320	0.025109781	down	4.0383563	-4.0383563	-2.0137682	10.020465	9.580366	8.833062	7.9879284	7.012847	7.391811	CTAGCATCTTCCTCAACTCCTGGTTTTCAGAGGGAAACACTTATCGGTCATCTGCTCCAC	ENST00000480642	51063	CALHM2	FAM26B	calcium homeostasis modulator 2 [Source:HGNC Symbol;Acc:23493] [ENST00000480642]	hs|chr10:105209918-105209859	noncoding				lnc-CALHM1-1:5
CUST_H6L_25307	2.46E-04	up	2.389178	2.389178	1.2565143	3.6120625	3.1298373	2.9461238	4.8781195	4.348475	4.2309723	TAAAAGTCTGACTTCATATGAAGGGTGGAGCCAATAGGGTCATCATCTTTGTCCCGTCTG	NONHSAT093428					hs|chr3:179930216-179930275	noncoding			NONHSAT093428.2
CUST_H6L_13419	0.008351524	up	65.009094	65.009094	6.0225697	1.646684	1.5784326	2.434472	8.078132	8.288129	7.361037	CGTCAAGCTTGGAGACTTTGGGCTAGCTAGAATATTAAACCATGACACGAGTTTTGCAAA	NM_001204182	4751	NEK2	HsPK21|NEK2A|NLK1|PPP1R111|RP67	Homo sapiens NIMA-related kinase 2 (NEK2), transcript variant 3, mRNA [NM_001204182]	hs|chr1:211846918-211846859	noncoding			NONHSAT009310.2
CUST_H6L_26853	0.043823916	down	3.8784664	-3.8784664	-1.9554863	7.8066673	7.6015	6.9182367	5.005412	6.032367	5.422167	TGTATACCACAGAGATGCTAAAATCCATATGTCTGCTGGGGTCTCTTCAGTTTCATCGAA	NM_001271891	401190	RGS7BP	R7BP	Homo sapiens regulator of G-protein signaling 7 binding protein (RGS7BP), transcript variant 3, mRNA [NM_001271891]	hs|chr5:63871669-63871728	noncoding		NR_073511.1
CUST_H6L_31210	0.044337656	up	2.1222072	2.1222072	1.0855654	9.593986	9.86197	9.423676	10.555879	10.613954	10.9664955	AGTTAAGGACGAACCACAGAGAAAATCCACGAAGTTGTCTGCTAAACCTGCTCCTCCAAA	NONHSAT133875					hs|chr9:110220540-110220481	noncoding			NONHSAT133875.2
CUST_H6L_28748	0.024895081	up	2.2863717	2.2863717	1.1930599	3.8492842	3.9825017	4.914816	5.295717	5.298403	5.7316623	TACAAAGGCATTACAAGTGCAGTGAACATGTGCAAGCCTCTGGCCACAAATCCATACTTG	NONHSAT115999					hs|chr6:165530809-165530750	noncoding			NONHSAT115999.2
CUST_H6L_55722	0.007162586	down	5.4277306	-5.4277306	-2.440349	9.533031	9.7379265	9.470385	7.4404607	7.3202624	6.6595707	GTTCTGCAGCTGGCTGATGAACTGCGGCACGAACTGCTTCATGTGGAAGAGCAGGATGTC	NONHSAT191611					hs|chr21:047532026-047531967	noncoding			NONHSAT191611.1
CUST_H6L_21579	0.01750462	down	2.3182898	-2.3182898	-1.2130609	4.168777	2.9068787	3.3071637	2.9522445	1.9772336	1.8141596	TAATTTGAGGTTCCATCTCTAGCTGAGCTAGAGCAACTATAATTCTGCCTTCAACCTGGG	ENST00000475868	91461	PKDCC	SGK493|Vlk	protein kinase domain containing, cytoplasmic [Source:HGNC Symbol;Acc:25123] [ENST00000475868]	hs|chr2:42282694-42282753	noncoding				lnc-EML4-4:1
CUST_H6L_20551	0.01675759	down	2.4602432	-2.4602432	-1.298801	7.5578814	7.0866723	6.493913	5.9334435	5.864351	5.444272	GAAAGGATGGATATTTAAGCTTAGGCCAGGGTTTCTCAACTGCAGCACTGCTGATAATGG	ENST00000594592	84449	ZNF333		zinc finger protein 333 [Source:HGNC Symbol;Acc:15624] [ENST00000594592]	hs|chr19:14819324-14819383	noncoding				lnc-CLEC17A-2:1
A_32_P216872	0.029237915	down	2.342114	-2.342114	-1.2278112	9.581181	9.023328	8.916894	7.9243774	7.994554	7.919036	GTTGGTGGCGGTAATTTTGTCCATCAAATGAATATGTGTGAAAACATTCCCTTCTTCGGC	BX647358	283970	PDXDC2P	NPIP|PDXDC2	Homo sapiens mRNA; cDNA DKFZp686B0962 (from clone DKFZp686B0962). [BX647358]	hs|chr16:70010702-70010643	noncoding
CUST_H6L_10535	0.012785778	down	4.096898	-4.096898	-2.034532	9.068266	9.489428	8.385097	6.5693445	7.675799	6.5940523	ATCCTGAGAATATTTCACAAAGAATTTCCTTAAGAGCTGGACTGGGTCTTGACCCCTGAA	NM_001271751	10203	CALCRL	CGRPR|CRLR	Homo sapiens calcitonin receptor-like (CALCRL), transcript variant 2, mRNA [NM_001271751]	hs|chr2:188312810-188252469	noncoding				lnc-TFPI-1:1
A_33_P3264740	0.016546521	down	4.7310624	-4.7310624	-2.2421641	3.8928938	3.8250153	4.4185867	1.4213232	2.1627593	1.8259199	ATCATGTTTCAAAGGGTGTGACAGGAATGATAAACCACTCTGCTTGTGAGAAGCCTGTCC	AK126791	100132850	LOC100132850		Homo sapiens cDNA FLJ44841 fis, clone BRACE3049186. [AK126791]	hs|chr3:43113094-43113153	noncoding			NONHSAT197059.1
CUST_H6L_16911	0.047369137	up	2.4780102	2.4780102	1.309182	5.0596533	3.7376215	4.2913647	6.4288926	5.526018	5.0612745	TTTTTGTTGAAATGTGGCTTCACCAGTATTCCTTGGGGATGTGACAAAAAATGCAGTCCC	NONHSAT032256					hs|chr13:019736249-019736190	noncoding			NONHSAT032256.2
CUST_H6L_52130	0.027608844	up	12.06773	12.06773	3.5930824	4.2763705	4.285802	6.311322	8.035404	8.842154	8.775185	CTTGGTGGATGCTGATGTTCTTCCTCAGGCCAAGAAGTTGCGACAGGTTCATGGACGGGG	NONHSAT185125					hs|chr2:095947757-095947698	noncoding			NONHSAT185125.1
CUST_H6L_30902	0.009506496	up	5.132251	5.132251	2.3595917	3.3780615	2.1046865	4.175634	5.491394	4.927405	6.318359	CATGGGGCACCAACTCAGAGATGACGATTACCAAAGCCTGAAATATATTTTTCATCTTAA	ENST00000473464	573	BAG1	BAG-1|HAP|RAP46	BCL2-associated athanogene [Source:HGNC Symbol;Acc:937] [ENST00000473464]	hs|chr9:33257914-33257855	noncoding				lnc-B4GALT1-3:1
CUST_H6L_15292	0.030416882	up	2.5385952	2.5385952	1.3440304	6.985551	6.6743903	6.769554	8.146784	7.725615	8.589189	GAGCTATACACTAGGGGTTCATGTTAACCAGGCCAAACAACTTCTCATGGATGAACTCTT	NONHSAT022905						noncoding
CUST_H6L_27906	0.030962145	up	6.850892	6.850892	2.7762918	1.4505904	1.3077731	3.0997462	5.004651	4.2400975	4.942236	AGGCCTTTTGCGTTCTGTACTTTTTTCCCTTGGATTTATTACTTTTATCAAGAGTGAGCT	ENST00000486038	7020	TFAP2A	AP-2|AP-2alpha|AP2TF|BOFS|TFAP2	transcription factor AP-2 alpha (activating enhancer binding protein 2 alpha) [Source:HGNC Symbol;Acc:11742] [ENST00000486038]	hs|chr6:10418496-10418437	noncoding				lnc-TFAP2A-3:4
CUST_H6L_56673	0.048808087	down	2.2664447	-2.2664447	-1.1804309	6.3138433	6.1636357	5.6492715	4.9500685	4.6335254	5.0018644	TGTGAATTCCAAACATACCATTCACTATTCCAAGGTAGAAGACTGCGTTCACCAGCATGC	NONHSAT193532					hs|chr3:016411565-016411624	noncoding			NONHSAT193532.1
CUST_H6L_03936	0.043174796	up	3.018307	3.018307	1.5937395	6.9374604	7.2219143	6.4432173	8.210594	8.452026	8.721192	TCCAGTGACGATGTCTCTCCATTGTTTTCTTCTTATATTGCAGCTTTCCCCATGTTTGAA	ENST00000470819	1029	CDKN2A	ARF|CDK4I|CDKN2|CMM2|INK4|INK4A|MLM|MTS-1|MTS1|P14|P14ARF|P16|P16-INK4A|P16INK4|P16INK4A|P19|P19ARF|TP16	cyclin-dependent kinase inhibitor 2A [Source:HGNC Symbol;Acc:1787] [ENST00000470819]	hs|chr9:21989457-21989398	noncoding				lnc-CDKN2B-2:1
A_22_P00013956	2.18E-04	down	5.234551	-5.234551	-2.3880658	8.572315	8.434207	8.075108	6.2450576	5.9847207	5.687655	AATTTGTCGGTGATGTAAAAATTCCTCTTTGCATCACAAGCGAGTGGAAAGCCAGGGGCT	NONHSAT157060					hs|chr10:063852631-063852572	noncoding			NONHSAT157060.1
CUST_H6L_21078	0.004782313	down	2.382845	-2.382845	-1.2526851	8.62136	9.068266	9.006586	7.288847	7.721716	7.927593	GAAAGAGACCACAGATCTGAGGATCAAGGAGAAGCTCTTTCTGGAAGCTTTCAAAGCTTT	NM_001136019	2217	FCGRT	FCRN|alpha-chain	Homo sapiens Fc fragment of IgG, receptor, transporter, alpha (FCGRT), transcript variant 1, mRNA [NM_001136019]	hs|chr19:50017320-50017379	noncoding			NONHSAT179878.1
CUST_H6L_25173	0.042252094	down	2.5518312	-2.5518312	-1.3515329	10.249233	9.669565	9.366341	9.3229065	8.439323	7.468311	CCCCATCAAGGTTGTTATTCAGGAAAGTGGTCTCTTGATGAAATCTGAAATTTCTTGGGT	lnc-GPR149-10:1					hs|chr3:154394659-154394600	noncoding			NONHSAT092813.2	lnc-GPR149-10:1
CUST_H6L_09704	0.012219586	up	2.5137856	2.5137856	1.3298616	7.26668	6.905817	7.470684	8.695269	8.428658	8.50884	GCTGCATGTGGCTTTAACCAAGAGAGCAGATCCAGCTGAGCTTAGAACAATATTTTTGAA	ENST00000487710	10165	SLC25A13	ARALAR2|CITRIN|CTLN2	solute carrier family 25 (aspartate/glutamate carrier), member 13 [Source:HGNC Symbol;Acc:10983] [ENST00000487710]	hs|chr7:95938856-95926211	noncoding				lnc-SHFM1-4:2
CUST_H6L_02254	0.034397256	down	3.2229583	-3.2229583	-1.6883855	4.9566197	5.358383	4.1146274	3.0600345	4.3009353	2.003505	CTACAAATATTCCTCCACTTTCATATGCTGAGCAATTTCAGCTTAGAGTGACTAAGTGTT	lnc-ADAM21-4:1					hs|chr14:070834550-070834609	noncoding			NONHSAT168614.1	lnc-ADAM21-4:1												T106670
CUST_H6L_48973	0.03448757	up	2.7563763	2.7563763	1.4627728	5.50912	5.100454	4.282491	7.395263	6.036978	5.8481426	ATTTATCTCGCCTGAGAGACCTGGTTGATGATACGAATGGAGAACGGTCACCGAAAATGT	NM_001288980	162681	C18orf54	LAS2	Homo sapiens chromosome 18 open reading frame 54 (C18orf54), transcript variant 1, mRNA [NM_001288980]	hs|chr18:51904555-51904614	noncoding		NR_110234.1	NONHSAT177825.1
CUST_H6L_47070	0.039171666	down	2.3097863	-2.3097863	-1.2077594	6.393505	7.216281	7.97829	5.3677945	6.3139644	6.28304	GAAGCTGAAGCAAAAATCAGTCACTAGTGCCAACAAAGCTCCCCACATTAGCTCATTCTG	NONHSAT174425					hs|chr16:051050531-051050590	noncoding			NONHSAT174425.1
CUST_H6L_41194	0.044084486	down	2.1066186	-2.1066186	-1.0749291	10.038785	9.758671	9.093056	8.508317	9.000467	8.156936	GCTTCTTCTAAGCACAAAACAGCAGAAAGACAGGAAAAAGGAGACAAGCTGCAAAAGAGA	NM_015335	23389	MED13L	PROSIT240|THRAP2|TRAP240L	Homo sapiens mediator complex subunit 13-like (MED13L), mRNA [NM_015335]	hs|chr12:116446831-116446772	noncoding			NONHSAT164043.1
CUST_H6L_65207	0.029992651	down	3.0801225	-3.0801225	-1.6229877	10.482324	10.524004	9.366877	8.831138	8.417604	8.255503	TGAACCAGGTGTTCTACTAAGCATAATTGGCTACAATACAACAAGCACTGTCCCAAAGGA	NONHSAT209637					hs|chr6:122768391-122768344	noncoding			NONHSAT209637.1
CUST_H6L_37125	0.03034166	down	7.35504	-7.35504	-2.8787332	5.942245	4.463671	4.175211	2.1650279	2.4638934	1.3160065	CCCAAGATCCCATTTCTTCATTTGGCTGAGTCCTAGATGACAGAAGAGGAATTGAAGCTG	NONHSAT156006					hs|chr10:103871831-103871890	noncoding			NONHSAT156006.1
CUST_H6L_31879	0.014136675	up	2.9550867	2.9550867	1.5632005	3.9427662	2.9819646	5.119103	5.247211	4.9104595	6.5757637	TTAATCGTGCCAGATTCTCCAACACTTCCTCAGGAGACCCTATTGCTCTGATCAAGAAGT	lnc-GPR174-1:1					hs|chrX:078412330-078412389	noncoding			NONHSAT137711.2	lnc-GPR174-1:1
CUST_H6L_33183	0.014075127	up	2.406919	2.406919	1.2671876	4.263743	3.7440567	3.689385	5.8191347	4.9506063	4.729005	ATAGAGAAGAAAGTGTGGTTCACATTTTCTGGATCCCAAGGTGACTCTGTCAGCAAGCTT	XR_243572	9513	FXR2	FMR1L2|FXR2P	PREDICTED: Homo sapiens fragile X mental retardation, autosomal homolog 2 (FXR2), transcript variant X1, misc_RNA [XR_243572]	hs|chr17:7495427-7495223	noncoding				lnc-SOX15-2:1
CUST_H6L_13770	0.028446525	down	2.1381776	-2.1381776	-1.0963817	6.900046	7.1555266	5.6062975	5.4458346	6.3434186	4.583472	TATTATGGCCATGCACACAATGTTGATAAACAAACCTCCAGATTCTGCAAGAAGACGTCC	NM_001037537	5264	PHYH	LN1|LNAP1|PAHX|PHYH1|RD	Homo sapiens phytanoyl-CoA 2-hydroxylase (PHYH), transcript variant 2, mRNA [NM_001037537]	hs|chr10:13319798-13319786	noncoding			NONHSAT011479.2
CUST_H6L_56844	0.026457977	down	18.393087	-18.393087	-4.201092	6.8699145	6.166727	5.4236345	1.5208856	1.8539007	2.482215	GATTAGCAAGGGTTGCATTCAAAACCACCTCTGCAGAAGAAACCTGCCAATTGCATTTAC	NONHSAT194001					hs|chr3:064896931-064896979	noncoding			NONHSAT194001.1
CUST_H6L_39328	0.016019342	up	7.273645	7.273645	2.8626785	4.588364	2.47106	5.6853228	8.156592	4.8073225	8.368867	GGGCGCTTGCTACATCATTTACCATATTTCACGGAATCGAAGACCTCATCGATTGAAAAA	NONHSAT160437					hs|chr11:065666560-065666501	noncoding			NONHSAT160437.1
CUST_H6L_60334	0.021902436	up	5.879212	5.879212	2.5556228	1.8559345	1.581129	3.6515238	3.97759	4.903667	5.8741984	TTAGGAGTTCTCCTGTTAGGATGCCTACTGTGTACTGGACTTGGGCTTTATTTCCTGTCT	NONHSAT200967					hs|chr4:011155809-011155868	noncoding			NONHSAT200967.1
CUST_H6L_42444	0.034383584	down	3.6014287	-3.6014287	-1.8485694	6.794176	6.7249613	5.3929873	4.2517114	5.1212587	3.9934456	TAAAAATATTCCATTTTACAGCTATCTACAGATAGGCAGGGGGAGCTCACTCCCTGCAGA	NONHSAT165943						noncoding			NONHSAT165943.1
CUST_H6L_26180	0.036412004	down	8.577442	-8.577442	-3.1005476	5.6392956	5.438295	5.6395354	2.8047345	3.2330256	1.3777252	CATTTGAAACATAGTAGAGGCTGCAGCTATCAGGTACGTTTCCAAAGCGAGTGTCTTTGA	lnc-SPATA5-6:1					hs|chr4:123761617-123761676	noncoding			NONHSAT098175.2	lnc-SPATA5-6:1
CUST_H6L_74636	0.042344175	up	6.145767	6.145767	2.6195931	3.9765425	4.2860026	4.3791604	7.7070804	6.419053	6.3743505	TCATGTGTTGCAACTGTGTGTCAGATTTCAGAACTGGAATTAACCTCCCTTACATTGTGA	NM_001018113	2187	FANCB	FA2|FAAP90|FAAP95|FAB|FACB	Homo sapiens Fanconi anemia, complementation group B (FANCB), transcript variant 1, mRNA [NM_001018113]	hs|chrX:14883406-14883347	noncoding		NR_136707.1
CUST_H6L_03698	0.01866709	down	3.6841369	-3.6841369	-1.8813267	5.7840304	6.078468	5.577118	3.8880439	4.6558475	3.251745	TGAAGACAGTTTATTCTCACAATCTTCAAGCCAACCTGTGTTATCACCTAGGGTCTTACC	ENST00000469732	1278	COL1A2	OI4	collagen, type I, alpha 2 [Source:HGNC Symbol;Acc:2198] [ENST00000469732]	hs|chr7:94053558-94053617	noncoding				lnc-CASD1-2:6
CUST_H6L_26641	0.03800652	up	3.235249	3.235249	1.6938767	4.9290876	5.6219845	5.7962074	7.2687893	6.8086324	7.3514886	TGCGAAATCAGAAAGTACCAGAAGTCCACGCAGCTGTTACTCCTCAAGCTGCCCTTCCAG	NONHSAT100650					hs|chr5:017502343-017502284	noncoding			NONHSAT100650.2
CUST_H6L_00473	0.012872549	down	6.825874	-6.825874	-2.7710137	9.94472	9.172542	9.347906	6.6435604	6.9691906	6.539376	GCTTACTCCTCACAGGTGGCATGATACTTTGGCCTTCCTGTGACATCATGCCCTATACAT	ENST00000469211	7216	TRO	MAGE-d3|MAGED3	trophinin [Source:HGNC Symbol;Acc:12326] [ENST00000469211]	hs|chrX:54953807-54953866	noncoding	ENST00000408823
CUST_H6L_21077	0.007735353	down	2.4837673	-2.4837673	-1.31253	9.063733	9.323235	8.970643	7.5202484	8.147202	7.7525682	TCGTCACTAACAGTCAAAAGTGGCGATGAGCACCACTACTGCTGCATTGTGCAGCACGCG	NM_001136019	2217	FCGRT	FCRN|alpha-chain	Homo sapiens Fc fragment of IgG, receptor, transporter, alpha (FCGRT), transcript variant 1, mRNA [NM_001136019]	hs|chr19:50027943-50028002	noncoding			NONHSAT179878.1
CUST_H6L_08345	0.031266168	up	2.552952	2.552952	1.3521664	4.238912	2.5124917	3.6270018	5.6709714	4.243163	4.52077	TTGATGCTATAAGCAGTGCTGCATTCACCATGACTGTCTGTACGTGTTGTTTGCTTCTAT	lnc-PIEZO2-15:1					hs|chr18:009561325-009561266	noncoding			NONHSAT178197.1	lnc-PIEZO2-15:1
CUST_H6L_22731	0.030721698	up	4.6292677	4.6292677	2.210784	4.509112	4.391849	6.2743125	7.4204555	6.5748706	7.812299	TTTTTGGCACATTCCTGTGCAAGGTGGTCTCACTCCTGAAGGAAGTCAACTTCTATAGTG	NM_001557	3579	CXCR2	CD182|CDw128b|CMKAR2|IL8R2|IL8RA|IL8RB	Homo sapiens chemokine (C-X-C motif) receptor 2 (CXCR2), transcript variant 1, mRNA [NM_001557]	hs|chr2:218999862-218999921	noncoding			NONHSAT076891.2
CUST_H6L_20106	0.04797564	up	4.9695873	4.9695873	2.313126	2.6517591	1.6220623	3.211413	4.8538117	4.896277	4.674524	TTCGAAGATGGAAATGATTTTGGCCCAGACAGTGATGACAACATGGATGAAGCAACCTAT	NONHSAT059190					hs|chr18:046005537-046005596	noncoding			NONHSAT059190.2
A_21_P0000437	0.036429014	down	9.431248	-9.431248	-3.2374487	5.1169863	5.5577273	4.08447	1.4561554	1.4942889	2.0963936	CTGTTTTCTTGAAGAGAGGTGATGACTTAAAAATCATGCTCAATAGGATTATGCTGAGGC	NR_003294	100033437	SNORD115-2	HBII-52-2	Homo sapiens small nucleolar RNA, C/D box 115-2 (SNORD115-2), small nucleolar RNA [NR_003294]	hs|chr15:25417802-25417861	noncoding	ENST00000362842	NR_003294.1
CUST_H6L_22472	0.015240449	down	3.5604317	-3.5604317	-1.8320521	6.364876	6.457474	6.30839	4.6434464	4.1855807	4.805555	CTTTTTTCTCAATGTCTCTTATTCTTTAGCGTTTAGGAGCAGGTGGCTTCTCCAACCCTG	lnc-ATF2-2:1					hs|chr2:175916969-175916910	noncoding			NONHSAT075595.2	lnc-ATF2-2:1
CUST_H6L_43919	0.03808055	up	5.5083942	5.5083942	2.4616318	4.7678785	4.4354305	6.100726	8.003291	7.043894	7.6417446	GTTGTTCTGGTAGAAGTTGGTCAGCTCGTAGTAGAGGTACACTGGGCCCTGGAAGAGCTC	NONHSAT168535					hs|chr14:061747503-061747562	noncoding			NONHSAT168535.1
CUST_H6L_46243	2.10E-04	down	2.7351992	-2.7351992	-1.4516459	7.170247	6.6536145	5.918851	5.746545	5.2152734	4.4259567	GTCAGTGCTTTTGGACTTGTGCTCAGATGACAACGGCAACACGACAAGAAGTCCTTGGCC	NM_001128301	57149	LYRM1	A211C6.1	Homo sapiens LYR motif containing 1 (LYRM1), transcript variant 2, mRNA [NM_001128301]	hs|chr16:20914014-20926911	noncoding			NONHSAT172756.1
CUST_H6L_22535	0.026634715	down	4.6564736	-4.6564736	-2.2192378	8.530076	8.7425585	7.568775	5.581136	6.9905443	5.612016	CTGCTGCAAACTTCAATTTGTCAACCACAACTTGACAAGGTTGCTATAAAACAAGATTGC	NM_005795	10203	CALCRL	CGRPR|CRLR	Homo sapiens calcitonin receptor-like (CALCRL), transcript variant 1, mRNA [NM_005795]	hs|chr2:188252127-188252068	noncoding				lnc-TFPI-1:3
CUST_H6L_57822	0.006075996	up	2.914151	2.914151	1.5430756	8.604216	8.324056	8.398777	9.985464	10.10348	9.8673315	CTGGCACAAGTTCAAGCAGTGGGTTATACCTTGGCACCTAAATAAAAGATACAATAGGAA	NM_020409	57129	MRPL47	CGI-204|L47mt|MRP-L47|NCM1	Homo sapiens mitochondrial ribosomal protein L47 (MRPL47), transcript variant 1, mRNA [NM_020409]	hs|chr3:179311555-179310471	noncoding			NONHSAT196615.1
CUST_H6L_08238	0.034287076	down	2.0475454	-2.0475454	-1.0338955	6.6582246	6.281003	6.257936	5.394319	5.0860724	5.6150875	CACTTACAGGATTGCCTCTGTAAAGCCTTATTCCTGTCCCAGAAAAGGTGAAATCCCTAA	ENST00000526182				phosphodiesterase 4D interacting protein [Source:HGNC Symbol;Acc:15580] [ENST00000526182]	hs|chr1:144853265-144852487	noncoding				lnc-PDE4DIP-2:5
CUST_H6L_09706	0.03022977	up	2.7835627	2.7835627	1.4769325	3.8101687	4.332944	4.539402	5.725696	5.841368	5.546248	TATCTCCCTAGGGCGTCTGTGAGGAAATGACCTACGAGGAAATTCAGGATAATTATCCAC	ENST00000478516	5210	PFKFB4		6-phosphofructo-2-kinase/fructose-2,6-biphosphatase 4 [Source:HGNC Symbol;Acc:8875] [ENST00000478516]	hs|chr3:48563113-48563054	noncoding				lnc-SHISA5-3:1
CUST_H6L_18402	0.001303989	down	2.6340446	-2.6340446	-1.3972797	9.988627	10.271091	9.456637	8.538548	8.97479	8.011181	GCAGGCTACCAAGGACAGAGTCAGTGATTTCCATAAATTGAAGCAAAGAAATTCCTTGAT	NONHSAT042149					hs|chr15:044673128-044673175	noncoding
CUST_H6L_14636	0.02428086	up	3.1578417	3.1578417	1.6589388	4.01416	4.121176	4.5246696	5.3122935	6.2927494	6.0317793	GGAGAGAAACTCCATCCTCACCTAGTCTCAACAGATGGCTTGATGAGCAATTATCAGGTA	ENST00000531640	6764	ST5	DENND2B|HTS1|p126	suppression of tumorigenicity 5 [Source:HGNC Symbol;Acc:11350] [ENST00000531640]	hs|chr11:8931357-8931298	noncoding				lnc-C11orf16-7:1
CUST_H6L_34880	0.005617227	up	2.4390216	2.4390216	1.2863026	6.0846806	6.29965	5.8219604	7.34478	7.765199	6.9552197	TCCACAGGAGGTATTTCTTTTTTATGTTGGTCCTGAGTATTTTGCAAATGCACAGAGAAA	NM_005850	10262	SF3B4	AFD1|Hsh49|SAP49|SF3b49	Homo sapiens splicing factor 3b, subunit 4, 49kDa (SF3B4), mRNA [NM_005850]	hs|chr1:149895290-149895231	noncoding			NONHSAT152279.1
CUST_H6L_61887	0.011384451	down	2.6609125	-2.6609125	-1.411921	9.507909	9.723121	8.590141	8.293924	8.411936	6.8795476	TATTGGGGCTCTGAAGTACCATGAAGCCTGTAGAACTGAGAAGGAGAAGCTTACAAAAAA	NM_001745	819	CAMLG	CAML	Homo sapiens calcium modulating ligand (CAMLG), mRNA [NM_001745]	hs|chr5:134086617-134086676	noncoding			NONHSAT203237.1
CUST_H6L_11707	0.030896297	down	26.244461	-26.244461	-4.713941	7.7498727	7.109187	5.4717693	1.3704219	3.5086498	1.3099345	GCTGGGTTCAGAACATGCTGTTGAACATCAACGTTCCTATGGTTATGACTGGCAAAACAG	lnc-ZNF676-2:1					hs|chr19:022357719-022357660	noncoding			NONHSAT063768.2	lnc-ZNF676-2:1
CUST_H6L_00375	0.002301187	up	2.27655	2.27655	1.1868491	7.1373467	6.298276	7.4636526	8.230547	7.4755535	8.753722	GAGATTTCAGAAGCATAATTTTTTGGTACTTGGGCAGCTGGTGATCATTGGTCCTGTAGC	ENST00000391111					hs|chr10:105072256-105072197	noncoding	ENST00000391111
CUST_H6L_71426	0.03451559	up	3.202711	3.202711	1.6792936	5.9457784	6.1588745	6.538412	8.262705	7.465334	7.9529066	AAAGGGGCAAAACGATCCTTCAATTAACTCAGCCATTAGCACAAGAGATTCACAGTCTTA	NONHSAT220404					hs|chr9:140194750-140194809	noncoding			NONHSAT220404.1
CUST_H6L_45729	0.027062362	down	11.168587	-11.168587	-3.4813747	5.8385115	4.767802	3.943777	1.2943285	1.395637	1.4160017	GCGGAGTTTCTGTAATCTTTTCAGTGGGTGACAGAAATATGAGAAGCAAATTTATAAGCC	NONHSAT171994					hs|chr15:096805373-096805314	noncoding			NONHSAT171994.1
CUST_H6L_07466	0.00201107	down	9.583929	-9.583929	-3.2606173	5.854082	5.0383315	4.714041	2.8724213	1.5609423	1.3912404	GAGAATTCTTTCTCTGGCTTTGGAGTCTAAGAACAGGTTTCTGCATACTGCAGAAGCGTG	ENST00000479205		MTERFD2		MTERF domain containing 2 [Source:HGNC Symbol;Acc:28785] [ENST00000479205]	hs|chr2:242031460-242031401	noncoding			NONHSAT183939.1	lnc-MTERFD2-3:11
CUST_H6L_10109	0.001379301	down	10.716742	-10.716742	-3.4217944	8.629467	8.817704	8.488921	5.432017	5.3876696	4.851022	TGGAATCTAATAACTACAATACTTACCGGTCAAGGAAATACACCAGTTGGTATGTGGCAC	NM_002006	2247	FGF2	BFGF|FGF-2|FGFB|HBGF-2	Homo sapiens fibroblast growth factor 2 (basic) (FGF2), mRNA [NM_002006]	hs|chr4:123813403-123813462	noncoding			NONHSAT098174.2	lnc-SPATA5-8:1
CUST_H6L_05754	0.017499495	down	4.159818	-4.159818	-2.0565205	12.12343	12.494684	12.37594	10.6118145	10.092861	10.11982	AAGGCATCATCCACTCAATTTTGAAGAAGTCCTGCATCGAAATTCTAGCAGCTGAACCAT	NM_053034	84168	ANTXR1	ATR|GAPO|TEM8	Homo sapiens anthrax toxin receptor 1 (ANTXR1), transcript variant 2, mRNA [NM_053034]	hs|chr2:69304604-69318033	noncoding				lnc-GKN1-1:1
CUST_H6L_71567	0.011182278	down	19.21427	-19.21427	-4.2641063	8.109517	7.0324693	6.8451033	3.4796925	3.6723626	2.0427184	TCTCTGAATAATGAGGTAGAAAAAGGTCAAGCAGTGTTTTCCAGAGACTCCTCGCAGAGG	NONHSAT220821					hs|chr9:072833363-072833318	noncoding			NONHSAT220821.1
CUST_H6L_18469	0.03980896	down	2.8323333	-2.8323333	-1.501991	5.407405	5.38651	4.4643073	4.457101	3.8498027	2.4453459	TAAAATACCTGCATGCCACTAATCTGTAACATTTTACCAGTTCAGATGCCTGTAATGTGT	NM_014548	29767	TMOD2	N-TMOD|NTMOD	Homo sapiens tropomodulin 2 (neuronal) (TMOD2), transcript variant 1, mRNA [NM_014548]	hs|chr15:52107990-52108049	noncoding			NONHSAT043881.2	lnc-TMOD3-2:1
CUST_H6L_12550	0.038782667	down	8.65567	-8.65567	-3.1136456	12.144632	12.730448	12.864683	10.290921	9.067933	9.039971	ATCTACCAAAACGGGGAAAGTTTCCAGCCCAACTGTAAACATCAGTGCACATGTATTGAT	NM_001554	3491	CYR61	CCN1|GIG1|IGFBP10	Homo sapiens cysteine-rich, angiogenic inducer, 61 (CYR61), mRNA [NM_001554]	hs|chr1:86047649-86047708	noncoding				lnc-WDR63-4:1
CUST_H6L_57241	0.03312412	up	2.1599011	2.1599011	1.1109653	5.807907	5.1899037	5.0610337	6.5116534	6.4362555	6.4438295	TGTGCACCTATGACCAAGCCCATGAATTATACAGGAATTATGTAATTATGAGTGATGTAC	ENST00000471841	55669	MFN1	hfzo1|hfzo2	mitofusin 1 [Source:HGNC Symbol;Acc:18262] [ENST00000471841]	hs|chr3:179112530-179112589	noncoding			NONHSAT194949.1
CUST_H6L_19662	0.011915009	down	2.0200353	-2.0200353	-1.0143805	5.6773953	5.724308	5.6186533	4.6731787	4.5115294	4.792506	CTTTTTTCTTTCACCTCCTCTTGATTGTCACAAGTAGCTTGCTTGGCTCAGGAACAACAG	ENST00000590402	55062	WIPI1	ATG18|ATG18A|WIPI49	WD repeat domain, phosphoinositide interacting 1 [Source:HGNC Symbol;Acc:25471] [ENST00000590402]	hs|chr17:66423431-66423372	noncoding			NONHSAT176486.1
CUST_H6L_29682	0.020169035	up	2.4588141	2.4588141	1.2979627	6.9660845	6.986225	6.842305	7.9405785	8.609115	8.13881	GAAGAATCTCTGTGAAATCAATATCAACGACAACATGCCCAGAATCCTGTCTCTTGCGTG	NM_014149	29062	WDR91	HSPC049	Homo sapiens WD repeat domain 91 (WDR91), mRNA [NM_014149]	hs|chr7:134878371-134878134	noncoding				lnc-C7orf49-3:1
A_21_P0009037	0.012112575	up	2.4371111	2.4371111	1.285172	4.9709163	5.4221	6.024901	6.4999256	6.713938	7.059571	GACCCCTCTTTAGTTTCAGCTAAACTAAGCATGTGTGTTTGTGTGTTCATTTTATAGTTC	NONHSAT142618					hs|chr16:54953949-54953890	noncoding			NONHSAT142618.2													T132766
CUST_H6L_19947	0.018386595	up	4.53666	4.53666	2.1816306	5.708496	5.844834	5.7246246	8.324495	8.167678	7.330673	AATGTTGAAGAAGTGGCAAATGACAGGAGCTGGAAGGTGTTTAATGAACGCTGCCAAATT	NM_001017928	131076	CCDC58		Homo sapiens coiled-coil domain containing 58 (CCDC58), mRNA [NM_001017928]	hs|chr3:122078440-122078436	noncoding			NONHSAT057275.2	lnc-PIEZO2-8:1
CUST_H6L_28664	0.005291359	down	6.7568665	-6.7568665	-2.7563543	8.925026	9.797091	7.852251	6.536284	6.9991035	4.769918	AAGTATTCAAGGTAATAACCCTGAAGTCTCTGGAAGAGAAGGACCATATCCACCGAGTCC	NONHSAT115582						noncoding			NONHSAT115582.2
CUST_H6L_16907	0.017632846	down	2.8019016	-2.8019016	-1.4864062	6.9905934	7.5524406	6.4894805	5.815582	5.692817	5.064896	AGAAACAGGCTTTGCAGAGCCTAATGGGAGTCCTCCCAGATCTCATAGTAGAAATTCTTG	NM_014758	399979	SNX19	CHET8	Homo sapiens sorting nexin 19 (SNX19), mRNA [NM_014758]	hs|chr11:130750555-130749586	noncoding			NONHSAT032223.2
CUST_H6L_72657	0.001920018	down	4.8617463	-4.8617463	-2.2814746	8.601065	7.5171413	6.724367	6.1839843	5.17589	4.6382756	TTAACAATTCGCAGTGGTCAATTTCCTTTATTCTGCAAGATTCGGCTTTGAGAGGCATCC	ENST00000380636	7114	TMSB4X	FX|PTMB4|TB4X|TMSB4	thymosin beta 4, X-linked [Source:HGNC Symbol;Acc:11881] [ENST00000380636]	hs|chrX:12994078-12994137	noncoding			NONHSAT222501.1
A_33_P3256828	0.010413674	down	3.5004976	-3.5004976	-1.80756	5.996997	5.990397	6.2792964	3.9379942	4.5457764	4.360242	TAACCTGGGCCGAATATAGTTAGAAGGAGTAGGTATTCTCTAAAGTGAGGGCTTCTCCCA	ENST00000606154				Homo sapiens cDNA FLJ27201 fis, clone SYN03133. [AK130711]	hs|chr1:170637048-170637107	noncoding	ENST00000606154		NONHSAT150035.1	lnc-GORAB-1:1
CUST_H6L_01285	0.04778217	down	10.408331	-10.408331	-3.3796668	8.58017	7.6695347	7.3689957	3.9262724	5.665143	3.8882844	CAAAAGAAATTTCCTTTTTCCACGAGAAACATCCCTGCAGTGGGTTGTTCCTATCGACAG	ENST00000607417					hs|chrX:114360950-114360891	noncoding	ENST00000607417
CUST_H6L_30946	0.016980218	down	4.3111157	-4.3111157	-2.1080613	8.496429	8.7450695	7.8387566	5.9988885	6.4875045	6.2696805	ATCTCTGTCAAGGGTCTCCAGGATGAGTGTCAGTACCTCCTTCAGCCGCAGCTGATTGTC	NM_016446	51754	TMEM8B	C9orf127|NAG-5|NGX6	Homo sapiens transmembrane protein 8B (TMEM8B), transcript variant 3, mRNA [NM_016446]	hs|chr9:35835204-35841178	noncoding				lnc-NPR2-2:3
CUST_H6L_40143	0.028474925	up	2.017037	2.017037	1.0122374	3.780972	3.996058	5.0409994	4.749037	5.3302994	5.7754054	ATGAGGTGCTGTAGTCGCATCTTGATGAATTGTAAAATGTTTCCCCTGTGGTGTAGAAGC	NONHSAT161604					hs|chr11:127239801-127239860	noncoding			NONHSAT161604.1
CUST_H6L_08542	0.016286643	down	2.4810605	-2.4810605	-1.310957	10.6886015	10.358654	9.912212	9.324219	9.364112	8.338266	CCCAACTATAAGCTTATGACCCCAGCTGTGATCTCTGAGAAACTGAAGATTTGAGGTTCC	lnc-PPA1-2:1					hs|chr10:071958818-071958759	noncoding			NONHSAT013833.2	lnc-PPA1-2:1
A_33_P3221648	0.04195507	down	2.1928704	-2.1928704	-1.1328205	3.3875444	3.2503219	3.393317	2.6824634	2.0908873	1.859371	GAGTTGACCAGTTCGTTCAGTTTCACTTCCATTTCTTTTTCTTCTGATAAATTTACACAG	TCONS_l2_00019482		XLOC_l2_010328		BROAD Institute lincRNA (XLOC_l2_010328), lincRNA [TCONS_l2_00019482]	hs|chr3:125506561-125506502	noncoding
A_33_P3213702	0.0333104	down	3.3824198	-3.3824198	-1.7580557	4.045982	2.9142423	3.3498726	1.7070214	1.714824	1.6140841	GATTTGGGGGATCTACGTGAATCCAGCTTGTGGACACTGAAAATGACGTTGCTCTTATAG	ENST00000504864				kinesin family member 28, pseudogene [Source:HGNC Symbol;Acc:HGNC:49205] [ENST00000504864]	hs|chr1:246934917-246934900	noncoding	ENST00000504864		NONHSAT010722.2
CUST_H6L_73843	0.043581653	up	9.379251	9.379251	3.2294726	5.0916915	5.125201	5.8226633	9.187155	8.868129	7.67269	ATGGGATGCATTGAGGACAGAACTAGTGATGGGAGTATGTGTAGCTTTGATTTGGATGAT	NM_001126103	29127	RACGAP1	CYK4|HsCYK-4|ID-GAP|MgcRacGAP	Homo sapiens Rac GTPase activating protein 1 (RACGAP1), transcript variant 2, mRNA [NM_001126103]	hs|chr12:50383502-50383443	noncoding		NR_026583.1
CUST_H6L_37718	0.013742255	down	4.711516	-4.711516	-2.2361913	8.674003	9.175812	7.7797008	6.3236837	6.5486712	6.048588	ACCTATGAAGAGGTTCTACAGGAGCTGGTGAAACACAAAGAACTCCTTAGGAGGAAAGAC	NM_014904	22841	RAB11FIP2	Rab11-FIP2|nRip11	Homo sapiens RAB11 family interacting protein 2 (class I) (RAB11FIP2), mRNA [NM_014904]	hs|chr10:119768694-119768635	noncoding			NONHSAT157567.1
CUST_H6L_23673	0.040234637	down	8.18376	-8.18376	-3.0327637	7.4736195	5.734557	6.278905	4.2996	3.8522427	2.236947	TAATTCTGCGTTTCCATTTCTCTTTCCAGAAAAATAACGTGGAGCAAGTGGTAAGAGCCC	ENST00000492851	1291	COL6A1	OPLL	collagen, type VI, alpha 1 [Source:HGNC Symbol;Acc:2211] [ENST00000492851]	hs|chr21:47407040-47407099	noncoding				lnc-PCBP3-2:1
CUST_H6L_56494	0.045636564	down	3.2354052	-3.2354052	-1.6939464	5.7028923	4.9576674	6.19971	3.5710545	4.009613	4.197763	AGGTGGGGATCCACTAACCCTGACCAGATTCACAAATCGATGGTATGTATTCATCTGAAC	NONHSAT193230					hs|chr22:041477791-041477850	noncoding			NONHSAT193230.1
CUST_H6L_07257	0.022692619	up	3.3783288	3.3783288	1.7563097	2.9996824	2.942606	3.9258351	4.5181217	4.399607	6.219325	AAACATGTCAGGGACTGATGGCAGCTATCACTTAGCAGCCACAATTTGGTCATTTAAAAA	lnc-MFI2-3:1					hs|chr3:196867688-196867629	noncoding			NONHSAT196855.1	lnc-MFI2-3:1
CUST_H6L_59868	0.003238327	up	9.440175	9.440175	3.2388136	1.4360139	1.4479008	3.9438982	4.8291035	4.3187923	7.3963594		lnc-APBB2-3:1						noncoding			NONHSAT199898.1	lnc-APBB2-3:1
CUST_H6L_47962	0.011813789	down	3.126783	-3.126783	-1.6446791	8.649015	8.769381	7.583355	6.9336076	6.853729	6.280376	CCTTAGTGCCCACTTCAGGAATATGTCCCTGAAACGAATTAAGAGGTCAGACCGTCGTGG	NM_012448	6777	STAT5B	STAT5	Homo sapiens signal transducer and activator of transcription 5B (STAT5B), mRNA [NM_012448]	hs|chr17:40369419-40369266	noncoding			NONHSAT176211.1
CUST_H6L_25366	0.00413772	down	2.5696983	-2.5696983	-1.361599	12.043111	11.614339	11.041447	10.77257	10.33736	9.504172	TTATCGAGGAGCAGAAAATCGTTGTGAAAGTATTGAAGGCACAGACACAGAGTCAGACAG	lnc-C3orf65-9:1					hs|chr3:185324598-185324657	noncoding			NONHSAT093774.2	lnc-C3orf65-9:1
CUST_H6L_45681	0.034482833	up	2.6056466	2.6056466	1.3816414	5.8439994	5.823503	6.5091367	7.47528	6.678527	8.167756	GGAAATCTTACAGGCCGGATGAACTTGTCGTACAGCACAGCACCGTGGACGTTCACGAGG	NONHSAT171903					hs|chr15:089182936-089182684	noncoding			NONHSAT171903.1
CUST_H6L_10743	0.011135461	up	2.6426854	2.6426854	1.4020047	7.697287	7.4327602	7.423061	8.8131485	8.904564	9.04141	GAACTCAATGATGGCTATGATTGGGGTCGTCTTAATCTTCAGTCAGTGACTGAACAGAGC	NM_018385	55341	LSG1		Homo sapiens large 60S subunit nuclear export GTPase 1 (LSG1), mRNA [NM_018385]	hs|chr3:194390852-194390793	noncoding				lnc-TMEM44-3:1
CUST_H6L_09841	6.39E-05	down	8.444988	-8.444988	-3.0780954	10.126432	10.466534	9.209435	7.057743	7.3418875	6.168486	ATGTTGAAAGCCTCCTTAAACTCCTGGATGTGGAACTGGTCGAACATCACGAAGACATTG	NM_001286235	144195	SLC2A14	GLUT14|SLC2A3P3	Homo sapiens solute carrier family 2 (facilitated glucose transporter), member 14 (SLC2A14), transcript variant 4, mRNA [NM_001286235]	hs|chr12:8023571-8023512	noncoding				lnc-SLC2A3-2:1
CUST_H6L_03212	0.01579296	down	4.9872117	-4.9872117	-2.3182335	7.371255	7.3609767	8.745003	5.6422796	4.7672596	6.112995	GAGAAAGAAAATCAATGAATAGGAGAGCATACACTGTGGGAAGGCTCAGCTGTACTGAGC	ENST00000478845	7057	THBS1	THBS|THBS-1|TSP|TSP-1|TSP1	thrombospondin 1 [Source:HGNC Symbol;Acc:11785] [ENST00000478845]	hs|chr15:39879008-39879067	noncoding	ENST00000478845		NONHSAT170674.1	lnc-C15orf54-4:1
CUST_H6L_42826	0.010165405	down	6.530882	-6.530882	-2.7072778	8.293116	8.340293	8.84641	5.489976	6.150072	5.7179337	GAGCAAAAGATTCAAAAACTGCTTTAAGTCATGCTTATGCTGCTGGTGCCAGTCATTTGA	NM_001201397	1910	EDNRB	ABCDS|ET-B|ET-BR|ETB|ETB1|ETBR|ETRB|HSCR|HSCR2|WS4A	Homo sapiens endothelin receptor type B (EDNRB), transcript variant 4, mRNA [NM_001201397]	hs|chr13:78474021-78472438	noncoding			NONHSAT166945.1
CUST_H6L_30826	0.015484327	down	17.690561	-17.690561	-4.144908	6.050573	6.111429	4.3993464	1.3642464	1.4644752	1.2979028	TTGTGAATGTGTGTGTTGAACGGCAGAGTTGAGCTGGAAAATAAAGGCAAAAACTAATCC	lnc-C9orf92-2:1					hs|chr9:16424528-16424469	noncoding			NONHSAT130288.2	lnc-C9orf92-2:1
CUST_H6L_61137	0.042032097	up	2.6930654	2.6930654	1.4292493	5.07624	5.591947	5.7798734	7.0891733	6.590541	7.0560946	ATAGTTTTTGTTGCCATCAACAATCCCCAACCCAATAGTGTGCCACACTGACTGATAAAG	NONHSAT201796					hs|chr4:158404433-158404492	noncoding			NONHSAT201796.1
CUST_H6L_74741	0.004429864	down	5.8601737	-5.8601737	-2.5509434	10.703784	10.41648	10.589606	8.323152	8.035925	7.697962	ATTAATTTGGACCCATGGGATGAGTGTTTTATTCATGCTGTTTCCAGGAAGGGATGTCAG	ENST00000587434					hs|chr17:76851623-76851682	noncoding	ENST00000587434		NONHSAT056250.2
CUST_H6L_41117	0.021006016	down	2.839007	-2.839007	-1.5053864	7.6763606	7.3585253	6.8924313	5.861796	5.7325068	5.816855	GGCAGCTCAGTAAATCTTCAGAGAAAAATCTGACTCAGTCAAGTCAGGGATCCTGAAAGC	NM_001170464	5128	CDK17	PCTAIRE2|PCTK2	Homo sapiens cyclin-dependent kinase 17 (CDK17), transcript variant 2, mRNA [NM_001170464]	hs|chr12:96674416-96674357	noncoding			NONHSAT163877.1
A_22_P00014622	0.047625374	down	3.6001291	-3.6001291	-1.8480487	5.487477	5.341688	4.756702	2.914338	3.494441	3.6329417	AGATCTTGATTCAAGTGATTATATGCATTTGGATCTCCGTGGATGCATCTGGTGGCCTGG	ENST00000573222				AB109197 RAD23-like protein {Arabidopsis thaliana} (exp=-1; wgp=0; cg=0), partial (7%) [THC2609842]	hs|chr17:6898303-6898244	noncoding	ENST00000573222		NONHSAT145313.2	lnc-SLC16A11-1:1
CUST_H6L_37337	0.008032817	up	2.0190344	2.0190344	1.0136654	4.311533	3.7277482	3.9103343	5.30497	4.908869	4.7767725	CTCAGAAGGAGTTAAAGCTATAACCTGTAACCTTTAAAATCTCCAGTTAAAGGGCCTGTT	NM_138384	92170	MTG1	GTP|GTPBP7	Homo sapiens mitochondrial ribosome-associated GTPase 1 (MTG1), mRNA [NM_138384]	hs|chr10:135233952-135234011	noncoding			NONHSAT156457.1
CUST_H6L_60036	0.017461868	up	2.724774	2.724774	1.4461365	6.428765	6.0096345	7.0628095	8.009118	7.7032766	8.127224	TCTGTCATTATACTTTTCAGGACAAACAGGTTTCCCGAGTTCAGTTTTCTCTGCAGCTGT	NM_052864	92610	TIFA	T2BP|T6BP|TIFAA	Homo sapiens TRAF-interacting protein with forkhead-associated domain (TIFA), mRNA [NM_052864]	hs|chr4:113199409-113199350	noncoding			NONHSAT200304.1
CUST_H6L_19735	0.03948175	down	3.161917	-3.161917	-1.6607995	8.6018	7.800741	7.4376755	6.283827	6.316167	6.257824	CTCAGTGATGATGTGAGCAAGCTGGCTGTAGCCAGCTTCCTGGCCCTGATGCGGTTTATG	NR_003587	80022	MYO15B	MYO15BP	Homo sapiens myosin XVB pseudogene (MYO15B), non-coding RNA [NR_003587]	hs|chr17:73617608-73618100	noncoding			NONHSAT055921.2	lnc-C17orf109-3:1
CUST_H6L_24353	0.014943631	up	4.0649376	4.0649376	2.0232332	3.6036706	2.8126774	2.3949983	5.695585	4.3724155	4.8130445	AGCTGTGACGTGTACATGCAACCTTACCATCCAGTGGGAAGAAGAAAATACCAGAATTAA	ENST00000489408	344787	ZNF860		zinc finger protein 860 [Source:HGNC Symbol;Acc:34513] [ENST00000489408]	hs|chr3:32027841-32027900	noncoding				lnc-ZNF860-1:1
A_22_P00017284	0.033075325	down	2.1868377	-2.1868377	-1.1288462	7.1413946	6.8136625	7.216783	6.0708485	6.0168524	5.6976	TTAAGCTGAGTGGACTGTTGGCTGTCCTGGGGAGATGGGGAATTCAGCACAGTGCAGGCA	ENST00000562393					hs|chr16:084862761-084862820	noncoding	ENST00000562393		NONHSAT144090.2
CUST_H6L_59555	0.016638473	down	2.4218194	-2.4218194	-1.2760913	4.5957913	5.1654563	5.0454793	3.629878	3.840103	3.5084713	TTACCAGATGCACAGGAGTTAAAAGGAGGATGTGGAAGCATAACAGATGACATTTGTGGA	NONHSAT199197					hs|chr4:148416986-148417045	noncoding			NONHSAT199197.1
A_33_P3304696	0.044684544	up	30.120642	30.120642	4.9126806	6.219722	4.5700555	7.217598	8.999184	10.319396	13.426837	CCAGGCAGAAGACGAGGCTGACTATTACTGTCTATCAGCAGACAGCAGTGGTACTTATCC	NONHSAT192106					hs|chr22:23029686-23029745	noncoding			NONHSAT192106.1
CUST_H6L_26334	0.02423648	down	11.622729	-11.622729	-3.538877	6.0669374	4.3486466	4.8808937	1.4309335	1.5633441	1.6855687	TCCCAGTTTTCGAGAGGAGTCTATGCTATTTTTGGATTTTATGACAAGAAGTCTGTAAAT	NM_000826	2891	GRIA2	GLUR2|GLURB|GluA2|GluR-K2|HBGR2	Homo sapiens glutamate receptor, ionotropic, AMPA 2 (GRIA2), transcript variant 1, mRNA [NM_000826]	hs|chr4:158224709-158224768	noncoding				lnc-GRIA2-3:1
A_24_P179244	0.006571197	down	21.361954	-21.361954	-4.4169717	6.453882	5.8701906	5.6887383	1.4125911	1.4553815	1.8939238	GTGTTTTACACTGGTGAATAATGACAATGAAATGTCCTAATCCCAAAGGTAATACGATTC	AK092594	100128979	LOC100128979		Homo sapiens cDNA FLJ35275 fis, clone PROST2006282, weakly similar to TRANSLATION INITIATION FACTOR IF-2. [AK092594]	hs|chr15:63338666-63338607	noncoding	ENST00000561241		NONHSAT046588.2
CUST_H6L_71799	0.009283952	down	2.1265893	-2.1265893	-1.0885414	8.914067	8.80984	8.91765	7.9740825	7.7770815	7.6247697	TCAAGAAGTGGAGCATCACTGACGGCTATGTCCCCATTCTCGGCAACAAGGTAGCGCAGC	NONHSAT221352					hs|chr9:130656840-130656781	noncoding			NONHSAT221352.1
CUST_H6L_08571	0.011006416	up	23.969597	23.969597	4.5831337	4.800254	3.6051025	3.2653036	9.2136	9.099914	7.106545	ATCCTGTGTTGCAAATTCTGTAAACAAGTGCTCAGCTTGCTGGCTGATACTGAAATAGAC	lnc-PPIAL4G-12:1					hs|chr1:143912253-143912173	noncoding				lnc-PPIAL4G-12:1
CUST_H6L_27653	0.030925857	up	6.418557	6.418557	2.682249	3.383219	4.3296747	4.3601274	6.9802094	6.2858295	6.853729	AAATGACAGTGAAAAGCAGCCTTACATCACTAAGACGGCAAAGCTGAAGGAGAAGTACGA	ENST00000442010				high mobility group box 3 pseudogene 22 [Source:HGNC Symbol;Acc:39314] [ENST00000442010]	hs|chr5:179121584-179121643	noncoding			NONHSAT105615.2
CUST_H6L_20165	0.036793843	down	2.0071175	-2.0071175	-1.005125	11.966104	11.68025	11.272965	11.350494	10.545135	10.008314	CATGCGCACTTCCCCATCAACATTGTTAGCCAGGAGTCTTTTGTTGAAATCTGAAATTTC	NONHSAT059517					hs|chr18:056298773-056298832	noncoding			NONHSAT059517.2
CUST_H6L_08601	0.013337636	up	40.044735	40.044735	5.3235407	2.67618	1.5787277	2.803221	8.064219	7.9442368	7.0202923	TGGCATGCTTGGAGACAAAAGAAGGGTCTTTACATTTCCTTGTTTATCAGCATTTCTTGA	NM_014258	10388	SYCP2	SCP2	Homo sapiens synaptonemal complex protein 2 (SYCP2), mRNA [NM_014258]	hs|chr20:58489053-58487438	noncoding				lnc-PPP1R3D-6:1
CUST_H6L_04219	0.03710497	down	2.3821456	-2.3821456	-1.2522616	5.0922194	5.2869167	5.779681	3.572329	4.530492	4.2992115	ATATCTACATGCTTGTTGGGGAAGAGGAGCCAAAGATGTGGATTTCCTCTGTCTCCACAT	lnc-COL4A1-5:1					hs|chr13:110417768-110417709	noncoding			NONHSAT035118.2	lnc-COL4A1-5:1
CUST_H6L_37547	0.001824616	down	2.0280616	-2.0280616	-1.0201014	10.902971	10.519199	10.285647	9.970105	9.457509	9.219896	TAGAACGCTCAGTATCAGATCTTTATAAAATGAAGCACTCAGTGCCTCAGAGTTTACCCC	NM_032776	221037	JMJD1C	TRIP8	Homo sapiens jumonji domain containing 1C (JMJD1C), transcript variant 1, mRNA [NM_032776]	hs|chr10:64968220-64968161	noncoding		NR_134512.1	NONHSAT157071.1
A_22_P00014362	0.010533663	down	3.3833175	-3.3833175	-1.7584386	7.6937695	7.2732334	7.413053	5.584654	5.774091	5.7459946	AGTGAAACTCTAGCTTCAGAGACCTGACTCCAACTTCTCCAGTTCCATATAATATCCTGG	ENST00000545958					hs|chr11:094607341-094607282	noncoding	ENST00000545958		NONHSAT023745.2	lnc-SESN3-3:1												T066000
CUST_H6L_09588	0.039238613	up	2.7551274	2.7551274	1.462119	5.837104	4.931875	5.6703644	7.8195357	6.3872814	6.618882	GAAACTGGAATTGAAGTGTCACAGACAAATTTAGCACACATCTGTGAGGAGAGGCCAGAC	NM_015187	23231	SEL1L3	Sel-1L3	Homo sapiens sel-1 suppressor of lin-12-like 3 (C. elegans) (SEL1L3), mRNA [NM_015187]	hs|chr4:25769418-25769229	noncoding				lnc-SEPSECS-3:1
A_22_P00009876	0.033763953	down	3.4712143	-3.4712143	-1.7954404	4.9367867	3.7552698	3.7266684	2.4823768	2.4240692	2.1259575	CCACTACTGAAACATTCCAAAATCCAAGCTCCAAAGGTGCCTAAATGTATTTTAAATGAA	lnc-MFAP5-1:1					hs|chr12:008929920-008929861	noncoding			NONHSAT163276.1	lnc-MFAP5-1:1
CUST_H6L_25516	0.03255139	down	4.1886115	-4.1886115	-2.066472	8.676031	9.498964	9.857612	7.1869555	7.57768	7.0685573	ATAGCTCCGACTACAGCATGTGGAGGAAGAACCAGTACGTCAGTAACGGGCTGCGCGACT	NM_001199021	10417	SPON2	DIL-1|DIL1|M-SPONDIN|MINDIN	Homo sapiens spondin 2, extracellular matrix protein (SPON2), transcript variant 3, mRNA [NM_001199021]	hs|chr4:1165265-1165206	noncoding			NONHSAT094671.2
CUST_H6L_22072	0.005949151	down	2.8991745	-2.8991745	-1.5356421	6.412426	7.079149	8.265491	5.113755	5.4063187	6.6300645	TTGTCCTACCATTGACCTCTACAACTGGACAGCACCTCTTGAGTGGTTTAAGATGAGCAA	ENST00000482701	9173	IL1RL1	DER4|FIT-1|IL33R|ST2|ST2L|ST2V|T1	interleukin 1 receptor-like 1 [Source:HGNC Symbol;Acc:5998] [ENST00000482701]	hs|chr2:102956681-102958690	noncoding				lnc-IL18R1-2:5
CUST_H6L_09888	0.001318513	up	2.937934	2.937934	1.554802	3.6724315	4.1440487	4.8467803	5.161642	5.8113613	6.354664	GTGCATGTGTGCCCAGGTGTATGAATGTGTTGATGGGTGTATGGGAATGTGTACATGAAA	lnc-SLC39A11-1:35					hs|chr17:070550082-070550023	noncoding			NONHSAT055704.2	lnc-SLC39A11-1:35
CUST_H6L_74434	0.012354315	down	3.9442868	-3.9442868	-1.9797645	9.140706	8.606446	8.779894	6.9698477	7.0695276	6.548378	AGAGAGAGAGCAAGGAAAGTGATGAGGTGGATTGATACTTTCTACTTTGCATTAAAATTA	NM_001077693	641700	ECSCR	ARIA|ECSM2	Homo sapiens endothelial cell surface expressed chemotaxis and apoptosis regulator (ECSCR), mRNA [NM_001077693]	hs|chr5:138784322-138784263	noncoding		NR_121659.1	NONHSAT204739.1
CUST_H6L_51430	0.003417318	up	2.021041	2.021041	1.0150986	5.0163236	3.642626	5.111987	5.9130783	4.727588	6.175566	GATAGTTTGCAAACCTGAACTGCTGTGAGCAATTTCCAGATGTCCCATTTTTGTTCCCAA	XM_006712594	5163	PDK1		PREDICTED: Homo sapiens pyruvate dehydrogenase kinase, isozyme 1 (PDK1), transcript variant X1, mRNA [XM_006712594]	hs|chr2:173432437-173432496	noncoding			NONHSAT183089.1
CUST_H6L_27837	0.019945493	down	2.617678	-2.617678	-1.3882875	10.746593	10.541997	9.827415	9.270557	9.533879	8.146706	CTGTTTCAAAGCACAGAGTTCAAGTAATTTACACCAGAAATACCAAGGGCGGGGATGCTC	lnc-C6orf146-12:1					hs|chr6:003914238-003914179	noncoding			NONHSAT107246.2	lnc-C6orf146-12:1
CUST_H6L_32016	0.003333697	down	12.628778	-12.628778	-3.6586432	5.442109	6.050484	6.0111284	1.4297106	2.7704277	2.3276548	ATTCCCTATCCTGATCAAGGCTTTAAGCCTAAAAGAAAGCAGAAATAGGTCAAGGGCAGC	ENST00000462114	154796	AMOT		angiomotin [Source:HGNC Symbol;Acc:17810] [ENST00000462114]	hs|chrX:112068347-112066405	noncoding			NONHSAT138206.2
CUST_H6L_06365	0.028878938	up	17.929268	17.929268	4.1642447	2.6486552	3.2210193	4.285895	7.998328	7.5109606	7.1390157	TTTTGTTATCTGTGTGCCAGACTGTGAGCCAAGGAATTTTGTGTTTCTTGCCATCTTACA	NM_032043	83990	BRIP1	BACH1|FANCJ|OF	Homo sapiens BRCA1 interacting protein C-terminal helicase 1 (BRIP1), mRNA [NM_032043]	hs|chr17:59853823-59853764	noncoding				lnc-INTS2-3:1
CUST_H6L_51891	0.005770502	up	17.676365	17.676365	4.1437497	1.3636565	1.3211877	2.0270169	5.222886	6.0962057	5.824018	TGGAATTAATTGTGTTCCTTCAGAAGCAGCTGCTGGATCACACACCCAGAAATTAATACT	NONHSAT184288					hs|chr2:017612934-017612875	noncoding			NONHSAT184288.1
CUST_H6L_33339	0.011222615	up	3.612977	3.612977	1.853188	7.2417736	7.3931913	8.516977	9.245985	9.48788	9.977644	TTCTTTCTTCCAGACCCAGACAGTCATCCACACGGTGCAGAGCGCCTCTGGACAGATGTT	ENST00000581490	284194	LGALS9B		lectin, galactoside-binding, soluble, 9B [Source:HGNC Symbol;Acc:24842] [ENST00000581490]	hs|chr17:20356393-20356334	noncoding				lnc-CCDC144NL-9:1
CUST_H6L_29175	0.04233045	up	14.552496	14.552496	3.8631947	2.365832	1.6795303	4.1386085	6.2672625	6.9454618	6.560832	GAGTGAGCGCATCACGCAGCTGGAGCAGGAGAAGTCAGCACTCATTAAGCAGCTGTTTGA	NM_178448	89958	SAPCD2	C9orf140|p42.3	Homo sapiens suppressor APC domain containing 2 (SAPCD2), mRNA [NM_178448]	hs|chr9:139959225-139959166	noncoding			NONHSAT120892.2
CUST_H6L_40978	0.01317612	down	2.9290564	-2.9290564	-1.5504359	6.6929235	6.2349396	6.1508455	4.7982807	4.946458	4.6826615	CAGCCCTAATGTATGTAAAACCTTGGACTCCATGGTCCTACTAAATATGCCCTAATAAAA	ENST00000620274					hs|chr12:051595545-051595486	noncoding	ENST00000620274		NONHSAT163537.1
CUST_H6L_58681	0.03769395	up	2.5613253	2.5613253	1.3568904	2.9894214	2.8776705	2.365832	3.827896	4.6317086	3.8439925	GATGCAGAGACCCAACTTAGAAGAACAAGGCTTGGCTGGATGGAGTCAATAAAAGTTCTC	NONHSAT197691					hs|chr3:152998646-152998705	noncoding			NONHSAT197691.1
CUST_H6L_39315	0.030388655	up	3.5805001	3.5805001	1.8401611	2.809916	3.6824741	2.9871826	5.2947536	5.0922976	4.613004	ATAAATGCTCATAGAGGCATCAATGGCCACCTTACGGCCAAAGTAGCTCTTGATGTCATT	NONHSAT160373					hs|chr11:061562953-061562894	noncoding			NONHSAT160373.1
CUST_H6L_73820	0.04047312	down	9.175746	-9.175746	-3.1978254	13.645429	13.245075	12.688332	9.137537	10.517602	10.330217	TTGGAAAGCTGAACAAAATGAGTGAAAACTCTATACCGTCGTCCTCGTCAAACTGAGGTC	NR_003337	100033434	SNORD116-23	HBII-85-23	Homo sapiens small nucleolar RNA, C/D box 116-23 (SNORD116-23), small nucleolar RNA [NR_003337]	hs|chr15:25336964-25337023	noncoding	ENST00000384645	NR_003337.2	NONHSAT040980.2	lnc-SNURF-1:17
CUST_H6L_15064	0.013805372	down	2.7807083	-2.7807083	-1.4754524	9.528694	9.884663	9.11902	7.741192	8.703191	7.6616397	GGGACAGAAGGGCTTTGAAAGACATTTTTCTTTGGGGCAAATTTCGTGTGCCAGAACTAC	NM_015459	25923	ATL3	HSN1F	Homo sapiens atlastin GTPase 3 (ATL3), transcript variant 1, mRNA [NM_015459]	hs|chr11:63391940-63391881	noncoding			NONHSAT021887.2	lnc-ATL3-2:1
CUST_H6L_46550	0.007292492	down	2.9718952	-2.9718952	-1.5713832	5.8380346	4.5037074	4.6772118	4.126917	2.8022575	3.3756287	CACAATATTTACTCCACGCAGATGATGCGAAGTGATTATTTCCCGCTTGAGCAAGAGAAC	ENST00000534986	81631	MAP1LC3B	ATG8F|LC3B|MAP1A/1BLC3|MAP1LC3B-a	microtubule-associated protein 1 light chain 3 beta [Source:HGNC Symbol;Acc:13352] [ENST00000534986]	hs|chr16:87426853-87426912	noncoding			NONHSAT173430.1
CUST_H6L_23222	0.03920716	down	2.1658351	-2.1658351	-1.1149235	7.433459	7.3807797	6.4991245	5.9541364	6.684046	5.3304095	TAGGCATTTATCTATGCACCAGGTCTTGAGACTGACTCTACCTATTTCTGTCCTCAAGGG	NONHSAT079595					hs|chr20:035414062-035414121	noncoding			NONHSAT079595.2
CUST_H6L_28655	0.033040926	down	3.152587	-3.152587	-1.6565361	7.0465584	6.5873837	6.503973	4.8431234	5.452854	4.8723288	AGTTCAACACTAGCTACATCGACACTGACAGCAGCAACTTCCCTGAACATGGCTACTACC	NONHSAT115521					hs|chr6:150227255-150227314	noncoding			NONHSAT115521.2
CUST_H6L_74319	0.006851173	down	2.0066009	-2.0066009	-1.0047537	8.394321	8.066665	7.7920446	7.3652086	7.2173376	6.6562247	GCCTTTTATTATTGGCTGCTAGATCCTGGTGTTTCTATGTTCTTTTTTAAGCACCAAAAA	NM_001283043	253959	RALGAPA1	GARNL1|GRIPE|RalGAPalpha1|TULIP1|p240	Homo sapiens Ral GTPase activating protein, alpha subunit 1 (catalytic) (RALGAPA1), transcript variant 3, mRNA [NM_001283043]	hs|chr14:36008018-36007959	noncoding		NR_104269.1
CUST_H6L_34763	0.00291752	down	3.0149698	-3.0149698	-1.5921435	9.567269	9.100424	8.0866785	7.827275	7.505463	6.645204	GAATCAGGCAGAACTGATGCAACTTGACATGGAAGGGATGTTACAGCACTTTCAAAAGGT	NM_005665	7813	EVI5	EVI-5|NB4S	Homo sapiens ecotropic viral integration site 5 (EVI5), mRNA [NM_005665]	hs|chr1:93159901-93159443	noncoding			NONHSAT151937.1
CUST_H6L_29830	0.04529561	down	2.0384028	-2.0384028	-1.0274391	7.485731	7.310573	6.9650674	6.00554	6.5183306	6.1551847	CAAGGTTGAGTAGCCTTGCTGGTCCATCTGTCAATCCATCACCTTCTTCATGACAAAAAA	NONHSAT124263					hs|chr7:151845745-151845804	noncoding			NONHSAT124263.2
CUST_H6L_30433	0.00940775	down	5.8635697	-5.8635697	-2.5517793	8.793425	9.460547	8.282948	6.481722	6.410342	5.989516	ATTGTTGTTTATAACCAACCTTACATCAACTACTCAAGGACGGTGCAATACCGAACGCAG	NM_016134	10404	CPQ	LDP|PGCP	Homo sapiens carboxypeptidase Q (CPQ), mRNA [NM_016134]	hs|chr8:97847275-97847334	noncoding			NONHSAT127867.2
CUST_H6L_62200	0.029552514	up	2.4570463	2.4570463	1.2969251	3.9656966	3.434719	3.682318	4.80956	5.0035114	5.160438	ACCAGCTTTCCAGGGATCTAGCCATCTTTATACAAAGGGCTTCAAAAATAAACTAATTAA	NONHSAT204026					hs|chr5:34124355-34124296	noncoding			NONHSAT204026.1
CUST_H6L_03963	0.004106279	down	2.6783965	-2.6783965	-1.4213696	11.49844	11.321951	10.626378	10.259317	9.797998	9.125345	CTAAAGTTCTTAGGAGATTGTCCAAAACAAAGAAACATGTCCGCAGGGCCTGTAGTGGTT	lnc-CENPJ-4:1					hs|chr13:025562882-025562823	noncoding			NONHSAT032567.2	lnc-CENPJ-4:1
A_23_P390209	0.012550376	up	14.799436	14.799436	3.8874702	1.6272379	1.3601356	1.2450188	4.766156	5.2223253	5.906323	CCAAGTGGTATAATGATTATGCAGTATCTGTGAAAAGTCGAATAACCATCAACCCAGACA	ENST00000390593				immunoglobulin heavy variable 6-1 [Source:HGNC Symbol;Acc:HGNC:5662] [ENST00000390593]	hs|chr14:106405744-106405685	noncoding	ENST00000390593		NONHSAT169799.1
CUST_H6L_26338	0.009074586	down	5.7495384	-5.7495384	-2.523446	9.477462	10.341285	9.0813465	7.205564	7.3338943	6.790297	TTATCCAGCGAAAGCATGACCCAAGGCATTTGGTTTTTATAGACAACAAGGGTTTCTTTG	NM_016613	51313	FAM198B	AD021|AD036|C4orf18	Homo sapiens family with sequence similarity 198, member B (FAM198B), transcript variant 2, mRNA [NM_016613]	hs|chr4:159052046-159051987	noncoding				lnc-C4orf46-4:1
CUST_H6L_25970	0.009712578	down	5.1933556	-5.1933556	-2.376667	8.266355	8.262383	7.2248325	5.458532	5.935182	5.2298565	CTGGGCATGTCTGAACAACTGGGTTATAAAACTGTATCAGGTTCCTGTATGTCCACTGGT	NM_139076	84142	FAM175A	ABRA1|CCDC98	Homo sapiens family with sequence similarity 175, member A (FAM175A), mRNA [NM_139076]	hs|chr4:84390270-84390211	noncoding			NONHSAT097221.2
CUST_H6L_16628	0.012175964	down	2.160855	-2.160855	-1.1116023	7.683046	7.995074	7.2492695	6.5899863	7.088013	5.9145823	AAGGGGGAAAATACTGAGACTTCACCTCATGATTGTGAATGGAGATGTACCAGTTCATTT	NM_013320	29915	HCFC2	HCF-2|HCF2	Homo sapiens host cell factor C2 (HCFC2), mRNA [NM_013320]	hs|chr12:104476309-104476368	noncoding			NONHSAT162673.1	lnc-TDG-3:1
CUST_H6L_77772	0.00527646	up	2.7482755	2.7482755	1.4585266	6.170227	5.7764273	4.650946	7.625411	7.420837	5.926933	CTTTAGCGTGCGGTGCAGGAATGCATAATTGTCATCGAATTTGTACCAAGGCATGAATGG	T233878					hs|chr22:39382406-39382347	noncoding																T233878
CUST_H6L_15498	0.024188368	down	14.173911	-14.173911	-3.825166	5.8579464	6.9180737	5.4920797	3.2168357	2.2770953	1.2986718	TCTCTCCTTGTGTTGCAGGTTGGAGGAGGTGACGTTAAAGGATTTTAAAGCAGCTATTGA	ENST00000526418	85458	DIXDC1	CCD1	DIX domain containing 1 [Source:HGNC Symbol;Acc:23695] [ENST00000526418]	hs|chr11:111888483-111888542	noncoding				lnc-DLAT-2:1
CUST_H6L_20668	0.03110434	up	4.6857424	4.6857424	2.2282777	7.589198	6.914378	8.33118	10.580821	8.53997	10.398795	TTCAATCTAGGTGATGCCCTGGACAGCAGCAACTCCATGCAAACCATCAAAAAGACCACC	lnc-ZNF85-6:1					hs|chr19:021147881-021147940	noncoding			NONHSAT063677.2	lnc-ZNF85-6:1
CUST_H6L_17132	0.009175798	down	2.844981	-2.844981	-1.5084189	14.040429	13.95379	13.308397	12.817635	12.254384	11.705343	GTCCAAAACAAAGAAATATGTCAGCAGGGCCTATGGTGGTTCCATGTATGCTAAATGTGT	NM_033625	6164	RPL34	L34	Homo sapiens ribosomal protein L34 (RPL34), transcript variant 2, mRNA [NM_033625]	hs|chr4:109543706-109543765	noncoding			NONHSAT033838.2	lnc-DLEU7-9:1
CUST_H6L_34142	0.017615993	down	2.0909789	-2.0909789	-1.0641785	10.445342	10.800804	10.025614	9.262553	9.570284	9.246389	AATGAACTAAACATAGTTTTGGAACTAGCAGATGCTGGCGACCTATCCAGAATGATCAAG	NM_133494	140609	NEK7		Homo sapiens NIMA-related kinase 7 (NEK7), mRNA [NM_133494]	hs|chr1:198233306-198233365	noncoding			NONHSAT150272.1
CUST_H6L_17140	0.047728986	down	2.114308	-2.114308	-1.0801857	4.642389	4.1331677	4.206205	3.0733519	3.2727175	3.395135	CTTTCTCACTTAGCTTATTTAGTTTGGTCCGTTCAGGGTTCCGTTTCCTAAGGGAGGTTT	lnc-SERPINE3-2:1					hs|chr13:51835796-51835855	noncoding			NONHSAT033894.2	lnc-SERPINE3-2:1
A_21_P0010535	0.028124388	up	3.0359259	3.0359259	1.6021365	5.7677374	5.0497093	5.593596	7.693038	6.1058974	7.418519	GCCTGACTGTGAATCCTGATGAATCAAGCTCAAAAGGAGAAAACATAAAATACATAAAGT	TCONS_l2_00000385		XLOC_l2_000297		BROAD Institute lincRNA (XLOC_l2_000297), lincRNA [TCONS_l2_00000385]	hs|chr1:89886811-89886870	noncoding
CUST_H6L_01818	0.01578133	up	6.6038885	6.6038885	2.7233157	5.9449573	5.689997	7.854636	8.0778475	9.021835	10.559856	AGCACGGGGGTCGTGTTAATTTGGTGTTCTTCATTGGTTGTTGGAACGTAATAAGAGTTA	XM_006715816	102723872	LOC102723872		PREDICTED: Homo sapiens putative protein FAM157B-like (LOC102723872), mRNA [XM_006715816]	hs|chr7:20869-19149	noncoding	ENST00000635373
CUST_H6L_09834	0.010234793	up	5.55236	5.55236	2.4731011	7.266487	7.71439	8.442871	9.908791	10.514285	10.419976	AATGGTAGAACTAGTGATCTCACCCAGCCTCACTGTAAACAGCGATTGTCTGGATAAACT	NM_172110	2139	EYA2	EAB1	Homo sapiens eyes absent homolog 2 (Drosophila) (EYA2), transcript variant 5, mRNA [NM_172110]	hs|chr20:45618649-45618708	noncoding				lnc-SLC2A10-7:1
CUST_H6L_08467	0.01796258	up	8.579324	8.579324	3.100864	3.994151	3.8143346	4.859209	7.784236	6.1508455	8.035206	GAGACTTGTACAGGATGAAGAGCAGGCACCTTCTGGACATGGATGAGCAGTCCAAAGCAT	NM_001160419	81030	ZBP1	C20orf183|DAI|DLM-1|DLM1	Homo sapiens Z-DNA binding protein 1 (ZBP1), transcript variant 4, mRNA [NM_001160419]	hs|chr20:56190020-56189961	noncoding		NR_136660.1		lnc-PMEPA1-3:1
CUST_H6L_28456	0.034182232	down	4.095612	-4.095612	-2.034079	8.151111	7.750765	7.380683	5.6921587	5.370832	6.1173296	AGAAGATTGGATCAGATGTTTTCAGATGCCTTTAGTAAAGATCACCAGCTGCTTCGGGCA	NM_016262	51175	TUBE1	TUBE|dJ142L7.2	Homo sapiens tubulin, epsilon 1 (TUBE1), mRNA [NM_016262]	hs|chr6:112395917-112394047	noncoding				lnc-LAMA4-3:2
CUST_H6L_30735	0.004902307	down	2.4156513	-2.4156513	-1.2724122	10.244837	11.061102	9.9510355	8.934325	9.656416	8.848995	GTTAAAAGCAGGTGATATTCTCAGTGGAGACCAGGACAAGGAACAGAAAGACCCTTACTT	NM_001256877	23189	KANK1	ANKRD15|CPSQ2|KANK	Homo sapiens KN motif and ankyrin repeat domains 1 (KANK1), transcript variant 4, mRNA [NM_001256877]	hs|chr9:710805-710861	noncoding			NONHSAT129936.2
CUST_H6L_67809	0.018616853	down	6.98041	-6.98041	-2.8033118	8.209499	8.461495	8.153723	4.870741	6.4121633	5.1318755	GGGAACAGAAACAAAGCAGCAGTTTTAGCCAGGGGTCAATGATAGACTGGAGGTAAATTA	NM_031469	83699	SH3BGRL2		Homo sapiens SH3 domain binding glutamate-rich protein like 2 (SH3BGRL2), mRNA [NM_031469]	hs|chr6:80412745-80413007	noncoding			NONHSAT214353.1
CUST_H6L_46634	0.013419673	down	10.216631	-10.216631	-3.3528476	5.342662	4.757375	3.9455435	1.3153095	1.3944553	1.277272	CACTGTTCTATCGTTTCTCAATCTATCGATAGCCCTTAAACGGGAAGAGTGCTGGTTCAG	NONHSAT173656					hs|chr16:15840194-15840135	noncoding			NONHSAT173656.1
CUST_H6L_15308	0.010388309	up	3.8864775	3.8864775	1.9584631	4.775091	4.773796	5.296997	6.6131644	7.1249504	6.983158	CAACAGTCATGATGTGTGGATGTTTAGCTCCCATCTGCACACCTGGATCAAGGTAGCCTC	NM_001039548	283212	KLHL35		Homo sapiens kelch-like family member 35 (KLHL35), mRNA [NM_001039548]	hs|chr11:75137673-75137614	noncoding				lnc-GDPD5-3:1
CUST_H6L_22642	0.002452117	down	2.052257	-2.052257	-1.0372114	9.606407	9.737189	9.484985	8.6018	8.599142	8.5160055	ACCGGTGTATGTATTCTTCCACCTTTGGACCTGGATGGTTATTAAACTCTTCATGCATAA	NM_138468	130026	ICA1L	ALS2CR14|ALS2CR15	Homo sapiens islet cell autoantigen 1,69kDa-like (ICA1L), transcript variant 1, mRNA [NM_138468]	hs|chr2:203638506-203638447	noncoding			NONHSAT076469.2
CUST_H6L_15576	0.01450908	down	2.651538	-2.651538	-1.4068294	9.268229	8.988647	8.535601	7.7012224	7.9242363	6.9465284	GGGGGCAAGGCCAAAAAGAAGGTCCAACCAGCTGTACATTTGGAAAAATAAAACTTTATT	NONHSAT024545					hs|chr5:115387906-115387564	noncoding			NONHSAT024545.2
CUST_H6L_20049	0.03624217	down	2.1906683	-2.1906683	-1.131371	9.247473	8.994629	8.849353	7.717475	7.8954134	8.084452	GAAAATGATGACCTCGTGCAGAGACTAATGGACATCCTGTATGCTTCAGAAGAACACGAG	NM_001143827	10982	MAPRE2	EB1|EB2|RP1	Homo sapiens microtubule-associated protein, RP/EB family, member 2 (MAPRE2), transcript variant 3, mRNA [NM_001143827]	hs|chr18:32712098-32720261	noncoding		NR_046177.1	NONHSAT058905.2
CUST_H6L_16024	0.025479954	down	10.858069	-10.858069	-3.4406958	9.630498	9.33134	8.883246	5.109558	6.6867504	5.726691	AACAGAATGAAATTTGGCTGTCAAGAGAGTCCCTATTCAGGTCTGGAGTTCAAACTCTGC	NM_175861	83857	TMTC1	ARG99|OLF|TMTC1A	Homo sapiens transmembrane and tetratricopeptide repeat containing 1 (TMTC1), transcript variant 2, mRNA [NM_175861]	hs|chr12:29736379-29725132	noncoding				lnc-OVCH1-2:1
CUST_H6L_18961	0.02462746	down	2.4531364	-2.4531364	-1.2946274	4.9279337	5.0181375	5.8153973	3.2210193	3.962446	4.694121	AACATCTCACAGGAAGGGAGATGGCTTTGCTGGAGTTGAAGGATATGGAGGCACTTTTTA	lnc-SELS					hs|chr15:101728067-101728008	noncoding				lnc-SELS.1-2:1
CUST_H6L_34928	0.021729263	down	11.2494545	-11.2494545	-3.4917831	5.847654	4.837471	4.683395	1.3762844	2.1545265	1.3623605	CAGACTAGAAACTACTTCCTGGGAATCCTGAGTTACCACAGTTACGACAACAGTTTGCAG	ENST00000415675					hs|chr1:159164273-159164214	noncoding	ENST00000415675		NONHSAT152423.1													T023137
CUST_H6L_25900	0.002244979	up	10.718576	10.718576	3.4220414	2.7548773	2.8065574	4.9287205	6.4626355	6.219565	8.074078	AGCCCCTTTTCTAAAGAAAGTCATCCAGAAAATTTTGGACAGGGAAACAAGAAAAACTGA	NM_002993	6372	CXCL6	CKA-3|GCP-2|GCP2|SCYB6	Homo sapiens chemokine (C-X-C motif) ligand 6 (CXCL6), mRNA [NM_002993]	hs|chr4:74702962-74703358	noncoding			NONHSAT096870.2
CUST_H6L_04950	0.039949916	down	3.7027326	-3.7027326	-1.8885903	7.041231	6.718012	7.021998	4.5860305	5.5750513	4.954388	TAGTGACAGCTTTTTATCATTACAGGTGTAGGTGGAGCTTTTGCTGGAATCCCAGGAGTT	ENST00000477397	2006	ELN	SVAS|WBS|WS	elastin [Source:HGNC Symbol;Acc:3327] [ENST00000477397]	hs|chr7:73460493-73461030	noncoding				lnc-ELN-1:11
CUST_H6L_18248	0.044995833	down	9.957624	-9.957624	-3.3158016	8.930113	8.413367	7.0495744	4.36841	5.0674753	5.0097623	TCTGTGTGGGTGGCTTTCTTGGGTTTACTATTAAATATCTGTGTTTATCATAGTTGTTCT	lnc-SNRPN-3:1					hs|chr15:025239826-025239885	noncoding			NONHSAT040979.2	lnc-SNRPN-3:1												T113052
CUST_H6L_27142	0.012864456	up	2.4240253	2.4240253	1.2774048	8.164151	8.325513	8.641062	9.70518	9.361158	9.896603	AGAAACTAAAAATGAGGAGAGTCCAGCCTCTGATGAAGTGAAATGAAAGAAGCCAAGTCT	lnc-EPB41L4A-2:1					hs|chr5:111182042-111181983	noncoding			NONHSAT103205.2	lnc-EPB41L4A-2:1
CUST_H6L_52125	0.009066139	up	9.001513	9.001513	3.1701674	1.3387463	1.9653807	3.0191972	4.883605	5.3627033	5.5875187	CACAAACTTGAAGATGGATATCAGCTACAGACTTTCCTGAGTCAGGTAGGGAAATGGCCA	NONHSAT185109					hs|chr2:089165175-089165116	noncoding			NONHSAT185109.1
CUST_H6L_51119	0.038913608	down	5.5513306	-5.5513306	-2.4728336	8.271599	8.233677	8.878767	6.1133614	6.4303293	5.4218516	TTCTTCAAAAGCCCCAGTGTCTTCCACACAAGATCACAAGATCCAGTTCCTTTTGCAATG	lnc-ARID5A-4:1					hs|chr2:097316797-097316856	noncoding			NONHSAT182197.1	lnc-ARID5A-4:1
CUST_H6L_06585	0.043741826	down	3.1963258	-3.1963258	-1.6764145	10.48862	11.095949	9.765542	8.921858	8.743849	8.655157	TCTCTCATTGACACCCATAAGGAATTCATGAAGAAAGTAGAAGAAAAGCGAGTGGACGTT	NM_012090	23499	MACF1	ABP620|ACF7|MACF|OFC4	Homo sapiens microtubule-actin crosslinking factor 1 (MACF1), mRNA [NM_012090]	hs|chr1:39918464-39919417	noncoding				lnc-KIAA0754-2:1
CUST_H6L_03257	0.03458912	up	7.37099	7.37099	2.8818583	1.2977924	2.8444095	3.1360228	5.109926	4.7516127	6.06226	CTACATGGCGCTGGATGGGCTGCTGAGCAAACTGCGGTACAACATCATCAGCATGGAAGG	NM_002208	3682	ITGAE	CD103|HUMINAE	Homo sapiens integrin, alpha E (antigen CD103, human mucosal lymphocyte antigen 1; alpha polypeptide) (ITGAE), mRNA [NM_002208]	hs|chr17:3660336-3659191	noncoding			NONHSAT175844.1	lnc-C17orf85-3:1
CUST_H6L_30092	0.003941294	down	11.425276	-11.425276	-3.514157	7.12405	6.8521514	6.1710315	4.0464783	3.1823874	2.3758962	TTTTTAGAAATGGAGGTGAGGGTTGCTGTTTAAAAGAATCTTGCAATCAGCGCTGTAAGG	lnc-GS1-211B7					hs|chr8:30410827-30410886	noncoding			NONHSAT125863.2	lnc-GS1-211B7.1.1-3:1
CUST_H6L_73440	0.017339606	up	2.8710783	2.8710783	1.5215926	6.549121	6.412844	6.675954	8.151772	7.5493574	8.501568	GTCAGCAGTGCTTATGCTGCCTTGCCTTCCAAGTATCTACTCCTTTTGCTCTACTATTTA	NONHSAT224071					hs|chrX:095446497-095446556	noncoding			NONHSAT224071.1
CUST_H6L_18805	0.030636307	up	5.080676	5.080676	2.3450205	3.6505852	3.5368507	4.746627	6.0146065	6.5999417	6.354575	TATGAGACAACCCTTCTGCTGTTAGCATTTTTCTCTTTGCAATAGATCTTCCTATGTCAG	ENST00000558090	9455	HOMER2	ACPD|CPD|HOMER-2|VESL-2	homer homolog 2 (Drosophila) [Source:HGNC Symbol;Acc:17513] [ENST00000558090]	hs|chr15:83510660-83510601	noncoding			NONHSAT047869.2	lnc-HOMER2-1:1
CUST_H6L_78322	0.002061741	up	22.634539	22.634539	4.500454	2.1684155	1.7118908	1.232712	7.069826	5.940524	5.604029	TTCCAGTAGCTGAAGGTTTTGCTTCCTGTAGATGAAACAGAGAGAATGAAATGTTTCTGC	T283696					hs|chr5:068464024-068463965	noncoding																T283696
CUST_H6L_19794	0.037148215	up	2.168054	2.168054	1.1164007	5.062726	4.6398764	4.3899107	6.535655	5.8054037	5.1006565	ATAAGAAAGCCATGTTGTTAAACAGTAGAGGAGCCAGGGACTCTGTCTCCATTCTCTCAT	lnc-TK1-2:1					hs|chr17:76220241-76220182	noncoding			NONHSAT056213.2	lnc-TK1-2:1
CUST_H6L_23674	0.018533656	down	4.705927	-4.705927	-2.234479	11.087575	11.791733	11.328391	9.431672	9.453599	8.61899	CATCATCAAGGTCATGAAACACGAAGCCTACGGAGAGGTGAGTGGCGCTTCCCTTCCTGC	NONHSAT083016					hs|chr21:047532476-047532761	noncoding
CUST_H6L_31324	0.018598173	up	2.869264	2.869264	1.5206807	2.8773365	2.901264	3.4465542	4.7929635	4.0990644	4.895169	GTCTGAATTTCCTCGTGTTCACCACTTGTTACAGCAGTGATGTGATACTGAGGATGTCCT	lnc-GAPVD1-6:1					hs|chr9:128520282-128520341	noncoding			NONHSAT134756.2	lnc-GAPVD1-6:1
CUST_H6L_35051	0.013868188	down	21.335577	-21.335577	-4.4151893	9.271614	9.368974	9.228236	5.126242	5.698435	3.7985806	GAAAGCTCTTGAAGTATCCGTTAGGGATGGTCTCAATCTTGTTACTGTCCAGGTAGAGCT	NONHSAT152765					hs|chr1:203453108-203453049	noncoding			NONHSAT152765.1
CUST_H6L_21690	0.01317251	up	13.621586	13.621586	3.7678227	1.3806419	1.284245	1.5193172	4.474946	5.870566	5.14216	TACTGCCTCTTTAATTTATAATGTTTTGGGGATTTTTAATAGGCATGCTCTGTAAGGGCA	lnc-PUS10-5:2					hs|chr2:60751754-60751697	noncoding			NONHSAT070902.2	lnc-PUS10-5:2												T190091
CUST_H6L_13785	0.027011488	up	2.8360856	2.8360856	1.503901	3.6565843	3.7466846	3.7384102	5.6379113	5.153392	4.862078	ATTTTCAATGACTGCAGTATCAGAAAAGCAGCCTGAAAAACTGAGACAAACCCCAGGATG	NM_001289079	64421	DCLRE1C	A-SCID|DCLREC1C|RS-SCID|SCIDA|SNM1C	Homo sapiens DNA cross-link repair 1C (DCLRE1C), transcript variant h, mRNA [NM_001289079]	hs|chr10:14951241-14951182	noncoding		NR_110297.1	NONHSAT011559.2	lnc-CDNF-3:1
A_21_P0000351	0.008979666	up	4.6642737	4.6642737	2.2216525	5.2347813	4.0044093	5.619268	7.584873	6.511706	7.4268384	GACTGGTTTGGGGGTGTCCTGTCTCAGTGGACACAGGACACCACGGTTTTCAGTACAACA	NR_003004	677770	SCARNA22	ACA11	Homo sapiens small Cajal body-specific RNA 22 (SCARNA22), guide RNA [NR_003004]	hs|chr4:1976428-1976487	noncoding	ENST00000503991	NR_003004.1
CUST_H6L_03996	0.016363941	up	3.2452366	3.2452366	1.6983236	6.244628	4.6636815	6.496742	8.382869	6.1401877	7.976966	TTTTCAGGTGTATCTAGACTCCCATCCAGCGTGCTTTCTGCAAAACTTACTGAACCATAG	ENST00000535658	84166	NLRC5	CLR16.1|NOD27|NOD4	NLR family, CARD domain containing 5 [Source:HGNC Symbol;Acc:29933] [ENST00000535658]	hs|chr16:57024741-57024800	noncoding				lnc-CETP-2:2
CUST_H6L_24163	0.001888189	down	5.6872835	-5.6872835	-2.5077398	6.142904	6.1338205	4.556049	3.4259996	3.7846255	2.0989285	GTTCTTCCTGAAGGAATCTGGAGCTGGAAAGCAGGAAGCAATTTGCTGTGGAATTTTTTC	ENST00000469888	285362	SUMF1	AAPA3037|FGE|UNQ3037	sulfatase modifying factor 1 [Source:HGNC Symbol;Acc:20376] [ENST00000469888]	hs|chr3:3830665-3830606	noncoding				lnc-SUMF1-2:3
CUST_H6L_26646	5.57E-04	up	2.8505123	2.8505123	1.5112212	2.2717614	3.1104345	2.6682553	3.839313	4.5555263	4.1892757	CTTTAAAGACATCAACCTATGTGTTATCCATGCCAGGCGTGTCACAGTTATGCCCAGAGA	NONHSAT100658					hs|chr5:017625758-017625699	noncoding			NONHSAT100658.2
CUST_H6L_41964	0.022983309	down	2.144704	-2.144704	-1.1007786	7.647063	7.659485	7.4417057	6.369899	6.3955326	6.6804857	AAGTGTCTGTGGCTTCTCCTATTTCCCTTAACTCCTAGTCAACCATTTCACTGCATTGAA	NONHSAT165034					hs|chr12:092727485-092727544	noncoding			NONHSAT165034.1
CUST_H6L_67603	0.012815323	down	4.152398	-4.152398	-2.0539448	5.184939	4.985097	5.2085843	2.7142892	3.326938	3.175559	GGCTGAGCACAGAATGAAGGCTTGAGCAGGCCTCACAGGTAAACTTTGGGTTTTATGAAA	lnc-C7orf49-5:1					hs|chr7:134495492-134495433	noncoding			NONHSAT214017.1	lnc-C7orf49-5:1
A_22_P00007694	0.009577586	up	56.93028	56.93028	5.8311243	2.139384	4.495645	3.9555788	9.120094	9.746777	9.217109	ACTTAGCTGGATCAGGCATTGCAACAAGATAAAGGAGTAAGAATACACCCCAAAGTGAAG	NONHSAT208905					hs|chr6:026251897-026251838	noncoding			NONHSAT208905.1
CUST_H6L_34600	0.006841281	down	5.6283064	-5.6283064	-2.4927008	6.645872	6.311406	5.406383	3.9969296	3.564353	3.3242757	TGAGAGCCCTGGAAGATTTTGCCAAGTGAATGCTCAGGTGGGACCTTGTTTAAGAAACTT	lnc-HEYL-2:1					hs|chr1:040088086-040088027	noncoding			NONHSAT151478.1	lnc-HEYL-2:1
CUST_H6L_29082	0.049958244	up	2.2574322	2.2574322	1.1746826	4.745619	4.431249	4.992393	6.4447885	5.474432	5.774091	TCTTTATGTATGTGGTCTGGAATGAAGGCTCATGACAGTGACATGAAGGCAAACAGGATT	lnc-STK17A-4:1					hs|chr7:043807137-043807196	noncoding			NONHSAT120314.2	lnc-STK17A-4:1
CUST_H6L_28802	0.014126233	down	2.272211	-2.272211	-1.1840968	9.151919	8.666874	8.212179	7.7522297	7.7513266	6.9751263	GATGGTGTTATTACTCCCTGGCAGTCCAGCTTCTTTGGTTTCTATGATGCAAATGAGACC	NM_005155	9374	PPT2	C6orf8|G14|PPT-2	Homo sapiens palmitoyl-protein thioesterase 2 (PPT2), transcript variant 1, mRNA [NM_005155]	hs|chr6:32125673-32130375	noncoding		NR_037861.1	NONHSAT118145.2
CUST_H6L_08720	0.047804944	up	14.353094	14.353094	3.8432899	4.2207294	3.5815482	6.6760015	8.843936	8.385567	8.778645	GAAGAATGGGACCCACCACTGCGCAGCAACCTGAACAAACCATACCTGTTCTCTGTGCTG	ENST00000577177	64063	PRSS22	BSSP-4|SP001LA|hBSSP-4	protease, serine, 22 [Source:HGNC Symbol;Acc:14368] [ENST00000577177]	hs|chr16:2906160-2905819	noncoding				lnc-PRSS33-2:1
CUST_H6L_27289	0.03071933	down	2.901856	-2.901856	-1.5369759	10.826401	11.059204	10.330891	9.818356	9.122347	8.664866	TATGCTACCATTCGAACTGAGAGTATTCGGTGGCTAATTCCAGGACAAGAGCAGGAACAT	NM_024715	79770	TXNDC15	C5orf14|UNQ335	Homo sapiens thioredoxin domain containing 15 (TXNDC15), mRNA [NM_024715]	hs|chr5:134235307-134235366	noncoding			NONHSAT203241.1
CUST_H6L_12080	0.03805947	up	5.68805	5.68805	2.507934	5.638148	5.251936	6.915992	8.515013	8.387348	8.427517	AGAAATATGTGTTTCAGCTCACCCATGATGTGTACAAACCCTTCATCTTCGCTGCTGATA	NM_006314	10256	CNKSR1	CNK|CNK1	Homo sapiens connector enhancer of kinase suppressor of Ras 1 (CNKSR1), transcript variant 1, mRNA [NM_006314]	hs|chr1:26513726-26513954	noncoding				lnc-CATSPER4-2:1
CUST_H6L_34988	0.04226981	up	2.0234578	2.0234578	1.0168227	8.707429	8.848141	9.023697	9.99301	10.023409	9.613316	CTGTTTCACCAAGCAGACACAATAACCTTACCAACAAAGCAGAGTAAGCCAAGTGCCTCT	NM_022347	163590	TOR1AIP2	IFRG15|LULL1|NET9	Homo sapiens torsin A interacting protein 2 (TOR1AIP2), transcript variant 1, mRNA [NM_022347]	hs|chr1:179834748-179834689	noncoding			NONHSAT152600.1
CUST_H6L_31930	0.03893489	up	3.8584347	3.8584347	1.9480157	6.3815722	7.4324512	8.448685	9.042374	9.323235	9.741146	TCTTCCAGCTCAGGAAAAAGAATTTGAAAGAGGCTTAGTGTGAAGGGGAATCAAAGAGGA	NM_018715	55920	RCC2	TD-60	Homo sapiens regulator of chromosome condensation 2 (RCC2), transcript variant 1, mRNA [NM_018715]	hs|chr1:17733430-17733371	noncoding			NONHSAT137887.2
CUST_H6L_55204	0.005413214	down	3.5432067	-3.5432067	-1.8250556	9.117636	9.516478	9.667979	7.1909466	7.525937	8.110044	CTCCAGGGCCAACAATCCTAGTGCTTTCCTTTTTTAAAAATGCAAATCCTATGTGATTTT	NM_002037	2534	FYN	SLK|SYN|p59-FYN	Homo sapiens FYN oncogene related to SRC, FGR, YES (FYN), transcript variant 1, mRNA [NM_002037]	hs|chr6:111982652-111982593	noncoding			NONHSAT190318.1
CUST_H6L_17560	0.04008075	down	2.4913273	-2.4913273	-1.3169146	14.47858	14.232835	13.692837	13.663352	12.846757	11.943399	CAGAAAATTTTTGGATGGCATCTATGTCTCTGAAAAAGGAACTGTTCAGCCGGCTGATGA	lnc-C14orf126-7:1					hs|chr14:031932064-031932005	noncoding			NONHSAT036283.2	lnc-C14orf126-7:1
CUST_H6L_04735	0.023814201	up	60.83181	60.83181	5.926754	1.308937	1.3300686	3.3799977	8.603756	7.6675057	7.5280056	GAGCAATTGGGAATTACACCTGAAAGCTTTGTTAGGAACTCTGCAGGAAAGTCATCATCC	NM_152562	157313	CDCA2	PPP1R81|Repo-Man	Homo sapiens cell division cycle associated 2 (CDCA2), mRNA [NM_152562]	hs|chr8:25318025-25319583	noncoding				lnc-DOCK5-1:1
CUST_H6L_28458	0.012693009	down	2.9900887	-2.9900887	-1.5801883	8.038492	8.342076	7.570494	6.545417	6.4162836	6.248798	CAATTACCAGTCGGCCACTGCTCCTTTCTCGAATAAATATCACCTGGATGAAGAGAAGGA	lnc-C6orf225-1:2					hs|chr6:112440472-112440531	noncoding			NONHSAT114501.2	lnc-C6orf225-1:2												T309754
CUST_H6L_11693	0.0253342	down	2.2292693	-2.2292693	-1.1565709	6.6823373	6.956709	6.0246215	5.468309	5.507638	5.218007	AATTTTAGGAATTTTCCATACCCAGACCTGGCTGGTCCTCGAAAGGCATTGAGTCAACTC	NM_020653	57336	ZNF287	ZKSCAN13|ZSCAN45	Homo sapiens zinc finger protein 287 (ZNF287), mRNA [NM_020653]	hs|chr17:16470895-16470836	noncoding				lnc-ZNF624-3:1
CUST_H6L_26801	0.012788338	down	3.8342612	-3.8342612	-1.9389486	6.0539274	6.078211	5.79642	3.7327604	4.5239706	3.8549817	TTTAGGATTGAAATGAAATCCTTTACAAAGTCCTCTGCTGCATAGGGCATTAAAGAGCCA	NONHSAT101495					hs|chr5:54717592-54717533	noncoding
CUST_H6L_31972	0.008913398	down	10.892817	-10.892817	-3.445305	7.401124	7.4120274	5.770622	3.4245605	3.900646	2.92265	AACATCATGCAAAAACCCTGCAAAGAAAACGAAGGAAAGCCAAAGTGCAGCGTGCCAAAG	NM_152278	56849	TCEAL7	MPMGp800C04260Q003|WEX5	Homo sapiens transcription elongation factor A (SII)-like 7 (TCEAL7), mRNA [NM_152278]	hs|chrX:102586326-102586385	noncoding			NONHSAT138025.2
CUST_H6L_10682	0.019877063	down	5.9323435	-5.9323435	-2.568602	10.786264	10.531619	10.120011	7.503208	8.169758	8.059121	AACATATGGTACCGAGTACTCTCTGAGTAGTGCAGACCTGTCATCTCTGTCTGGGTTTAA	NM_001193349	4208	MEF2C	C5DELq14.3|DEL5q14.3	Homo sapiens myocyte enhancer factor 2C (MEF2C), transcript variant 5, mRNA [NM_001193349]	hs|chr5:88025048-88024400	noncoding				lnc-TMEM161B-8:1
CUST_H6L_24453	0.00452625	down	6.772477	-6.772477	-2.7596836	4.9296184	5.478057	4.435581	2.496871	2.4001322	1.6672022	CTTTACCCAGAAAGGAATAAAAGAGGTCAGATGATGACAGCTGTGTCCTTAACAACCAGG	NM_001205272	100506243	KRBOX1		Homo sapiens KRAB box domain containing 1 (KRBOX1), mRNA [NM_001205272]	hs|chr3:42980358-42980417	noncoding			NONHSAT195681.1
CUST_H6L_02428	0.007825318	down	2.7168152	-2.7168152	-1.4419165	12.436857	12.200884	11.66325	11.214866	10.763518	9.996859	ATGTGTGCTCAGTGTGTTCATGACAGAATCAAGTGTGCTTTCCTTATTGAGGAGCAGAAA	BC042908	23223	RRP12	KIAA0690	Homo sapiens KIAA0690, mRNA (cDNA clone IMAGE:5480170), partial cds. [BC042908]	hs|chr10:99153056-99152997	noncoding			NONHSAT015860.2	lnc-AL355490.1-4:1
CUST_H6L_19336	0.033494607	down	5.8643546	-5.8643546	-2.5519724	10.996692	12.135666	10.208041	8.216849	8.891482	8.576153	GTGACTGTGGGGAACAGCGTGGGCTTCTTCCTCCGACCCTACAACTTCTTTGACGAAGAC	NM_003734	8639	AOC3	HPAO|SSAO|VAP-1|VAP1	Homo sapiens amine oxidase, copper containing 3 (AOC3), transcript variant 1, mRNA [NM_003734]	hs|chr17:41008358-41008417	noncoding			NONHSAT053778.2	lnc-AOC3-4:1
CUST_H6L_22469	0.025771247	down	3.7345965	-3.7345965	-1.9009523	6.518955	6.003597	5.891465	4.623214	4.639062	3.4488847	CCCAATTTATGAGCACGTAGGATACACAACCTTAAACAGAGAGCCAGCATACAAAAAACA	NM_001025201	1123	CHN1	ARHGAP2|CHN|DURS2|NC|RHOGAP2	Homo sapiens chimerin 1 (CHN1), transcript variant 2, mRNA [NM_001025201]	hs|chr2:175742697-175742638	noncoding				lnc-CHRNA1-5:1
A_21_P0011376	0.017441886	down	2.308337	-2.308337	-1.2068539	13.184417	13.441666	12.839518	11.804802	12.557558	11.482679	AGGAGAATGTTTTGTGGACCACTTTGGCTTTCTTTTTTGCGAGTGACAGTTTTTAAGTTA	TCONS_l2_00009118		XLOC_l2_004940		BROAD Institute lincRNA (XLOC_l2_004940), lincRNA [TCONS_l2_00009118]	hs|chr15:53229192-53229133	noncoding
CUST_H6L_14408	0.00689538	down	4.647505	-4.647505	-2.2164564	9.518753	9.38223	9.569751	7.0063763	7.5061097	7.3088794	CGAGATGATAGAAACAGAATGCTTTAAGGAGCTGAACGTGTTTGGACCTAATGGTACCCT	NM_005308	2869	GRK5	GPRK5	Homo sapiens G protein-coupled receptor kinase 5 (GRK5), mRNA [NM_005308]	hs|chr10:121212317-121212712	noncoding			NONHSAT016630.2	lnc-BAG3-6:1
CUST_H6L_18833	0.016346501	down	3.902591	-3.902591	-1.9644322	9.504367	9.936746	8.691476	7.106545	7.9585357	7.174209	TCCTGTCTCATTCAACAGACTCACTAAATAAAATCAGCAAGGTCAATGAGTCAACAGAAT	NM_006738	11214	AKAP13	AKAP-13|AKAP-Lbc|ARHGEF13|BRX|HA-3|Ht31|LBC|PRKA13|PROTO-LB|PROTO-LBC|c-lbc|p47	Homo sapiens A kinase (PRKA) anchor protein 13 (AKAP13), transcript variant 1, mRNA [NM_006738]	hs|chr15:86260559-86260618	noncoding				lnc-AGBL1-11:1
CUST_H6L_75036	0.0372653	down	3.560759	-3.560759	-1.8321848	10.081649	9.770859	9.503204	7.5418167	8.440096	7.877245	GAATGAGCTTAACCAGTGGCTGTCTGCGCTGCGGAAGGTGAGCATCAACAACACCGGACT	NM_001277335	100271927	RASA4B		Homo sapiens RAS p21 protein activator 4B (RASA4B), mRNA [NM_001277335]	hs|chr7:102129040-102128981	noncoding	ENST00000481893
CUST_H6L_09646	0.044711456	down	2.1002116	-2.1002116	-1.0705347	6.4198685	6.1055875	6.1877065	4.9162893	5.406621	5.178647	AATCATCTCACTTGCTTGAAACAGGAGCCAGCATGATCTCTGGAAGCATCAACTATCCCT	NM_001029880	57713	SFMBT2		Homo sapiens Scm-like with four mbt domains 2 (SFMBT2), transcript variant 1, mRNA [NM_001029880]	hs|chr10:7200958-7200899	noncoding			NONHSAT011279.2	lnc-SFMBT2-3:1
CUST_H6L_08225	0.029094689	up	6.3313913	6.3313913	2.6625226	3.6184762	2.1116304	4.2466764	6.9269714	5.0289974	6.008381	TGAGGAAAACCATACAGCTGAATTGGTCATCCCAGGTAATATTCTGAATGTGTCCATTAA	ENST00000474218	29126	CD274	B7-H|B7H1|PD-L1|PDCD1L1|PDCD1LG1|PDL1	CD274 molecule [Source:HGNC Symbol;Acc:17635] [ENST00000474218]	hs|chr9:5463087-5463146	noncoding				lnc-PDCD1LG2-3:2
CUST_H6L_71666	0.030495921	up	3.704647	3.704647	1.8893361	2.6543229	3.0032682	2.5120883	4.002698	4.8128505	5.022141	TAAATCACAGACATGAACTTTTGGCAGCAAAGCTCAAGAGGTATCCTGTCTGTGTCCAAA	NONHSAT221059					hs|chr9:99901885-99901826	noncoding			NONHSAT221059.1
A_33_P3251647	0.017958498	down	4.4963684	-4.4963684	-2.1687603	3.4771714	3.7422178	3.9496808	1.8900398	1.3643674	1.4083817	AATTCCAGTGCTGGAGGAAGAAGTTACTCTCAGATAAACCGTCGGTGTAATTCCAGTGCT	AK126016	100113383	PCBP3-OT1	PCBP3OT	Homo sapiens cDNA FLJ44028 fis, clone TESTI4027516. [AK126016]	hs|chr21:47338396-47338551	noncoding	ENST00000626237		NONHSAT191100.1
CUST_H6L_30453	0.047305282	down	13.451364	-13.451364	-3.7496805	6.747521	6.0905924	3.9000278	1.3484609	2.8398905	1.3007481	GTTTAAGTTTCTTTCCTTGCAAGATTAAAAGTAACCAGTGGTCTGAAACGGGACGGTGGA	ENST00000520791	116039	OSR2		odd-skipped related transciption factor 2 [Source:HGNC Symbol;Acc:15830] [ENST00000520791]	hs|chr8:99958417-99958476	noncoding				lnc-OSR2-3:1
A_19_P00800283	0.041254885	down	3.149683	-3.149683	-1.6552066	10.15611	10.459102	9.405598	9.169249	8.307658	7.578283	TCAGCTTGATGGCATCTGTGAATAAATCAATGGCTTTCTGCAGTTCACCATCATTTAGGG	lnc-SAA2-2:1		lnc-SAA2-2		LNCipedia lincRNA (lnc-SAA2-2), lincRNA [lnc-SAA2-2:1]	hs|chr11:18283958-18283900	noncoding
CUST_H6L_31218	0.005644275	down	6.771188	-6.771188	-2.759409	7.419229	7.561318	7.1182346	5.0742683	4.5599465	4.186341	TTAGAAGCTTTGGCTGAATATGCCTGTAAACTCTCTGAACAGAAAGAGCAGCTTGTTGAG	NM_003798	8727	CTNNAL1	ACRP|CLLP|alpha-CATU	Homo sapiens catenin (cadherin-associated protein), alpha-like 1 (CTNNAL1), transcript variant 1, mRNA [NM_003798]	hs|chr9:111735014-111734955	noncoding				lnc-C9orf5-1:1
CUST_H6L_45285	0.03950566	up	2.504282	2.504282	1.324397	3.942479	4.1067376	4.090843	5.7379045	4.962206	5.41314	CAAAGTGCACAGAGGGAGGAGAACACGAGAGTGCCTTTTCATTTTGAAAATGTTTGTGTG	NONHSAT170947					hs|chr15:069126010-069126069	noncoding			NONHSAT170947.1
CUST_H6L_24430	0.026090542	up	2.189125	2.189125	1.1303544	7.786135	8.284009	7.68976	8.84206	9.135496	9.17341	GATAAAGCCAAGGTGAAGGATGAACCACAGAGAAGATCCATGAGGTTTTCTGCTAAACCT	NONHSAT089179					hs|chr3:040740793-040740734	noncoding			NONHSAT089179.2
CUST_H6L_59390	0.04721508	down	5.583068	-5.583068	-2.4810581	10.827735	11.262518	9.387947	7.756793	8.253705	8.024527	ACCTTCTTTCCTTGTTAGGTAGTTATGAGTAAATCTGCAAAAGGCAATGAAAATGCCTTA	NM_001256426	10611	PDLIM5	ENH|ENH1|L9|LIM	Homo sapiens PDZ and LIM domain 5 (PDLIM5), transcript variant 6, mRNA [NM_001256426]	hs|chr4:95585553-95585612	noncoding			NONHSAT198838.1
CUST_H6L_71196	0.017945902	up	3.592757	3.592757	1.8450913	3.8588781	3.2046165	3.5451555	6.0441294	4.5609493	5.538845	CCAGCCTTGCCTATAAAGTGGATGTTAATCTACCCCATCTAGCCTTTGAAAAAGAATTAA	NONHSAT219837					hs|chr9:096773780-096773839	noncoding			NONHSAT219837.1
CUST_H6L_54868	0.002072658	up	19.327658	19.327658	4.272595	3.0120716	2.7671504	2.859442	6.9371533	7.3661103	7.153186	ACAAAAAAGATGGACAAGACAATTCCGGAAGGAAGAATCAGACTTCCACGAAAAGCAACC	NM_014258	10388	SYCP2	SCP2	Homo sapiens synaptonemal complex protein 2 (SYCP2), mRNA [NM_014258]	hs|chr20:58452592-58452533	noncoding			NONHSAT189911.1
CUST_H6L_01275	0.015819157	down	2.370415	-2.370415	-1.2451396	6.039919	6.337076	6.8458004	4.8778877	5.3152976	5.294192	ATTGCAGCACAAATAGAGCCTTATCCCCATAATACCATTTCCTTTTTTGTTTCCTGTTAA	ENST00000607214					hs|chr3:058414375-058414434	noncoding	ENST00000607214		NONHSAT193945.1
A_21_P0005594	0.002469351	down	8.006181	-8.006181	-3.0011141	7.1308794	6.938864	6.7967496	4.4278817	3.770947	3.664322	GACCGGACTTGGTTTACGAATACAGTGTACGAGGTTAAGATATGATAAAGTGTAAAAATA	NONHSAT213099					hs|chr7:2761595-2761536	noncoding			NONHSAT213099.1
CUST_H6L_11889	0.009039185	down	3.0567036	-3.0567036	-1.6119766	10.603011	10.18997	9.88801	9.241046	8.609677	7.994337	AGTTCTTAAGAGATTGTCCAAAACAAAAACCATGTCAGCAGAGCCTACGGTGGTTCCATG	NONHSAT000650					hs|chr1:006608516-006608575	noncoding			NONHSAT000650.2
CUST_H6L_06315	0.04399522	up	2.2640674	2.2640674	1.1789169	9.357674	9.490562	9.040425	10.849724	10.162545	10.413142	TTCACGTTTGGCACTGCAAAGACGGCAACAACCACACCTGCTACAGGGTTTTCTTTCTCC	NM_016553	23636	NUP62	IBSN|SNDI|p62	Homo sapiens nucleoporin 62kDa (NUP62), transcript variant 2, mRNA [NM_016553]	hs|chr19:50413019-50412960	noncoding				lnc-IL4I1-1:7
CUST_H6L_13029	7.54E-04	up	2.6477633	2.6477633	1.4047741	6.1677175	6.753549	7.236698	7.527304	8.235088	8.609895	AAGTAAAGCAAGTTGACTCTATTGTCTGGACCTTCAACACAACCCCTCTTGTCACCATAC	NM_001282588	57823	SLAMF7	19A|CD319|CRACC|CS1	Homo sapiens SLAM family member 7 (SLAMF7), transcript variant 2, mRNA [NM_001282588]	hs|chr1:160718059-160718118	noncoding				lnc-SLAMF7-3:1
CUST_H6L_77499	0.018443372	down	3.4725964	-3.4725964	-1.7960147	5.090239	4.825351	4.4348884	3.7519145	2.9630597	2.2474608	TAGTATGTCGAAGTTCACCTTCATTATCAGGATCAAGATCTTGGTGTCCACGACCAGGAT	T205207					hs|chr2:196545691-196545632	noncoding																T205207
CUST_H6L_59277	0.002140184	down	5.4307127	-5.4307127	-2.4411416	10.009193	10.179152	10.758316	7.7619443	7.7420025	8.119289	AATGAAAAGGTTGTGCAGCTGAATTCATCCTTTTCTCTGAGATGCTTTGGGGAGAGTGAA	NM_006206	5156	PDGFRA	CD140A|PDGFR-2|PDGFR2|RHEPDGFRA	Homo sapiens platelet-derived growth factor receptor, alpha polypeptide (PDGFRA), mRNA [NM_006206]	hs|chr4:55127315-55127374	noncoding			NONHSAT198602.1
CUST_H6L_14009	0.037339758	down	4.6692915	-4.6692915	-2.2232037	8.913299	10.017452	9.119393	7.5742025	7.344083	6.4622474	GTGATTGTGTTTGTCTCCTTCCTTACTCAGTTTTTGTGTTACGGATCCCCACTAGCTGTT	NM_194298	220963	SLC16A9	C10orf36|MCT9	Homo sapiens solute carrier family 16, member 9 (SLC16A9), mRNA [NM_194298]	hs|chr10:61444010-61443951	noncoding				lnc-CCDC6-1:1
CUST_H6L_59911	0.022417502	down	2.4989374	-2.4989374	-1.3213147	6.1070595	6.131557	5.7845325	4.7538357	4.4787493	4.826621	TTTGTTTGGAGGAACTATAAATCCATCACTGCTGCCGCGACCTAGCTGGTAGTAAGTATG	NONHSAT200004					hs|chr4:062936566-062936507	noncoding			NONHSAT200004.1
CUST_H6L_45363	0.021975439	down	4.104988	-4.104988	-2.037378	6.4133396	5.175634	5.6831975	3.7832544	3.295075	4.081708	CTTTTTCCCTGAATTCTAACCATTAAGCCAAGCAAGCATTTTGGGTGGAGACCACTAGCC	NONHSAT171124					hs|chrY:026342500-026342441	noncoding			NONHSAT171124.1
CUST_H6L_40480	0.004569792	down	11.260536	-11.260536	-3.4932036	10.166888	11.048135	9.198952	7.0032735	7.095229	5.8358607	CAAGCCACTTATACCCTTTGGCATTCTTTTCTTTGAGCACATGGCTTCTTTTGCAGTTTT	NM_001193460	253827	MSRB3	DFNB74	Homo sapiens methionine sulfoxide reductase B3 (MSRB3), transcript variant 3, mRNA [NM_001193460]	hs|chr12:65857339-65857398	noncoding			NONHSAT162337.1
CUST_H6L_66742	0.007241865	down	2.5292277	-2.5292277	-1.338697	6.960778	7.613906	6.14164	5.5698423	6.108157	5.0222335	TTGAAGGTGGTCTGGACAATGTGGAATATTACGATATTAAGTTGAACGAATGGAAGATGG	NONHSAT211776					hs|chr7:023213628-023213687	noncoding			NONHSAT211776.1
CUST_H6L_62255	0.012691278	down	2.8490028	-2.8490028	-1.510457	12.283588	12.595868	12.363968	10.51833	11.013176	11.180546	AAATCTTGTTGGCAAATCAGATGCAGCTGTTTTAACTATCCCTGCCTGTGACTTTCAAGG	NM_001190981	3572	IL6ST	CD130|CDW130|GP130|IL-6RB	Homo sapiens interleukin 6 signal transducer (IL6ST), transcript variant 3, mRNA [NM_001190981]	hs|chr5:55251911-55248179	noncoding		NR_120480.1	NONHSAT204186.1
CUST_H6L_10138	0.012218284	down	2.4647074	-2.4647074	-1.3014164	6.923889	6.614705	6.2916517	5.8779116	5.30516	4.7429266	TTGATCACTGACACCCCGTACAACATATTGCATAGGTAAGATCCTCGATCTGGTGTTCTC	NM_001257194	26249	KLHL3	PHA2D	Homo sapiens kelch-like family member 3 (KLHL3), transcript variant 2, mRNA [NM_001257194]	hs|chr5:136953411-136953352	noncoding				lnc-SPOCK1-2:2
CUST_H6L_14699	0.036621016	up	8.308213	8.308213	3.0545382	2.9743576	1.5791714	3.4648056	5.826329	5.7613735	5.594246	GTTGTCTATTTTTAACTAACTCCATATGCTGCCAGTATCGACTTCATGACATTTGCCAAA	XM_006718150	144100	PLEKHA7		PREDICTED: Homo sapiens pleckstrin homology domain containing, family A member 7 (PLEKHA7), transcript variant X4, mRNA [XM_006718150]	hs|chr11:16799035-16798976	noncoding			NONHSAT018186.2	lnc-PLEKHA7-2:1
CUST_H6L_16290	0.002201873	up	4.2929935	4.2929935	2.101984	11.419374	11.300619	12.57559	13.602155	13.518367	14.481014	GATATCCCTCGCTTACTACAACCTGCTGGACTTGCTGATCCATGAGGTCCTGGCCACCAG	lnc-DGKA-1:1					hs|chr12:056294222-056294281	noncoding			NONHSAT028712.2	lnc-DGKA-1:1
CUST_H6L_47571	0.035554193	down	5.3960342	-5.3960342	-2.4318995	9.758429	10.977127	9.188385	7.182578	7.810613	7.6350503	CCTAATCAGAGTGGCCAATCCCTGTGTGTCGTTCCCTTGTGTCTGTTGCTTATTGGGAGT	NM_003734	8639	AOC3	HPAO|SSAO|VAP-1|VAP1	Homo sapiens amine oxidase, copper containing 3 (AOC3), transcript variant 1, mRNA [NM_003734]	hs|chr17:41009214-41009273	noncoding		NR_102422.1	NONHSAT175223.1
CUST_H6L_24942	0.001049299	down	14.869411	-14.869411	-3.8942757	12.219805	13.114466	11.547458	8.491684	8.972466	7.734755	CTTATACAAGTGTGTAGCCAAGAATGACGCTGGCCAGGCGGAGTGCTCCTGCCAAGTCAC	NM_053027	4638	MYLK	AAT7|KRP|MLCK|MLCK1|MLCK108|MLCK210|MSTP083|MYLK1|smMLCK	Homo sapiens myosin light chain kinase (MYLK), transcript variant 3A, mRNA [NM_053027]	hs|chr3:123411649-123411590	noncoding				lnc-PTPLB-6:1
CUST_H6L_79090	0.010438948	up	2.2759695	2.2759695	1.1864812	3.7800362	3.338248	3.0073578	4.866727	4.3814473	4.436911	GAATGGAAGAATGGCACCAGGCGTGAATCAATTAGTCCTACAAAAACCATAAATGGCTGA	T350817					hs|chr8:125588903-125588962	noncoding																T350817
CUST_H6L_05928	0.007161154	down	4.72741	-4.72741	-2.24105	6.113988	7.2122355	5.0197854	3.7888505	5.3353524	2.4986548	ACATCTGTGAAGTGACACTCAGTAAATGAAAGGCGGATGAATTAGCATTACTACCAGCTG	lnc-GRHL2-12:1					hs|chr8:102220338-102220397	noncoding			NONHSAT128049.2	lnc-GRHL2-12:1
CUST_H6L_06552	0.04001142	down	2.7210443	-2.7210443	-1.4441605	12.254384	11.843286	11.415021	11.310826	10.428574	9.44081	TCCTGGAAGGAAATGACATTGAACTTGTTTCAAATTCAGCTGCTTTGATTCAGCAAGCCA	NM_001024921	6133	RPL9	L9|NPC-A-16	Homo sapiens ribosomal protein L9 (RPL9), transcript variant 2, mRNA [NM_001024921]	hs|chr4:39456522-39456249	noncoding			NONHSAT104366.2	lnc-KCTD16-3:1
CUST_H6L_19328	0.007075648	down	2.571197	-2.571197	-1.3624401	10.895822	10.494256	10.150865	9.652949	9.242626	8.558047	TTAGCAAGCAGCAGAAAATTGTTGTGAAAGTGTTGAAGGCACAAGCAGAGTCAGAAAGCT	lnc-CNTNAP1-2:1					hs|chr17:040866599-040866658	noncoding			NONHSAT053754.2	lnc-CNTNAP1-2:1
CUST_H6L_05013	0.034898408	down	8.269481	-8.269481	-3.0477967	8.30425	8.347876	6.988709	4.126751	5.6027536	4.7679396	CTGAGACCTCTTGTATTCAATCTGTGAAGGATATGTGTATTAATCCGTACACCCGTATAG	NM_004438	2043	EPHA4	HEK8|SEK|TYRO1	Homo sapiens EPH receptor A4 (EPHA4), mRNA [NM_004438]	hs|chr2:222283278-222283219	noncoding				lnc-EPHA4-4:1
CUST_H6L_14046	0.040818635	down	2.6135783	-2.6135783	-1.3860264	11.665751	11.334752	11.161733	10.655249	10.141374	9.207533	GGACAAAACAGGTGCTAAAGTAGAACGAGCTGATGGATATGAACCACTAGTCCAAGAATC	lnc-CCAR1-3:1					hs|chr10:070434798-070434857	noncoding			NONHSAT013727.2	lnc-CCAR1-3:1
CUST_H6L_25996	0.02486348	down	4.179954	-4.179954	-2.063487	6.525241	7.1041336	5.8406157	3.9385593	4.949318	4.39165	GTTTCAAAGTTATAAGCATTTTTCTGGGGGGATGTCCATTTTGGAGGGATCCATTTTGAT	NM_152542	152926	PPM1K	BDP|MSUDMV|PP2Ckappa|PP2Cm|PTMP|UG0882E07	Homo sapiens protein phosphatase, Mg2+/Mn2+ dependent, 1K (PPM1K), mRNA [NM_152542]	hs|chr4:89179933-89179874	noncoding			NONHSAT097340.2	lnc-PPM1K-1:1
CUST_H6L_31727	0.048917066	down	2.0170004	-2.0170004	-1.0122114	8.599865	9.282051	8.258811	7.4206467	7.9775286	7.7059193	GTAGGGTTTAATCCCCAGTAAAATTGCCATATTGCACATGTCTTAACGAAGTTTGAATGT	NM_001967	1974	EIF4A2	BM-010|DDX2B|EIF4A|EIF4F|eIF-4A-II|eIF4A-II	Homo sapiens eukaryotic translation initiation factor 4A2 (EIF4A2), mRNA [NM_001967]	hs|chr3:186507601-186507660	noncoding			NONHSAT137122.2	lnc-XAGE3-2:1
A_22_P00023241	0.01249141	down	4.83743	-4.83743	-2.2742407	5.8340893	4.9563303	4.4379506	3.0914853	2.7346327	2.5795312	ATGATGGCAGTGGTGGTCCAGTGGGAAGAAACAACACTAACAGATTTTGTATTTGGAAAT	ENST00000561254					hs|chr15:047567299-047567358	noncoding	ENST00000561254		NONHSAT042297.2	lnc-SLC24A5-3:1
CUST_H6L_17154	0.022021146	up	9.875752	9.875752	3.3038907	5.4901047	6.0438037	6.262368	9.754685	9.098595	8.85467	AACATGAAGAGACCTGCAGAGAGCAAAAATAATACAGTGGTGGGGAAACATTGTATTCCT	NM_001286687	26586	CKAP2	LB1|TMAP|se20-10	Homo sapiens cytoskeleton associated protein 2 (CKAP2), transcript variant 4, mRNA [NM_001286687]	hs|chr13:53035205-53035264	noncoding			NONHSAT033991.2
CUST_H6L_73346	0.044815663	down	2.5490327	-2.5490327	-1.3499498	6.514354	7.262771	5.7953625	5.2838564	5.351275	4.8875055	CCCAAAATGTCATTCAAATGCACGTATTGTCATTGTTTGGGGATGGGAACTAGTTTTGCA	NONHSAT223964					hs|chrX:065905217-065905276	noncoding			NONHSAT223964.1
CUST_H6L_47561	0.008527136	down	2.689992	-2.689992	-1.4276018	7.2680798	7.45195	6.463678	5.6835966	5.917446	5.299859	TAGGCTCATGATGCTAAATGGTCCAAAAGCCTTTGGTGGTGTGATATGGACAAGAAAAAA	NONHSAT175198					hs|chr17:038784887-038784946	noncoding			NONHSAT175198.1
CUST_H6L_53087	0.001926363	down	2.7939737	-2.7939737	-1.4823184	4.0564647	4.8267093	5.8206744	2.6192498	3.4277127	4.2099304	TGTCGGAGGAGGAGAAGAACTGGACAACTCCCCACTAGTAGATTCAGAATGAAATGTTAT	NONHSAT187055					hs|chr2:070613710-070613769	noncoding			NONHSAT187055.1
CUST_H6L_56447	0.02194244	up	3.513119	3.513119	1.8127524	3.1167097	2.1044722	4.9841113	4.750624	4.4534774	6.4394503	TGAGCGCATGTCCATTATACAACCTATCTGTGCCTAGCTATCAGAGTTGCCTTTCTTTTT	NONHSAT193181					hs|chr22:035021187-035021246	noncoding			NONHSAT193181.1
CUST_H6L_15272	0.029269435	up	2.0085151	2.0085151	1.0061293	8.621492	9.021261	8.573111	9.515705	9.794291	9.924256	GAGATAAAGCCAAGGTGAAGGATGAACCACAGAGAAGATCCACAAGGTTGTCTGCTAAAC	ENST00000505955					hs|chr5:72706020-72706079	noncoding			NONHSAT022843.2	lnc-PLEKHB1-3:1
CUST_H6L_46746	0.02231332	up	3.874805	3.874805	1.9541236	3.9144597	2.6858141	2.5778039	5.2766	4.9759393	4.78791	TGAATTTTCTCTTCTTGTAATTCTGAACGAGGTTGGAAGCTGTGATCTGAGAAGCCTGCC	NONHSAT173941					hs|chr16:058438616-058438557	noncoding			NONHSAT173941.1
CUST_H6L_08314	0.034304805	down	5.988992	-5.988992	-2.5823133	5.2064066	3.7662425	4.8234706	3.3822527	1.3453729	1.3215547	AAGTTTACAGCATCTCATGGTGTCCAGAAGGATATTCTTTGCTGAGCTGTGAATGCAGTA	ENST00000519587	6383	SDC2	CD362|HSPG|HSPG1|SYND2	syndecan 2 [Source:HGNC Symbol;Acc:10659] [ENST00000519587]	hs|chr8:97549627-97550956	noncoding				lnc-PGCP.1-1:1
CUST_H6L_74141	0.015800042	up	3.484321	3.484321	1.8008776	6.313203	5.249671	7.43869	8.197874	7.3987575	8.807567	AGCTTTTTCCTTGCCTTGACTTGCTCTTTGTCACAGACTGCATAAGTTGTCAGCCTTGAC	NM_080489	27111	SDCBP2	SITAC|SITAC18|ST-2	Homo sapiens syndecan binding protein (syntenin) 2 (SDCBP2), transcript variant 1, mRNA [NM_080489]	hs|chr20:1290712-1290653	noncoding		NR_037661.1
CUST_H6L_08610	0.005187012	up	28.553093	28.553093	4.835575	2.8617163	3.5176597	3.3776414	7.9572	8.78546	7.521082	AATAGAGTAAAGAGGAGGCTAGACTCAAGCTGTCTGGAGAGTGTGAAACAAAAGTGTGTG	NM_016448	51514	DTL	CDT2|DCAF2|L2DTL|RAMP	Homo sapiens denticleless E3 ubiquitin protein ligase homolog (Drosophila) (DTL), transcript variant 1, mRNA [NM_016448]	hs|chr1:212273977-212274036	noncoding				lnc-PPP2R5A-1:1
CUST_H6L_24344	0.006856402	down	3.5809498	-3.5809498	-1.8403423	5.395594	4.6703777	4.8102665	3.583942	3.0798316	2.6914372	CAATCTCAAAATTCCTGCTCTAGCAAGTCCTGGAAAAGAGACTAGAGCCCAAATGCCTTC	lnc-RBMS3-5:1					hs|chr3:30707173-30707232	noncoding			NONHSAT088826.2	lnc-RBMS3-5:1
CUST_H6L_10979	0.00983118	up	2.2509592	2.2509592	1.1705399	9.15613	9.121018	9.550896	10.344561	10.484541	10.510563	ATACTTTCTCTTCCTCTTCAACTTGATCTTCTTTGTAAGTATGTCCCATGCCGTCCTGAC	ENST00000529853	3732	CD82	4F9|C33|GR15|IA4|KAI1|R2|SAR2|ST6|TSPAN27	CD82 molecule [Source:HGNC Symbol;Acc:6210] [ENST00000529853]	hs|chr11:44616242-44616301	noncoding				lnc-TSPAN18-3:1
CUST_H6L_31977	0.018395815	down	5.8046036	-5.8046036	-2.5371976	9.466151	10.364841	8.707236	7.5234118	7.213752	6.189476	TTGAAGAAGAAAATTCCCAACATGGACAAACCACGCAAAGAAAATGAAGAAGAGCCGCAG	NM_001006640	9338	TCEAL1	SIIR|WEX9|p21|pp21	Homo sapiens transcription elongation factor A (SII)-like 1 (TCEAL1), transcript variant 3, mRNA [NM_001006640]	hs|chrX:102884824-102884883	noncoding			NONHSAT222884.1
CUST_H6L_18516	0.008122577	down	20.637087	-20.637087	-4.3671675	6.6368437	7.7261767	5.936353	1.5754354	4.0362687	1.5861676	TGGACATAGCCACTAACCAACTAGTTACCTTTGGACTGCAACAAAAAATGTGAAAATGAA	NM_001206897	8854	ALDH1A2	RALDH(II)|RALDH2|RALDH2-T	Homo sapiens aldehyde dehydrogenase 1 family, member A2 (ALDH1A2), transcript variant 4, mRNA [NM_001206897]	hs|chr15:58245753-58245694	noncoding			NONHSAT044082.2	lnc-ADAM10-10:1
CUST_H6L_72883	0.033081915	down	3.0421019	-3.0421019	-1.6050684	5.9629865	5.220777	4.402868	4.2677155	3.1481209	3.35559	AGAGACATCTCTGTAAACACAGAAAAGGATATACCAATATGATGAAGATATGCAGCTAGA	NONHSAT223130					hs|chrX:153293747-153293806	noncoding			NONHSAT223130.1
CUST_H6L_14393	0.045450985	down	2.1527736	-2.1527736	-1.1061966	4.9328766	4.6455636	4.4959464	3.342587	3.8379624	3.5752473	TTTATATCCGGACCAGGTTTCTCAAGGAAGCAGAATACAAGGGAATGAAAGGGGAAGGGA	ENST00000369183	63877	FAM204A	C10orf84|bA319I23.1	family with sequence similarity 204, member A [Source:HGNC Symbol;Acc:25794] [ENST00000369183]	hs|chr10:120065902-120065843	noncoding			NONHSAT016573.2	lnc-FAM204A-1:1
CUST_H6L_15104	0.018071273	down	5.7497683	-5.7497683	-2.5235038	10.347029	10.736208	10.000069	7.996152	7.5497828	7.966859		lnc-KCNK7-5:2						noncoding			NONHSAT160430.1	lnc-KCNK7-5:2
CUST_H6L_57627	0.005211513	down	5.6935005	-5.6935005	-2.509316	5.590845	4.7472363	4.566534	3.2277193	1.876395	2.2725523	ATAAGCCTACTGTACAGAATGCCACTCCTTTTGATAAAGCAGGGCTCAACACAGACACCA	NONHSAT196110						noncoding			NONHSAT196110.1
A_22_P00008879	0.018494597	down	10.554792	-10.554792	-3.3998263	7.1513133	7.127124	6.0889153	3.1361234	3.4221468	3.6096032	ATCTTGACTGAAAGAGAAGCAAACACCGTTTCCATCACTGGCAATGACTCCAGTAAAAAA	ENST00000558980					hs|chr15:086163020-086162961	noncoding	ENST00000558980		NONHSAT048086.2	lnc-KLHL25-5:1
CUST_H6L_09563	0.010266236	up	13.619974	13.619974	3.767652	4.9216304	4.378365	5.815654	9.18311	8.410103	8.825393	TGATTCATGAGCCAGACCACATATTCTTCTCTTTAGACGACCTCTTCCAAAAGATCAACA	NM_001827	1164	CKS2	CKSHS2	Homo sapiens CDC28 protein kinase regulatory subunit 2 (CKS2), mRNA [NM_001827]	hs|chr9:91930198-91931333	noncoding			NONHSAT132953.2	lnc-SECISBP2-1:1
A_22_P00011457	0.032712832	up	2.8181522	2.8181522	1.4947495	3.8992848	2.5535817	3.8136766	5.096926	4.6022396	5.0516257	AGCTTCCCTAAAAGTCAAAATATTCTCAATGGGCCCTCAATCAGCACATACACACAAAAG	ENST00000444873					hs|chr2:060722838-060722897	noncoding	ENST00000444873		NONHSAT070901.2	lnc-PAPOLG-1:1
CUST_H6L_19495	0.001790998	down	2.378915	-2.378915	-1.2503037	9.041518	8.752188	8.2623	7.6853924	7.549959	7.069741	TTGTGCCCTTTTGAGCTTGAAGGGTTATCCTCAAAGGGGAAAACTATGAAGGGGAAGAAG	NM_001130528	9043	SPAG9	CT89|HLC-6|HLC4|HLC6|JIP-4|JIP4|JLP|PHET|PIG6	Homo sapiens sperm associated antigen 9 (SPAG9), transcript variant 1, mRNA [NM_001130528]	hs|chr17:49042557-49042498	noncoding				lnc-TOB1-4:1
CUST_H6L_20726	0.002980364	down	2.093009	-2.093009	-1.0655785	5.608142	4.97957	4.9336233	4.427925	3.9528327	3.9438407	CTACAATGTGAGTACCTTAAAAATGAGCCTGATAATAGGCAGCTGTGGCAGTTTCCTCGG	AB209040	9141	PDCD5	TFAR19	Homo sapiens mRNA for programmed cell death 5 variant protein. [AB209040]	hs|chr19:33073358-33073417	noncoding			NONHSAT064202.2
CUST_H6L_07599	0.04595343	up	2.066634	2.066634	1.0472828	2.7920747	2.432074	3.356409	3.7204695	3.9282937	4.073643	GAGGACTTTTTATCACCCTTGATTCACTCCATGTAAGCAGGGACCTTCTGTTTCCAACAT	NM_001278361	399	RHOH	ARHH|TTF	Homo sapiens ras homolog family member H (RHOH), transcript variant 3, mRNA [NM_001278361]	hs|chr4:40214362-40244343	noncoding				lnc-N4BP2-3:5
CUST_H6L_04156	0.031874303	down	2.297542	-2.297542	-1.2000912	7.083537	6.9925704	6.036028	5.541817	5.7244167	5.245626	AAATCATCTTTGTTGGCTCAGAAAATACCTTAGCTTCACTCAGCTGGACTGCATTGAAGG	NM_004614	7084	TK2	MTDPS2|MTTK|SCA31	Homo sapiens thymidine kinase 2, mitochondrial (TK2), transcript variant 1, mRNA [NM_004614]	hs|chr16:66544811-66544752	noncoding		NR_073520.1		lnc-CMTM4-5:1
CUST_H6L_26631	0.034869354	down	4.655	-4.655	-2.2187812	5.3879595	5.9236655	4.2984314	2.625742	3.409384	2.9185872	AAATCCTGACTGCAGTGGAAGCAGCTTGTCATTAAGTATGCTACCTGGGAAATCTCCAGT	lnc-FAM105B-10:1					hs|chr5:15676959-15677018	noncoding			NONHSAT100586.2	lnc-FAM105B-10:1
CUST_H6L_69068	0.041012596	up	2.2308223	2.2308223	1.1575756	5.036286	5.4664564	4.760963	6.0965176	6.262231	6.3776846	GGGGGAAGAATTGAATAGAGGAACCTGGCAATCCATTCATATTCACTTTGGTAGTTGGAA	NONHSAT216172					hs|chr8:102637446-102637505	noncoding			NONHSAT216172.1
A_21_P0000447	0.036035378	down	7.3808923	-7.3808923	-2.8837953	9.297483	8.705291	8.350288	5.288247	6.3733625	6.040067	GGAAAGTTGAACAAAATGAGTGAAAACTTTATACTGTCATCCTCTTCAAACTGAGGTCCA	NR_003326	100033423	SNORD116-11	HBII-85-11	Homo sapiens small nucleolar RNA, C/D box 116-11 (SNORD116-11), small nucleolar RNA [NR_003326]	hs|chr15:25321109-25321168	noncoding	ENST00000383882	NR_003326.2
CUST_H6L_33656	0.005980808	up	2.6385992	2.6385992	1.3997722	7.999911	7.861683	7.680189	9.362389	9.465657	8.913054	TGGATCCTTATTTTGTATGACTTCTGCTGAAGGACAGAACATTGCCTTCCTCGTGCAGAG	NM_002840	5792	PTPRF	BNAH2|LAR	Homo sapiens protein tyrosine phosphatase, receptor type, F (PTPRF), transcript variant 1, mRNA [NM_002840]	hs|chr1:44088142-44088201	noncoding			NONHSAT148838.1
CUST_H6L_11449	0.017119033	down	7.810662	-7.810662	-2.9654448	6.0565243	6.097769	8.053499	3.792257	2.4739084	5.0452933	ACTTCCATGTTGTATCAAGGCTGGGTGGTAGCTTTGTAACTAGTTTCCCACCTTAGAATG	lnc-ZBTB16-1:1					hs|chr11:114180015-114180074	noncoding			NONHSAT024276.2	lnc-ZBTB16-1:1												T067663
CUST_H6L_17346	0.001080078	down	5.807106	-5.807106	-2.5378194	3.683607	3.9466805	4.9763412	1.3120883	1.3383865	2.3426948	TCTGGCTTTGTGATGTACTCAAATTGCCTTCGTAGAATTAGGAAATCTGCATATGGAAAA	lnc-COL4A2-AS2-2:1					hs|chr13:110917676-110917617	noncoding			NONHSAT035141.2	lnc-COL4A2-AS2-2:1
CUST_H6L_78987	0.001287501	down	3.19495	-3.19495	-1.6757934	4.960304	5.140235	4.7252717	3.175379	3.4750092	3.1480412	GCATCTTGATGTACCTTTGAGGTGGACTTTCAGGGGAAATGTTTAAGGGACAGAAACAAA	T343093					hs|chr8:042883708-042883649	noncoding																T343093
CUST_H6L_26327	0.004658154	down	5.7840734	-5.7840734	-2.532086	9.018209	9.234462	8.057991	6.235287	6.620339	5.858778	AGAGGAGACATCAAACAGAATTAGGAGTTGTGCAACAGCTCTTTTGAGAGGAGGCCTAAA	NM_016205	56034	PDGFC	FALLOTEIN|SCDGF	Homo sapiens platelet derived growth factor C (PDGFC), transcript variant 1, mRNA [NM_016205]	hs|chr4:157684097-157684038	noncoding		NR_036641.1		lnc-RP11-171N4.2.1-2:6
CUST_H6L_17630	0.005530724	down	2.6724172	-2.6724172	-1.4181452	9.790857	9.702639	8.992897	8.216337	8.486407	7.529215	CAAGTATGCTGCTCTCTCCATTGATGGTGAAGATAAAAACGAGGGAGAAGATTACGTTGA	lnc-FSCB-7:1					hs|chr14:044546800-044546741	noncoding			NONHSAT036603.2	lnc-FSCB-7:1
CUST_H6L_17867	0.008967007	up	2.8865724	2.8865724	1.5293573	6.5282354	6.6299562	6.4685154	8.19055	8.317596	7.7066317	TATAGACTTTGAGAATTTTGACCTGTCTGAGGAGCATCAGATTGCATACCTCCCCTCGAA	lnc-MAP3K9-9:1					hs|chr14:071552378-071552319	noncoding			NONHSAT037605.2	lnc-MAP3K9-9:1
CUST_H6L_21766	0.021979287	down	4.513223	-4.513223	-2.174158	11.740761	12.433221	12.143964	10.195697	9.78498	9.814792	GAAATTCTAGCAGCTGAACCATCCACCATATGTGCAGGAGAGTCATTTCAAGTTGTCGTG	NM_053034	84168	ANTXR1	ATR|GAPO|TEM8	Homo sapiens anthrax toxin receptor 1 (ANTXR1), transcript variant 2, mRNA [NM_053034]	hs|chr2:69318012-69329993	noncoding				lnc-GKN1-1:2
CUST_H6L_09143	0.011487735	up	8.197844	8.197844	3.0352445	4.098654	3.3842096	5.0012603	6.7688723	7.0743256	7.7466593	TTCCCCATGGGTTTTGATTGTGTCTAAGCTATGATGACCTTCATATAATCAGCATAAACA	NM_080657	91543	RSAD2	2510004L01Rik|cig33|cig5|vig1	Homo sapiens radical S-adenosyl methionine domain containing 2 (RSAD2), mRNA [NM_080657]	hs|chr2:7037747-7037806	noncoding			NONHSAT068921.2	lnc-RNF144A-4:1
CUST_H6L_64486	0.028101781	down	6.8354216	-6.8354216	-2.7730303	7.9091964	8.242464	6.308264	4.2351975	5.6594133	4.246222	CAAGAGAATGATAGTGTGTGAGTAAAACTACTGCATGTACCAATTCCGCAAGGGACCAGC	ENST00000605885					hs|chr6:109319874-109319933	noncoding	ENST00000605885		NONHSAT207813.1	lnc-ARMC2-1:1
CUST_H6L_17433	0.03741577	down	5.834505	-5.834505	-2.5446103	5.9905753	5.2829714	4.979774	2.790875	2.3966725	3.431943	AAGGGGCAGGAAAGTGAAGCTGTCACTTTGCCTGAGTCTCTTATAATATCCTGAACTTTC	ENST00000557728	57447	NDRG2	SYLD	NDRG family member 2 [Source:HGNC Symbol;Acc:14460] [ENST00000557728]	hs|chr14:21488541-21488482	noncoding				lnc-RNASE13-4:2
CUST_H6L_36253	0.047937796	down	4.4325476	-4.4325476	-2.1481361	7.212853	7.8658085	5.9902916	4.9211974	4.953285	4.7500606	ATTCAAATACTCATGCTGGGCCGTTGGCCCTGACCTTGACTTATTACTTGTAGTACAGTC	NONHSAT154387					hs|chr1:192838835-192838894	noncoding			NONHSAT154387.1
CUST_H6L_01379	0.007399125	up	2.7828295	2.7828295	1.4765525	3.2938466	2.4867587	2.6582334	4.545297	3.9712949	4.3519034	GGTAAAGGCTTCCAGGTTAATGTCCTGTTAACGCTTATCCTGATTTGTGGAGGACACTTA	ENST00000609881					hs|chr1:185287453-185287512	noncoding	ENST00000609881		NONHSAT150164.1	lnc-SWT1-2:1
CUST_H6L_07683	0.048959278	down	10.845143	-10.845143	-3.4389772	8.292374	7.561585	6.98415	3.339698	4.485712	4.6957664	TAATACACAGCGAAGACAAACCTTACAAATGCAAACTTTGTGGAAAGGGATTTGCCCACA	NM_018699	11107	PRDM5	BCS2|PFM2	Homo sapiens PR domain containing 5 (PRDM5), mRNA [NM_018699]	hs|chr4:121719507-121719448	noncoding				lnc-NDNF-5:1
CUST_H6L_11569	0.009489101	down	19.366844	-19.366844	-4.275517	10.637344	11.028215	7.410095	6.8186846	5.9148874	3.5155313	TTCTCCGTTGGGATCTTCCTTATCCTAGGTTGCAGATGCAAGTGGAGTTTCAATCAGAAG	lnc-ZNF25-1:1					hs|chr10:038380835-038380776	noncoding			NONHSAT012804.2	lnc-ZNF25-1:1
CUST_H6L_11070	0.025198655	down	2.0586443	-2.0586443	-1.0416945	6.1159863	6.147803	6.288436	4.743893	5.213281	5.469967	ATCAAGGGTCCCTGAGATGACACAGACTCCATTCCCTTCATCTTCTCAAGAAAAGCGCTC	ENST00000489541	716	C1S		complement component 1, s subcomponent [Source:HGNC Symbol;Acc:1247] [ENST00000489541]	hs|chr12:7169229-7169288	noncoding				lnc-U47924.19.1-4:1
CUST_H6L_20362	0.022563562	down	2.317938	-2.317938	-1.212842	9.94578	10.372961	10.169718	9.062552	8.848472	8.93891	CATTCTCTCTGCACAAAATGGCTCCAGTGAGAAACGCGAGGTCCGCCAGTTCCAGTTTAC	NM_002850	5802	PTPRS	PTPSIGMA	Homo sapiens protein tyrosine phosphatase, receptor type, S (PTPRS), transcript variant 1, mRNA [NM_002850]	hs|chr19:5205562-5205519	noncoding			NONHSAT060681.2
CUST_H6L_64162	0.036726747	up	2.1723976	2.1723976	1.1192882	4.237995	4.1328783	3.588504	4.9177394	5.5055532	4.893949	TTTCATATTTCCTTGTGGGTAAGAGGCAACCTCCTCATGCTGTCATACCAAAGTCAATCT	NM_005865	10279	PRSS16	TSSP	Homo sapiens protease, serine, 16 (thymus) (PRSS16), mRNA [NM_005865]	hs|chr6:27224281-27224340	noncoding			NONHSAT207014.1	lnc-PRSS16-4:8
A_21_P0000449	0.014646888	down	13.540684	-13.540684	-3.7592287	6.173075	6.031301	4.388032	1.508085	2.5850494	1.2215858	GGAAAGCTGAACAAAATGAGTGGGAACTCTGTACTATCATCTTAGTTGAACTGAGGTCCA	NR_003328	100033425	SNORD116-13	HBII-85-13	Homo sapiens small nucleolar RNA, C/D box 116-13 (SNORD116-13), small nucleolar RNA [NR_003328]	hs|chr15:25324238-25324297	noncoding	ENST00000384408	NR_003328.2	NONHSAT170551.1
CUST_H6L_07972	0.020894626	down	8.296178	-8.296178	-3.0524468	8.073032	8.598245	8.812	5.7440567	5.642673	4.939207	GAGTTTCAGGTTTCTGCCTGTGAGTGAGATCATTGGCCGAGACCTGAGTGGCTTCCCTGC	lnc-NYNRIN-1:1						noncoding				lnc-NYNRIN-1:1
CUST_H6L_07859	0.039765388	up	3.7105474	3.7105474	1.8916321	5.0034027	4.2851925	5.205718	7.295204	6.554368	6.3196363	CTTAACTGGGTTGCTCTAAGAACTGATGCCTAAACCATCTCAGCATGGCGTATAAAGGAG	ENST00000547739	283431	GAS2L3	G2L3	growth arrest-specific 2 like 3 [Source:HGNC Symbol;Acc:27475] [ENST00000547739]	hs|chr12:100972478-100972537	noncoding				lnc-NR1H4-1:1
CUST_H6L_08974	0.023067547	up	2.8693075	2.8693075	1.5207026	3.0831256	2.7861931	3.2971175	4.8415685	4.5392466	4.347729	CGCACTCTCAACAAGGCATTTATGAAAAACCCATACCCTGGGATTGATTCCAGAGAACAA	lnc-RBBP9-2:1					hs|chr20:018623942-018623883	noncoding			NONHSAT078840.2	lnc-RBBP9-2:1
CUST_H6L_12317	0.002385471	up	2.302896	2.302896	1.2034492	5.397206	5.514752	4.793273	6.6118097	6.6110935	6.0926757	AACTTTTCCCAGCTGACAGCCTCTCTGAGGACAATGACATATGAATGAGGATCAAAACGA	NM_015506	25974	MMACHC	cblC	Homo sapiens methylmalonic aciduria (cobalamin deficiency) cblC type, with homocystinuria (MMACHC), mRNA [NM_015506]	hs|chr1:45976021-45976080	noncoding				lnc-AKR1A1-3:1
A_21_P0011041	0.013098729	down	2.118343	-2.118343	-1.0829363	16.175459	16.616985	15.862646	15.117119	15.737511	14.551651	TTCTGGTAAAAAGCTGGAAGACGGCCCTAAATTCTTGAAGTCTGGTGATGCTGACAGGAA	TCONS_l2_00005546		XLOC_l2_002910		BROAD Institute lincRNA (XLOC_l2_002910), lincRNA [TCONS_l2_00005546]	hs|chr12:17144740-17144925	noncoding
CUST_H6L_13124	0.03757093	up	2.036935	2.036935	1.0264	3.3440866	3.5089843	2.6466923	4.0113935	4.5444164	4.023154	TGTAGTTGAAGAACAGCAATTACAAGCTGACAATGTATCTTTCTTCATCTCAACCATGTT	ENST00000478330	51603	METTL13	5630401D24Rik|CGI-01|KIAA0859|feat	methyltransferase like 13 [Source:HGNC Symbol;Acc:24248] [ENST00000478330]	hs|chr1:171759832-171759891	noncoding				lnc-DNM3-2:1
A_22_P00020933	0.036259197	up	3.496329	3.496329	1.805841	5.400438	5.3156633	5.323545	7.799759	6.4918427	7.165567	GAAAAATATCCTTGAGAAAACAAAAGTCTTTGTGTCCCCAGTGAAGAGGGTGGGGAAGAG	ENST00000565531					hs|chr16:80079581-80079640	noncoding	ENST00000565531		NONHSAT143877.2	lnc-DYNLRB2-4:1
CUST_H6L_71649	0.042311434	down	4.046215	-4.046215	-2.016573	4.1061306	3.2784235	4.5353622	1.3186197	1.3230668	3.228511	AGCCACATGAGTTTATTGGATATGACAGAATTTCTCCAAGTGGGGAAGCTAAATTAAGCA	XR_242642	101927935	LOC101927935		PREDICTED: Homo sapiens uncharacterized LOC101927935 (LOC101927935), ncRNA [XR_242642]	hs|chr9:94614666-94614607	noncoding			NONHSAT221010.1
CUST_H6L_22662	0.015371921	down	7.660935	-7.660935	-2.9375205	8.430237	8.641409	7.5692687	4.779093	5.9014626	5.147799	AGGTCTTCTTGATTATGCTACTGGTGCAATTGGATCAGTGTATGATATGGATGATGATGA	NM_152526	117583	PARD3B	ALS2CR19|PAR3B|PAR3L|PAR3beta	Homo sapiens par-3 family cell polarity regulator beta (PARD3B), transcript variant b, mRNA [NM_152526]	hs|chr2:206305136-206305195	noncoding				lnc-NRP2-7:1
CUST_H6L_25804	0.03843629	down	2.4262352	-2.4262352	-1.2787194	7.893859	8.535025	7.4911284	6.5282354	6.8589215	6.696696	AACCTTACTGTTTAAGAGGCCAACTTCTGGAAGGAGGTAGGAGTCATAACTTTTTAGAGG	NM_001287757	23142	DCUN1D4		Homo sapiens DCN1, defective in cullin neddylation 1, domain containing 4 (DCUN1D4), transcript variant 4, mRNA [NM_001287757]	hs|chr4:52780209-52780268	noncoding			NONHSAT198579.1
A_21_P0013604	0.04694763	down	8.633736	-8.633736	-3.1099849	6.4997807	7.2017503	7.5968666	2.7808256	5.485474	3.7021422	AATGAGTTGGGTGACGCCTCTGCAGAAATCCAGCTGGCGGTTGGACGTGAGTGTATACCT	TCONS_l2_00029085		XLOC_l2_015039		BROAD Institute lincRNA (XLOC_l2_015039), lincRNA [TCONS_l2_00029085]	hs|chr9:133072295-133072354	noncoding
CUST_H6L_02259	0.047378205	up	25.96603	25.96603	4.6985536	1.6384732	1.2517147	4.92956	5.946757	7.9513817	8.017271	CCCTTTGGAGAACAAAAGAAAGCAGTCTTCCATCAAATCACCTTAAAATGCACGGCTAAA	NM_001145271	27299	ADAMDEC1	M12.219	Homo sapiens ADAM-like, decysin 1 (ADAMDEC1), transcript variant 2, mRNA [NM_001145271]	hs|chr8:24263072-24263131	noncoding				lnc-ADAM7-1:1
CUST_H6L_02680	0.010919711	down	13.704311	-13.704311	-3.776558	11.360349	11.603714	9.493605	6.9407983	7.7425585	6.444634	AAGTTTGTGGAGTTTGACATGAAGCCCGTGTGTAAGAACTTCCCACTGGAACTGAAGAAG	lnc-ARAP2-8:1					hs|chr4:036066821-036066762	noncoding			NONHSAT095998.2	lnc-ARAP2-8:1
A_32_P40375	0.048387088	up	3.3666286	3.3666286	1.7513046	7.8881874	7.824195	10.373975	9.59841	10.287767	11.454093	AAGCACTGCTGCCTATGCACTCCATTTACAGGGTTATAGAGTGGAAAGTCCCACAATCTT	ENST00000471090	441528	LOC441528		Q6PJD4_HUMAN (Q6PJD4) LOC389906 protein (Fragment), partial (10%) [THC2518594]	hs|chrX:3740445-3736716	noncoding	ENST00000471090		NONHSAT136135.2	lnc-RP11-706O15.1.1-1:11
CUST_H6L_13027	0.040172897	up	2.1025503	2.1025503	1.0721403	4.5138893	3.2723734	4.3137355	5.695276	4.6619153	4.9592285	CACTTATATTGGACTGTATGTAGGCAGTTACAGATAACCGTCTGTCAAGCTAGGCAAGAT	ENST00000465223	23385	NCSTN	ATAG1874	nicastrin [Source:HGNC Symbol;Acc:17091] [ENST00000465223]	hs|chr1:160314708-160314767	noncoding				lnc-NHLH1-1:1
CUST_H6L_57796	0.015477036	up	3.9334936	3.9334936	1.9758112	2.987013	2.0726624	3.0965486	5.206736	4.301932	4.5749893	TGTTCATATTGCAGTGAATGTACATGGTTGCTGGCCACAGTAACATTTTGCTTATGTAGC	NONHSAT196551					hs|chr3:170587047-170586988	noncoding			NONHSAT196551.1
CUST_H6L_64910	0.041253664	down	2.2256906	-2.2256906	-1.154253	6.5947685	6.435977	6.2226114	4.9566956	5.5126767	5.3212266	TGTTGCCAGCATTCTCCCAGTTCTCCTACAAACAAAGGTGTTACTTATTGAGGTATGTGT	lnc-FAM65B-4:1					hs|chr6:025123261-025123202	noncoding			NONHSAT208890.1	lnc-FAM65B-4:1
A_33_P3283599	0.023436692	up	4.2020035	4.2020035	2.0710773	4.180155	4.6472573	4.463085	5.651472	6.811466	7.0407906	TCCTTATGGAGAAAGAGCGGATGAAATATTTTCTCAGCACTCTTCCTACAAGGCGAGACC	NR_003366	729171	ANKRD20A8P	ANKRD20B	Homo sapiens ankyrin repeat domain 20 family, member A8, pseudogene (ANKRD20A8P), non-coding RNA [NR_003366]	hs|chr2:95461728-95461669	noncoding	ENST00000429823	NR_003366.2	NONHSAT072423.2	lnc-MRPS5-14:2
CUST_H6L_19279	0.003024329	up	60.387447	60.387447	5.916177	3.863504	2.410803	3.261362	9.388996	8.974578	8.920625	GTCACCATGGAAGTGTCACCATTGCACCTGTAAATGAAAATATGCAAGTCAACAAAATAA	NM_001067	7153	TOP2A	TOP2|TP2A	Homo sapiens topoisomerase (DNA) II alpha 170kDa (TOP2A), mRNA [NM_001067]	hs|chr17:38544806-38544773	noncoding			NONHSAT053548.2
CUST_H6L_51414	0.026694242	down	9.091571	-9.091571	-3.1845295	7.389674	7.161276	6.6694136	3.1490536	4.601527	3.9161935	TCAAGCCAGGCAAGATGATGAGTTGAATTTGGAAAAGGGTGACATTGTGATTATACACGA	NM_001171631	115677	NOSTRIN	DaIP2	Homo sapiens nitric oxide synthase trafficking (NOSTRIN), transcript variant 4, mRNA [NM_001171631]	hs|chr2:169718522-169721365	noncoding			NONHSAT183054.1
CUST_H6L_13496	0.034016944	down	3.1228604	-3.1228604	-1.642868	6.980372	6.987466	6.0436273	4.842033	5.9179683	4.3228593	CTAAAAGAAGAGCTCATTGATGTCTGTCCTTTTTTGTGTGTGGAGTTGTGGGCAGGTCAT	ENST00000488523	55740	ENAH	ENA|MENA|NDPP1	enabled homolog (Drosophila) [Source:HGNC Symbol;Acc:18271] [ENST00000488523]	hs|chr1:225686070-225677834	noncoding			NONHSAT009838.2	lnc-ENAH-2:2
A_19_P00808044	0.02512489	down	4.803855	-4.803855	-2.2641926	5.1028943	6.209172	6.62046	3.2094626	4.305842	3.6246428	CACGGAATTCACCAGTCTGGTATCTTCAAAATCCAGAAGGATGATGGCAGATGGCAGGAA	NR_040109	100505495	PCAT19	LINC01190	Homo sapiens prostate cancer associated transcript 19 (non-protein coding) (PCAT19), long non-coding RNA [NR_040109]	hs|chr19:42001270-42001211	noncoding	ENST00000597702
A_21_P0010299	0.014036983	down	2.2694147	-2.2694147	-1.1823202	3.2821884	2.5852938	2.8834946	1.8487025	1.6417644	1.7135485	ACAGAGCCATCTACAGGGAAAAATCCTGGGTAACTACTTCTTCTCAGAAAAGCCCATCAC	NONHSAT082491					hs|chr21:45610563-45610504	noncoding			NONHSAT082491.2
CUST_H6L_01528	0.015257839	down	3.3953135	-3.3953135	-1.7635448	4.637562	4.627438	5.507096	3.2919219	2.5336885	3.65585	CTGGCAGCAGGGAGCGTCGTCAGTGTTTGACTGTTTATGGTATGTCAGGGAGCTGGTTCC	NR_107040	102465872	MIR8073	hsa-mir-8073	Homo sapiens microRNA 8073 (MIR8073), microRNA [NR_107040]	hs|chr13:110993317-110993376	noncoding	ENST00000616690	NR_107040.1
CUST_H6L_11226	0.023179848	down	2.441819	-2.441819	-1.2879562	10.734934	10.804534	10.559085	9.052734	9.7677555	9.414194	TCCCAAACGTGTTCCAACAACACTTTCTATTAAACCCCTTGGAGCTATATCACCAGTTTT	NM_173791	118987	PDZD8	PDZK8	Homo sapiens PDZ domain containing 8 (PDZD8), mRNA [NM_173791]	hs|chr10:119044681-119044622	noncoding				lnc-VAX1-4:2
CUST_H6L_69517	0.032227438	down	3.8442848	-3.8442848	-1.9427152	9.357411	9.721048	8.498674	6.9875245	7.495468	7.265998	TGAAAACAGCAGACACCAAAAAAGCCAGCCGGATCCTTGACCATGAAAAAGAAAACACTC	NM_001033723	619279	ZNF704	Gig1	Homo sapiens zinc finger protein 704 (ZNF704), mRNA [NM_001033723]	hs|chr8:81733735-81733676	noncoding			NONHSAT217277.1
A_33_P3256914	0.02862861	down	3.5630953	-3.5630953	-1.8331311	4.0843496	4.915495	4.262143	2.8527863	2.6081452	2.3016622	TTACTGGTTTTAGAGATGGGGATGGGCACCCAGTGCTGGACTGAAGACCAGAGAAGGTGG	NR_104317	83986	ITFG3		Homo sapiens integrin alpha FG-GAP repeat containing 3 (ITFG3), transcript variant 3, non-coding RNA [NR_104317]	hs|chr16:318911-318970	noncoding		NR_104317.1
CUST_H6L_64713	0.046051934	down	4.6045547	-4.6045547	-2.2030616	8.906224	9.651631	8.79404	6.523272	6.704487	7.514951	GCAGCCGTGTGGCTAGAACTACCTCTGATCATCTTTGGTAAGAACTCATTTGCTATTCTT	NONHSAT208359					hs|chr6:160864738-160864797	noncoding			NONHSAT208359.1
CUST_H6L_22515	0.037420426	down	9.358907	-9.358907	-3.22634	5.946757	5.546488	5.702734	3.0828066	3.2062333	1.2279181	CTTTCTGCAAACATTACTGTTGAGGCCATCTGAAGAGAGGGATTGATAGGTTAGGCTGTT	NM_005019	5136	PDE1A	CAM-PDE-1A|HCAM-1|HCAM1|HSPDE1A	Homo sapiens phosphodiesterase 1A, calmodulin-dependent (PDE1A), transcript variant 1, mRNA [NM_005019]	hs|chr2:183005473-183005414	noncoding			NONHSAT075905.2	lnc-NEUROD1-3:1
CUST_H6L_21845	0.029455824	up	2.5717456	2.5717456	1.3627479	2.9038215	2.395837	3.0756578	4.492442	4.010872	3.9602458	GTCGGAATGAAAGGGCCTTTTTCTTCCACAGCTGGGAGAACAGCTGCCACCAAAGCGAGA	ENST00000460968	6242	RTKN		rhotekin [Source:HGNC Symbol;Acc:10466] [ENST00000460968]	hs|chr2:74667135-74667076	noncoding				lnc-C2orf81-5:1
CUST_H6L_23860	0.006791235	down	6.4469905	-6.4469905	-2.6886258	9.124358	9.508535	8.146706	6.6253552	6.376067	5.712297	TTTGATCTCTGTGAAGTTGGTCAGGAGGAAGTAATCCTGAAAACCGGGAAGCAAGCTAAT	NM_001145418	23331	TTC28	TPRBK	Homo sapiens tetratricopeptide repeat domain 28 (TTC28), mRNA [NM_001145418]	hs|chr22:28381342-28381283	noncoding				lnc-PITPNB-5:1
CUST_H6L_06347	0.02594685	down	7.259588	-7.259588	-2.8598876	9.874359	9.917076	8.206268	6.2041106	7.0502954	6.1636357	GCGGCTATAGATTCAGGCACACATTAACACCATGAAAGGAAAGCAAATGATCCCTTTTCC	lnc-INO80D-7:1					hs|chr20:60883401-60883342	noncoding			NONHSAT076525.2	lnc-INO80D-7:1
CUST_H6L_00378	0.032647427	up	2.077473	2.077473	1.0548297	6.3873987	5.830665	6.689847	7.2736497	6.6644278	8.13432	TAAACATCAAGAGATTTTGGAAGCGTAATTTTTGGTAGTTGGGCAGCTGGTGATCACTGG	ENST00000391127					hs|chr8:081661868-081661809	noncoding	ENST00000391127
CUST_H6L_25543	0.010852011	down	3.0966313	-3.0966313	-1.6306996	5.0879927	4.626529	4.8913336	3.135599	3.258593	3.3195646	CCATTTTCACAAGTTTGCTGTTCTGGTAGAGGGAGCAGGAGTTGGGGGAAGCTAGGACAG	lnc-RNF4-1:1					hs|chr4:002650466-002650525	noncoding			NONHSAT094802.2	lnc-RNF4-1:1
CUST_H6L_18023	0.002055837	down	10.280057	-10.280057	-3.3617764	12.064089	12.396641	11.335402	8.451173	9.010056	8.249577	ATGATGTGTGTTAACCAAAATGGCGGGTATTTATGCATTCCCCGGACAAACCCTGTGTAT	NM_006329	10516	FBLN5	ADCL2|ARCL1A|ARMD3|DANCE|EVEC|FIBL-5|UP50	Homo sapiens fibulin 5 (FBLN5), mRNA [NM_006329]	hs|chr14:92403501-92403442	noncoding				lnc-TRIP11-2:1
CUST_H6L_19096	0.025967391	up	2.0204759	2.0204759	1.014695	5.21196	5.6336284	4.997906	6.240609	6.9299607	5.717009	GTAACAACTATGCCAAAAGACATCCAGCTAACACACTGCCTACGTAGAGAACGTGCTTAA	lnc-SARM1-4:1					hs|chr17:026744451-026744510	noncoding			NONHSAT052578.2	lnc-SARM1-4:1
CUST_H6L_54113	0.03834039	up	2.1256864	2.1256864	1.0879288	6.108284	5.1627736	6.193084	6.9118414	6.6822624	7.1338253	CTGCTCCTGCTTTCTGTTTCTGTAAACCTGAGACAATATTTTCCCAATTAACCACATAAA	NONHSAT188141					hs|chr2:228593652-228593711	noncoding			NONHSAT188141.1
CUST_H6L_56992	0.00890982	down	5.184782	-5.184782	-2.3742833	9.037219	9.213145	8.495662	6.2119064	7.052213	6.359054	ATCTACATTTCAGATGTTCCATTTAAGCAGACCTCTTCCATAGCTGTAGCTGGAGCGGTA	NM_001243288	25945	PVRL3	CD113|CDW113|NECTIN-3|PPR3|PRR3|PVRR3	Homo sapiens poliovirus receptor-related 3 (PVRL3), transcript variant 3, mRNA [NM_001243288]	hs|chr3:110845170-110863792	noncoding			NONHSAT194314.1
CUST_H6L_50424	0.018263783	down	2.0127754	-2.0127754	-1.0091861	3.7519145	3.7614317	3.9914753	2.9820123	2.5124917	2.9827592	AGAAGCTGATAAGCGTTGTTGTGTTATAATGTGTCTGAAGGCCCTCAGAAGCCTTAGAGT	lnc-ZNF552-2:1					hs|chr19:058330325-058330266	noncoding			NONHSAT180617.1	lnc-ZNF552-2:1
CUST_H6L_24115	0.038564704	down	2.0767293	-2.0767293	-1.0543132	7.7384357	7.818614	7.2201433	7.1078234	6.594904	5.9115267	TGAGTAACTGGGAAAGTCTGAGTGAAAGGATGGCCTCATTCTCTTTCTAATCTTGCTGGT	NM_022766	64781	CERK	LK4|dA59H18.2|dA59H18.3|hCERK	Homo sapiens ceramide kinase (CERK), mRNA [NM_022766]	hs|chr22:47080437-47080378	noncoding			NONHSAT087333.2	lnc-CERK-2:1
CUST_H6L_11536	0.002927846	up	2.470763	2.470763	1.3049566	3.9579692	3.540542	3.5780857	5.1632013	4.8083844	5.0198803	ACTACTCTTTTTGGCATGATACAATGTTGACTCCATTTTCTTTGCTAATAAGGACTTGGT	ENST00000592502	94039	ZNF101	HZF12	zinc finger protein 101 [Source:HGNC Symbol;Acc:12881] [ENST00000592502]	hs|chr19:19794016-19794075	noncoding				lnc-ZNF101-3:1
A_32_P309404	0.001645756	down	12.610635	-12.610635	-3.656569	6.062629	6.7697144	6.2957096	2.6526003	2.8463814	2.6593654	TCTTCCATTCAGATACTCATAGCGATTGCACACTTTATTCTCAATCACAAGAAGCTGGGG	ENST00000392145	6581	SLC22A3	EMT|EMTH|OCT3	solute carrier family 22 (organic cation transporter), member 3 [Source:HGNC Symbol;Acc:10967] [ENST00000392145]	hs|chr6:160875313-160875372	noncoding			NONHSAT115903.2
A_22_P00019181	0.026797775	up	2.8486695	2.8486695	1.5102882	5.2709246	4.1630974	5.0684237	7.0054836	5.9527793	6.075047	TCTCCGATCTTTTCCACCTTTTGGAAGTTCTCCATGAAGCGCCAGCGAGTCGGGTCAGCC	ENST00000554022					hs|chr12:056360827-056360768	noncoding	ENST00000554022		NONHSAT028729.2	lnc-WIBG-1:1
CUST_H6L_37498	0.032319758	up	2.5970504	2.5970504	1.376874	9.033554	9.1312065	9.475411	10.799523	10.031436	10.939835	ATTACCATCCAGAAGTGTCTCCCACTGAAGGCATCCGTGGTTGTTTTTAAGCCACAAAAA	NM_001098208	3185	HNRNPF	HNRPF|OK/SW-cl.23|mcs94-1	Homo sapiens heterogeneous nuclear ribonucleoprotein F (HNRNPF), transcript variant 1, mRNA [NM_001098208]	hs|chr10:43890128-43883376	noncoding			NONHSAT156933.1
CUST_H6L_02416	0.018263718	up	23.854366	23.854366	4.5761814	1.3088866	1.2235303	3.0433378	6.4452176	6.491386	6.367695	ACCTTTAATGAAGGAGGGAAACACTCCACTTTTGTTTGCTATAAATTCCAGGAGACAGCA	ENST00000496561	441459	ANKRD18B	bA255A11.3|bA255A11.5	ankyrin repeat domain 18B [Source:HGNC Symbol;Acc:23644] [ENST00000496561]	hs|chr9:33528827-33533483	noncoding				lnc-AL139008.2-3:1
CUST_H6L_15520	0.022791293	down	8.190158	-8.190158	-3.0338912	7.9619865	7.57183	6.0146065	4.181949	4.4272923	3.8375082	ATCAAGAAAAAGCCCACCACGTTTTCTCAAAGAGAAACAAAACGTAAGCAGTCCCAGTCC	lnc-USP28-5:1					hs|chr11:113931170-113931111	noncoding			NONHSAT024268.2	lnc-USP28-5:1
CUST_H6L_02890	0.027998583	down	14.586734	-14.586734	-3.866585	6.427249	6.961835	5.8393426	1.2922761	3.4070277	2.929367	TATAAGAAAAGGCACATGGGGCTTAGGAGACAAACTAGCATGGTATATGAACTCTCCCTT	lnc-ATXN7-14:1					hs|chr3:064972014-064972073	noncoding			NONHSAT193995.1	lnc-ATXN7-14:1
CUST_H6L_28143	0.004850802	down	2.3532567	-2.3532567	-1.2346587	8.231749	7.8365464	7.499935	7.137185	6.6191664	6.1079025	TCAAGCGTGCTTTCCTTATTGAAGAGCAGAAAATTGTTGTAAAAGTATTGAAGAGTCAGA	lnc-SLC22A7-3:1					hs|chr6:043296144-043296203	noncoding			NONHSAT112886.2	lnc-SLC22A7-3:1
CUST_H6L_31712	0.025424667	down	5.3530135	-5.3530135	-2.4203513	4.987876	4.7166986	4.898407	2.6395683	2.9389749	1.7633843	ATTGGGAAGGAGGGGCAATATTTCTAGGCAAATATTGTGGTAGAATGGATAAGAGCTTCG	lnc-SHROOM4-3:1					hs|chrX:50332034-50331975	noncoding			NONHSAT137039.2	lnc-SHROOM4-3:1
CUST_H6L_24223	0.02836375	up	3.0191426	3.0191426	1.5941389	3.4194663	2.5596404	3.1803708	4.613004	4.678796	4.650094	GCAGAACACCATAGCTAATATTAACTTTCTGCAGGCAATTGAAAACACTGCCTCAGTATC	ENST00000440568	442075	EMC3-AS1		EMC3 antisense RNA 1 [Source:HGNC Symbol;Acc:49223] [ENST00000440568]	hs|chr3:10029556-10030421	noncoding			NONHSAT087857.2
CUST_H6L_11522	0.00273945	up	8.089181	8.089181	3.0159936	5.972846	6.7596207	6.0190463	9.259331	9.498277	9.041887	AGAAGAATGTGGAAATAACGGAGCAACTTGCTAATGGCAGGCATTTTACAAGGCAGTTGG	NM_014109	29028	ATAD2	ANCCA|CT137|PRO2000	Homo sapiens ATPase family, AAA domain containing 2 (ATAD2), mRNA [NM_014109]	hs|chr8:124392820-124384919	noncoding				lnc-ZHX1-6:1
CUST_H6L_07611	0.012649749	down	7.4768004	-7.4768004	-2.902421	11.584276	12.323609	10.848061	8.2212105	9.24321	8.584265	GACGGAGCTGGTGAGAGTATCACAGACTCCTGTTGCAACAGCATCAGGGCCCAACTTCTC	NM_002501	4784	NFIX	MRSHSS|NF1A|SOTOS2	Homo sapiens nuclear factor I/X (CCAAT-binding transcription factor) (NFIX), transcript variant 2, mRNA [NM_002501]	hs|chr19:13184285-13184753	noncoding				lnc-NACC1-2:1
CUST_H6L_75078	0.035084937	down	2.4276896	-2.4276896	-1.2795839	6.220776	6.057295	4.127466	4.541904	4.7277994	3.297081	AAAGAGATGAACTATTAGCCGTGTATTTCGGTGGGACCACCTCAACATAGGTTCCTGTAG	ENST00000611877					hs|chr17:057696151-057696092	noncoding	ENST00000611877		NONHSAT055019.2	lnc-PTRH2-3:1
CUST_H6L_73722	0.03603974	down	2.900457	-2.900457	-1.5362802	6.3403387	5.792257	5.338038	4.205412	4.5255632	4.130817	TACACCATAAACAGTACTGGTACATCTCAGCACAGCCAACTGGGACATCTAGCAAAAGCA	NONHSAT224441					hs|chrY:024872402-024872343	noncoding			NONHSAT224441.1
CUST_H6L_31989	0.04762651	up	2.4121797	2.4121797	1.2703373	4.2510533	3.091434	3.603556	5.550263	4.8448606	4.3619313	ATCCACACCCTCAAACTGAACTTCATCATGGTCTTAGTGAACTCGATTTGCTTTAAAGGT	NONHSAT138107					hs|chrX:105806066-105806007	noncoding			NONHSAT138107.2
CUST_H6L_09632	0.046236325	down	2.1991398	-2.1991398	-1.1369393	4.9025126	4.9283338	4.1638207	4.031429	3.2849174	3.2675023	ATACACTCCCACTTTGATAAAATGGTACACCAGGTGAAGAGTTGAAATCCAAACGCCCTT	lnc-SESN1-3:1					hs|chr6:109008642-109008583	noncoding			NONHSAT114358.2	lnc-SESN1-3:1
CUST_H6L_11251	0.04997133	down	2.771786	-2.771786	-1.4708159	5.53542	4.8811274	5.2410903	4.5628963	3.566288	3.1160064	GTGACAAGAACATGAACCTGCAGTCCTGTTATCAGCATTTTGTCTCTGTGTTCCAGATTT	ENST00000477491				cysteine rich transmembrane BMP regulator 1 (chordin-like) [Source:HGNC Symbol;Acc:2359] [ENST00000477491]	hs|chr2:36606027-36606304	noncoding				lnc-VIT-4:2
CUST_H6L_59370	0.04615133	down	3.5945446	-3.5945446	-1.845809	10.221423	10.349338	9.376677	7.7053514	8.426881	8.277779	CACCAAACTCTAAAAAAGAAGCACCACGAGATGGCCAGGACATTTGTCCACTTAAACTCT	NM_005935	4299	AFF1	AF4|MLLT2|PBM1	Homo sapiens AF4/FMR2 family, member 1 (AFF1), transcript variant 2, mRNA [NM_005935]	hs|chr4:88056941-88057000	noncoding			NONHSAT198801.1
CUST_H6L_59986	0.028138533	down	14.865038	-14.865038	-3.8938513	10.262002	10.610231	8.941211	5.1707745	6.804428	6.15669	CAGGACTCAATGCAACAGGAAACAATCCTTGTAACTATGCAACATGTACTGGCGAAGAAT	NM_004827	9429	ABCG2	ABC15|ABCP|BCRP|BCRP1|BMDP|CD338|CDw338|EST157481|GOUT1|MRX|MXR|MXR-1|MXR1|UAQTL1	Homo sapiens ATP-binding cassette, sub-family G (WHITE), member 2 (ABCG2), transcript variant 1, mRNA [NM_004827]	hs|chr4:89015771-89013517	noncoding			NONHSAT200187.1
CUST_H6L_16358	0.003122702	down	11.174757	-11.174757	-3.4821715	8.662854	9.016711	7.1258793	5.5277343	5.2067614	3.6244342	ATTTTCTCAAGTATTACAATAGAGCTGGGATGGATACTGCAGACCTAGAGGTGAGGACCC	ENST00000484357	115557	ARHGEF25	GEFT|p63RhoGEF	Rho guanine nucleotide exchange factor (GEF) 25 [Source:HGNC Symbol;Acc:30275] [ENST00000484357]	hs|chr12:58008751-58008810	noncoding				lnc-SLC26A10-2:1
CUST_H6L_15590	0.008780669	down	3.8296068	-3.8296068	-1.9371963	9.161447	9.546878	8.681961	7.2954226	7.2636557	7.019618	TGCCGTGCAGGCGCTCAGGGAAGCAGGAGATGGAGAGAAATACATCGATCTGAGGCATTA	ENST00000524940				melanoma cell adhesion molecule [Source:HGNC Symbol;Acc:6934] [ENST00000524940]	hs|chr11:119181496-119180597	noncoding			NONHSAT024642.2
CUST_H6L_24866	0.030198336	up	2.9156115	2.9156115	1.5437984	3.3072333	3.7020974	3.7157001	5.1882057	5.4525976	4.7156234	GGCCACTTCTTATCTGATCATCATTCAAGCCTTTTTATTGGTTTGTCCTTCAGTACTACA	ENST00000495782	79691	QTRTD1		queuine tRNA-ribosyltransferase domain containing 1 [Source:HGNC Symbol;Acc:25771] [ENST00000495782]	hs|chr3:113801471-113801530	noncoding				lnc-ZDHHC23-4:1
CUST_H6L_18032	0.046974618	up	2.250291	2.250291	1.1701117	7.4590464	7.63328	8.162333	8.8140745	9.137315	8.813603	TTGTTTTCTCCCAGTACGAGTATGCGTTGAGACATTTGTACGTGCTGGTCAACCTTTGTG	ENST00000556790	5641	LGMN	AEP|LGMN1|PRSC1	legumain [Source:HGNC Symbol;Acc:9472] [ENST00000556790]	hs|chr14:93171066-93171007	noncoding				lnc-ITPK1-3:1
CUST_H6L_23361	7.18E-05	up	22.945574	22.945574	4.520144	4.1931458	4.2483683	3.7528024	8.681671	8.723909	8.349167	GAGTACAGATGTGATGACAGCAAGACTGATATTAGCTGGCTAAGAGAACCGAAATCAAAA	NM_014258	10388	SYCP2	SCP2	Homo sapiens synaptonemal complex protein 2 (SYCP2), mRNA [NM_014258]	hs|chr20:58455478-58455419	noncoding			NONHSAT189911.1	lnc-PPP1R3D-8:1
A_22_P00019657	0.03623386	up	2.4717069	2.4717069	1.3055077	4.498932	4.757247	4.1385236	6.306624	5.7297926	5.2748094	GCTAACTACCAAACAAGTTAAGTCCCTTAGGGCAGGTAGATTCAGTCTTTTCCTTCTCTG	ENST00000562696					hs|chr16:069744427-069744486	noncoding	ENST00000562696		NONHSAT143366.2	lnc-NFAT5-1:1												T135288
CUST_H6L_25214	0.02309093	up	2.5699153	2.5699153	1.3617208	2.692277	3.2417521	2.8251598	4.3248076	4.188715	4.3308277	TGTGGTCTACAGCAGCAGCACTATTATTAAAAATATTTGGAAAGACAACCTGGCAAGTTT	NM_020800	57560	IFT80	ATD2|SRTD2|WDR56	Homo sapiens intraflagellar transport 80 homolog (Chlamydomonas) (IFT80), transcript variant 1, mRNA [NM_020800]	hs|chr3:160117239-160117180	noncoding				lnc-IFT80-4:1
CUST_H6L_65201	0.001836203	down	3.3670228	-3.3670228	-1.7514734	9.260663	9.33733	10.070427	7.409235	7.733055	8.271709	CCCTGTGTCATTTCTGGATTATATACTAGTTAATTTCTTCCATTCCCCACTACACAGAGA	NM_005907	4121	MAN1A1	HUMM3|HUMM9|MAN9	Homo sapiens mannosidase, alpha, class 1A, member 1 (MAN1A1), mRNA [NM_005907]	hs|chr6:119500286-119500227	noncoding			NONHSAT209625.1
CUST_H6L_11503	0.03774631	up	2.0158386	2.0158386	1.0113801	5.4520254	4.5548615	6.21566	6.807504	5.578402	6.8707824	GGAGCCTGTTCTTCACAATATGGGCAAAGGAAGCATTAAATGATATTAAAAAGTTTGACT	lnc-ZFHX4-5:1						noncoding			NONHSAT215989.1	lnc-ZFHX4-5:1
CUST_H6L_05762	0.009078471	down	11.120455	-11.120455	-3.475144	6.0265746	5.386933	5.273196	3.170035	1.386982	1.7042546	ACGGAGAAGATTTCCATATGATCAGAGTTGATGTGGAATTATGGTGACAGAAATGTTCGA	ENST00000533370	7049	TGFBR3	BGCAN|betaglycan	transforming growth factor, beta receptor III [Source:HGNC Symbol;Acc:11774] [ENST00000533370]	hs|chr1:92329457-92329398	noncoding				lnc-GLMN-3:1
CUST_H6L_09700	0.042903244	down	2.6610804	-2.6610804	-1.4120121	9.625883	9.989542	9.447294	7.657254	8.651474	8.517955	AGTTCAGACTCCAATTCCTATTACCACCTCAGTTCCCAAACGTGCAAAAAGTCAGAAGAA	NM_001193489	9728	SECISBP2L	SBP2L|SLAN	Homo sapiens SECIS binding protein 2-like (SECISBP2L), transcript variant 1, mRNA [NM_001193489]	hs|chr15:49309177-49309118	noncoding			NONHSAT171574.1	lnc-SHC4-3:1
CUST_H6L_21121	0.002907861	down	3.0248067	-3.0248067	-1.596843	5.084387	6.243861	5.2709794	3.466287	4.509313	3.8330984	TACACAAGTGAGGAATTGTCCAAAGCCATAACCTTGATTGGAGAGAACATGGTACCTCTC	NM_001245	946	SIGLEC6	CD327|CD33L|CD33L1|CD33L2|CDW327|OBBP1	Homo sapiens sialic acid binding Ig-like lectin 6 (SIGLEC6), transcript variant 1, mRNA [NM_001245]	hs|chr19:52023346-52023287	noncoding				lnc-SIGLEC12-2:1
CUST_H6L_59611	0.017168602	down	2.5152376	-2.5152376	-1.3306947	7.6242065	7.2765746	6.700419	6.115489	5.770622	5.7230053	CTCCTACCATGGACAAAGAATACATGAAAGGAGTGATGAGAACAAAGGTGGATGACTGCC	NM_014247	9693	RAPGEF2	CNrasGEF|NRAPGEP|PDZ-GEF1|PDZGEF1|RA-GEF|RA-GEF-1|Rap-GEP|nRap GEP	Homo sapiens Rap guanine nucleotide exchange factor (GEF) 2 (RAPGEF2), mRNA [NM_014247]	hs|chr4:160244708-160244767	noncoding			NONHSAT199325.1
CUST_H6L_21381	0.027584866	down	2.112322	-2.112322	-1.0788298	7.8833456	7.977234	7.326996	6.8703218	6.553725	6.5270414	GCTTCTGAAGGAAGATGGAATGACCAAACTGGGACTAAGTATGACACTTGACTCAGATCA	NM_004799	9372	ZFYVE9	MADHIP|NSP|PPP1R173|SARA|SMADIP	Homo sapiens zinc finger, FYVE domain containing 9 (ZFYVE9), transcript variant 3, mRNA [NM_004799]	hs|chr1:52810557-52810615	noncoding			NONHSAT069351.2
CUST_H6L_09645	0.01769586	up	3.0966384	3.0966384	1.630703	5.347967	5.2564397	5.5945687	6.754952	7.326828	7.0093036	CTGGGAAGATTATCTAGAAGAAACAGGGTCCACAGCAGTTCCCTATGGGTCTTTTAAACA	NM_016329	51460	SFMBT1	RU1|SFMBT|hSFMBT	Homo sapiens Scm-like with four mbt domains 1 (SFMBT1), mRNA [NM_016329]	hs|chr3:52988393-52988334	noncoding				lnc-SFMBT1-5:3
CUST_H6L_12721	0.012703915	down	2.4894967	-2.4894967	-1.3158541	6.7613254	6.7572274	5.9346437	5.5450897	5.1469717	4.813574	TGTGCAGTCCATTTATTGCCCTGTCTTGCTTAAATATTCTTGTTGAGAACAGCTGGAGGC	NM_001010935	5906	RAP1A	C21KG|G-22K|KREV-1|KREV1|RAP1|SMGP21	Homo sapiens RAP1A, member of RAS oncogene family (RAP1A), transcript variant 1, mRNA [NM_001010935]	hs|chr1:112259014-112259073	noncoding			NONHSAT005198.2	lnc-DDX20-6:1
CUST_H6L_28014	0.01102317	up	5.9384475	5.9384475	2.5700858	3.722508	4.4640903	3.3938713	6.1612926	6.642473	6.4869585	CAAAGCAATGGGGATCTTGAACACCTTCGTTATGCCATCTTCGAGCGTATTGCGGGCGAG	NONHSAT108412					hs|chr6:027832030-027831971	noncoding			NONHSAT108412.2
CUST_H6L_21189	0.008968621	up	4.3233776	4.3233776	2.1121588	5.4055834	6.142904	6.559757	7.901558	8.168894	8.374268	GAGAAAACTTCTCAGGTGCTGCCGTGAAGAACACACAGCCTGAGGACGGGGTGGAAATGG	NM_001278428	11006	LILRB4	CD85K|ILT-3|ILT3|LIR-5|LIR5	Homo sapiens leukocyte immunoglobulin-like receptor, subfamily B (with TM and ITIM domains), member 4 (LILRB4), transcript variant 3, mRNA [NM_001278428]	hs|chr19:55177876-55178192	noncoding			NONHSAT179951.1
A_21_P0000583	0.012349545	down	2.3768928	-2.3768928	-1.2490768	7.266158	7.0945377	6.4459457	6.037577	5.593187	5.428647	CTTATGGCTAAAATAAACTGCTAGGCCCTGAAGCAAAGGCGAGCCATGTTCTAGAAAAAA	NR_029408	439994	LOC439994		Homo sapiens uncharacterized LOC439994 (LOC439994), long non-coding RNA [NR_029408]	hs|chr2:128644666-128644725	noncoding		NR_029408.1
CUST_H6L_02094	0.027427591	down	6.254831	-6.254831	-2.644971	5.007988	3.7793999	4.2978253	1.7863421	2.0150533	1.3489054	CAGCAGCTGTATGAGCACTGATTTAGTCTGGGATGTAAACAGTGCACCTTTAAGGTAACC	lnc-AC016251					hs|chr15:95824312-95824253	noncoding			NONHSAT050195.2	lnc-AC016251.1-23:1
CUST_H6L_02002	0.03050888	up	2.1627536	2.1627536	1.1128693	7.9460773	8.098154	7.412976	8.664618	9.454438	8.676758	CAAAGTGACACCTCTTCAACAAATGCTTGCCTCATGTACTGGAGCTATACTGACATCAGT	NM_018843	55972	SLC25A40	MCFP	Homo sapiens solute carrier family 25, member 40 (SLC25A40), mRNA [NM_018843]	hs|chr7:87488010-87487951	noncoding				lnc-ABCB1-3:1
CUST_H6L_18381	1.57E-04	down	2.286099	-2.286099	-1.1928878	7.1820145	7.4582143	6.959569	5.9957066	6.2872925	5.738135	AGAAAAAGCAGAACGAAAAAGAAAAGCTGAAGCTGCTAGGCTACATCGCCAGAAGATCAT	NM_174916	197131	UBR1	JBS	Homo sapiens ubiquitin protein ligase E3 component n-recognin 1 (UBR1), mRNA [NM_174916]	hs|chr15:43308053-43307994	noncoding			NONHSAT042052.2
CUST_H6L_13803	0.005723132	up	2.1732907	2.1732907	1.1198812	5.4337554	5.316057	5.555992	6.6905174	6.279938	6.6949944	GAAAAGGAGAGCAAAGGGAAAACAGGCCTAAGTGGCTAACCACGAAAGTAAAGAAGAGTT	NONHSAT011661					hs|chr10:019778191-019778250	noncoding			NONHSAT011661.2
CUST_H6L_28521	0.021410633	down	34.818146	-34.818146	-5.1217675	10.592898	11.257168	8.013541	5.0970473	5.0434937	4.357765	AACCATACTATGGAGTGTGTCAGTATTGTGCACTGTGAGGTCAGTGAATGGAATCCTTGG	NM_032784	84870	RSPO3	CRISTIN1|PWTSR|THSD2	Homo sapiens R-spondin 3 (RSPO3), mRNA [NM_032784]	hs|chr6:127471690-127476417	noncoding			NONHSAT208011.1	lnc-RNF146-6:1
CUST_H6L_45265	0.006262539	down	7.999081	-7.999081	-2.9998343	5.961405	7.814512	4.848731	2.9606216	4.4020295	2.262495	GTATTTGGAAAAAAGTGCAGGCTGTAACAAGGGCTATTAGGGATTGCTGGCAAGAGATTG	NONHSAT170907					hs|chr15:63894819-63894878	noncoding			NONHSAT170907.1
CUST_H6L_12196	2.09E-05	up	32.539978	32.539978	5.0241413	1.6413504	1.5937749	1.5732373	6.7093673	6.584036	6.5873837	AGATGACACTCAGAGCCAACTGTTGGATGCAGATGGGTTCTTAAATGTTAGAAACCACAG	NM_022111	63967	CLSPN		Homo sapiens claspin (CLSPN), transcript variant 1, mRNA [NM_022111]	hs|chr1:36213543-36212570	noncoding				lnc-C1orf216-3:1
CUST_H6L_21433	0.04217343	down	2.9017081	-2.9017081	-1.5369024	7.278362	7.256126	5.9837093	6.3351846	5.1889195	4.3833847	AGAGGATGGACTCTGCTGTTGTAGTGTGAGCTCTGGAATCTTTACGTTTTGGTAAAGGCA	XM_005264175	1788	DNMT3A	DNMT3A2|M.HsaIIIA|TBRS	PREDICTED: Homo sapiens DNA (cytosine-5-)-methyltransferase 3 alpha (DNMT3A), transcript variant X1, mRNA [XM_005264175]	hs|chr2:25452104-25452045	noncoding			NONHSAT184359.1	lnc-DNMT3A-2:1
A_21_P0000435	0.044780005	down	8.693197	-8.693197	-3.1198869	6.7977924	7.5645113	8.078874	3.2309923	5.7866573	4.063866	AGATTGGAGGGTGTCTGAATCAAAAATTTTGATTAAAGCCATCTGTAACTCTGAGGTCCA	NR_003236	767568	SNORD113-8	14q(I-8)	Homo sapiens small nucleolar RNA, C/D box 113-8 (SNORD113-8), small nucleolar RNA [NR_003236]	hs|chr14:101409801-101409860	noncoding	ENST00000363497
CUST_H6L_10397	0.004719355	down	3.2463439	-3.2463439	-1.6988158	9.447294	9.707891	9.240649	7.536424	8.201275	7.561689	GAAAAAGTACCAGATCTACTTCTGGAACATTGCCACCATTGCTGTCTTCTATGCCCTTCC	NM_001040455	51092	SIDT2	CGI-40	Homo sapiens SID1 transmembrane family, member 2 (SIDT2), mRNA [NM_001040455]	hs|chr11:117059935-117060086	noncoding				lnc-TAGLN-3:1
CUST_H6L_69361	0.016037054	up	2.5456395	2.5456395	1.3480281	4.470593	4.5990777	4.931525	6.128752	5.924101	5.9924283	AGGAACTGAGTATGACAATGTTGTACTAAAGAAAGGCCCAAAGTGACAGAGGCAGCAGAG	NM_003974	9046	DOK2	p56DOK|p56dok-2	Homo sapiens docking protein 2, 56kDa (DOK2), mRNA [NM_003974]	hs|chr8:21766867-21766808	noncoding			NONHSAT216837.1
A_33_P3240747	0.009004856	up	7.2931705	7.2931705	2.8665462	1.2898046	1.2182889	1.3956869	3.645499	4.5114	4.346519	CCCACAACCTTTCTGGATTGATAGTTTGTGGTGAAATAAACAATTTTAGTTTGTTTGGAG	NR_039988	100130899	LOC100130899		Homo sapiens uncharacterized LOC100130899 (LOC100130899), long non-coding RNA [NR_039988]	hs|chr22:40432474-40432533	noncoding	ENST00000333407	NR_039988.1	NONHSAT086830.2													T234101
CUST_H6L_47941	0.02106224	up	2.3460677	2.3460677	1.2302446	5.1474514	5.331281	6.046648	6.4206595	6.852066	6.94339	GACACCATTCCTGAAGAGTAAAGCGGGAGACACCCTGGAATTGTTTTGCTTCATTTTCTA	NONHSAT176122					hs|chr17:033819699-033819640	noncoding			NONHSAT176122.1
CUST_H6L_02198	0.041759457	down	2.1767435	-2.1767435	-1.1221714	11.528109	11.559314	10.968841	10.451943	10.822348	9.415458	TAGAAGGTGGAGATGCTGACAACAGGGAAGACCAGATCAACAGGCTTATTAGAAGAATAA	lnc-ACAD11-1:1					hs|chr3:131962431-131962372	noncoding			NONHSAT092162.2	lnc-ACAD11-1:1
CUST_H6L_16128	0.007062729	up	2.6006477	2.6006477	1.378871	8.952967	8.612817	7.8210564	10.258668	9.8366995	9.428085	TATTTAACAACTGCTATTGGTTCTTCCACACAGCGCCTGTAGAAGAGAGCACAGCATATG	NM_001143842	79022	TMEM106C		Homo sapiens transmembrane protein 106C (TMEM106C), transcript variant 1, mRNA [NM_001143842]	hs|chr12:48362006-48362065	noncoding			NONHSAT162149.1
CUST_H6L_58123	0.040730696	up	6.384246	6.384246	2.6745162	1.2868798	2.4091032	1.3895574	4.0769453	4.066425	4.965719	TCTCCTTTCTTTCTGGAAATTAATGAAATGACTTCTTGTGAGCTCAGCTGGCTGGTCTGC	NONHSAT197108					hs|chr3:054112509-054112568	noncoding			NONHSAT197108.1
A_22_P00024231	0.020075295	down	5.1793413	-5.1793413	-2.3727686	4.3704133	4.6540723	4.783218	1.3150437	2.6329331	2.74142	TGAGCCCATATTTTATCAATTTAAAGCATGAGAGCAGCAGAGATGGAGAGTAGAGAAAAA	lnc-ATP1B3-2:1					hs|chr3:141669271-141669330	noncoding			NONHSAT194566.1	lnc-ATP1B3-2:1
CUST_H6L_65062	0.015479538	up	23.888916	23.888916	4.5782695	4.1194735	2.826693	5.1179333	9.659436	7.474402	8.66507	CTCCAGGACAATCCTGGAGTTCTCAATGGTGGCACCAAGAATCTTGTACCGCAGGTCCTG	NONHSAT209303					hs|chr6:072294876-072294817	noncoding			NONHSAT209303.1
CUST_H6L_50485	0.039119866	down	2.1866968	-2.1866968	-1.1287532	9.0307255	9.981932	7.6855516	8.279756	8.43682	6.595373	TGATCTGATATCCTGGACAGTATTCATATGTACAGTGATAGCTATCTTTCTTTGGTGTTT	ENST00000328827	5074	PAWR	PAR4|Par-4	PRKC, apoptosis, WT1, regulator [Source:HGNC Symbol;Acc:8614] [ENST00000328827]	hs|chr12:79983017-79982958	noncoding			NONHSAT180695.1
CUST_H6L_76108	0.048206657	down	10.106043	-10.106043	-3.3371463	4.2419767	4.7516956	6.121794	1.5634841	2.272498	1.2680459	TTTAAATAGAAATGGAGGTCTTTGCACAGAGAGCATTTACCTCAGAGAACTGCCACCTCG	lnc-ZBTB16-1:1					hs|chr11:114177613-114177554	noncoding			NONHSAT024276.2	lnc-ZBTB16-1:1												T067663
CUST_H6L_50340	0.015314982	down	9.597268	-9.597268	-3.2626238	11.92042	12.758791	10.90246	8.390193	8.9615135	8.442092	AATGATGGTGACCCTCTCCACATAATGCATTACAACAGAACATTCTTGAATCACCCAACC	NM_001199570	25999	CLIP3	CLIPR-59|CLIPR59|RSNL1	Homo sapiens CAP-GLY domain containing linker protein 3 (CLIP3), transcript variant 1, mRNA [NM_001199570]	hs|chr19:36506766-36506707	noncoding			NONHSAT180376.1
CUST_H6L_17908	0.029131355	up	2.7615705	2.7615705	1.4654889	4.6023526	4.2948694	4.0598917	5.656363	6.2292304	5.4679875	CTTGGCTGAATCCTCATACAGACAAGATCATTATGGTGCTGTTAGGTTGAAAAAGTGATA	ENST00000556108	957	ENTPD5	CD39L4|NTPDase-5|PCPH	ectonucleoside triphosphate diphosphohydrolase 5 [Source:HGNC Symbol;Acc:3367] [ENST00000556108]	hs|chr14:74482595-74477839	noncoding				lnc-ENTPD5-5:2
A_21_P0000561	0.010669988	up	2.8772407	2.8772407	1.5246859	6.7177477	6.7170897	6.6571426	8.10129	8.558679	8.006067	TGAGACCTAGAAAGACAACGACCACTCTGCTACGCCTGCAACCGTTTAATGCCGCCGCGT	NR_028370	100302739	PCNA-AS1	PCNA-AS|PCNAAS	Homo sapiens PCNA antisense RNA 1 (PCNA-AS1), long non-coding RNA [NR_028370]	hs|chr20:5100555-5100614	noncoding		NR_028370.1	NONHSAT078302.2	lnc-CDS2-2:1
CUST_H6L_19616	0.020717323	up	9.258088	9.258088	3.2107143	3.3904138	1.294264	1.2134966	5.6622243	4.9694376	4.898656	TGCTTCTTCTCTTGTGCAGGGATTCAAAAGGACACAAGCCTTGGCATCACTGTGTATTAG	NR_002947	146771	TCAM1P	TCAM1	Homo sapiens testicular cell adhesion molecule 1, pseudogene (TCAM1P), non-coding RNA [NR_002947]	hs|chr17:61934726-61936665	noncoding		NR_002947.2	NONHSAT055238.2	lnc-PSMC5-7:3
CUST_H6L_68605	0.036146615	up	2.319399	2.319399	1.2137511	3.467119	3.0426526	3.7005491	4.6701236	4.6725874	4.5088634	TGAACACATGAGAAAACCTGGAGAAGGGATTCGCTGCTGCTTATTTCAGGGAAGAAAACC	NONHSAT215201					hs|chr7:152160428-152160487	noncoding			NONHSAT215201.1													T336230
CUST_H6L_19121	0.038330954	up	2.2984674	2.2984674	1.2006721	8.15606	7.964021	8.555456	9.567567	8.68181	10.028174	GGCACTAATTGCAGCCTTCCCACCAGGGCCACCTGAATACCTGCAGCTTCAATGTCATTC	ENST00000578917	9618	TRAF4	CART1|MLN62|RNF83	TNF receptor-associated factor 4 [Source:HGNC Symbol;Acc:12034] [ENST00000578917]	hs|chr17:27075009-27075068	noncoding				lnc-NEK8-1:1
CUST_H6L_59247	0.019103894	down	2.6754568	-2.6754568	-1.4197851	3.8554902	4.046979	4.837725	2.1660442	3.0157712	3.299023	ACTTAACATTGATTAGCATCTGTGTTAGATGATGGCAGTTCATCACTCAAACATTCAACT	NONHSAT198505					hs|chr4:039074960-039075019	noncoding			NONHSAT198505.1
CUST_H6L_49187	0.019163597	up	5.639353	5.639353	2.4955297	5.6752043	4.045982	4.716982	7.911861	6.106738	7.906159	GTTAGGCCTGTTGCATCAGCCTTGCCTTTTGTTTGTTTCTTTCTTTCTAGCATATCTGGG	lnc-ANKRD29-5:1					hs|chr18:021870282-021870223	noncoding			NONHSAT178287.1	lnc-ANKRD29-5:1
CUST_H6L_08150	0.01621023	down	2.539876	-2.539876	-1.344758	12.151438	13.051419	11.374616	11.124308	11.668104	9.750784	GGAATTTTAAGGCATAAACATGAATGGGCCAGAAGATCTCAATCGGGCTTGTATTGCTGA	lnc-PARD3B-6:1					hs|chr2:205171979-205172038	noncoding			NONHSAT076504.2	lnc-PARD3B-6:1
CUST_H6L_55383	0.005653516	up	2.1120741	2.1120741	1.0786605	3.4099288	2.9119136	3.8434181	4.6001177	3.8319829	4.969142	TTTAGGAAGGTGTGTCCTGCTCTGTGAGATCTAGGACAGCTAACCATCTTGTCCATCTTT	NONHSAT190504					hs|chr20:055651976-055652035	noncoding			NONHSAT190504.1
CUST_H6L_79251	0.002037903	down	5.684275	-5.684275	-2.5069764	5.3564	3.9300675	4.2939596	2.760554	1.2869201	2.0120246	ACAAGCTAAGGAGTCACTGATGTGATGATGGAAGGCTGCCATTTAAACACATAGAAGGTT	T366813					hs|chr9:130448361-130448302	noncoding																T366813
A_21_P0000434	0.02510081	down	6.507343	-6.507343	-2.7020686	5.9135227	6.6305394	7.3815303	3.5095873	4.489721	3.8200788	ATATCATGGGGTTTCTGAAACAACATTTTTGATTAAACCCATCTGCAACTCTGAGGTCCA	NR_003234	767566	SNORD113-6	14q(I-6)	Homo sapiens small nucleolar RNA, C/D box 113-6 (SNORD113-6), small nucleolar RNA [NR_003234]	hs|chr14:101405907-101405966	noncoding	ENST00000363345	NR_003234.1
CUST_H6L_00180	0.019920617	down	17.543596	-17.543596	-4.1328726	6.5798903	6.218842	4.6591425	1.2731744	2.5362458	1.2498364	TCCATATATCCATTCCTTGGAAAGCTGAACAACATGAGTGAAAACTCTACTGAAAAAAGA	ENST00000365628					hs|chr1:215803444-215803385	noncoding	ENST00000365628
CUST_H6L_28736	0.009528589	down	2.7791243	-2.7791243	-1.4746304	13.670813	13.503969	13.136512	12.4827175	11.924593	11.480093	GGACAGGATCAAGCGTGCTTTCTTTATCGAGGAGCAGAAAATCATTGTGAAAGTGTTGAC	L38941	6164	RPL34	L34	Homo sapiens ribosomal protein L34 (RPL34) mRNA, complete cds. [L38941]	hs|chr4:109543770-109546336	noncoding			NONHSAT115947.2	lnc-AL078585.1-14:1
CUST_H6L_45104	0.03099443	down	9.81938	-9.81938	-3.295632	8.874893	8.183973	7.4071665	4.4044147	5.3218827	4.852842	ACGTGCATTTCTGTGTCCATAAATAGTTGAAGCCAGACAGCCAGATTCCAGATGTATCGC	NONHSAT170554					hs|chr15:25331334-25331393	noncoding			NONHSAT170554.1
A_21_P0008856	0.013364462	down	2.5696015	-2.5696015	-1.3615446	7.847193	7.9167075	7.5922337	6.1753483	6.7705445	6.3256063	CCCAAACTGGAACTTATGCTGTAGACATTTCTTTGTGGTTTATCTAAAAACCAAAGTTGA	ENST00000560626	79834	PEAK1	SGK269	pseudopodium-enriched atypical kinase 1 [Source:HGNC Symbol;Acc:HGNC:29431] [ENST00000560626]	hs|chr15:77657560-77544868	noncoding	ENST00000560626		NONHSAT047438.2
CUST_H6L_26873	0.012481866	up	5.300386	5.300386	2.4060974	1.5450449	3.618429	3.8277087	4.381606	5.523048	6.3048205	GTGCCAGATTAACTGGATACATGAAGACACTTTTCAAAGCCATCATCAATTAAGCACACT	NM_005582	4064	CD180	LY64|Ly78|RP105	Homo sapiens CD180 molecule (CD180), mRNA [NM_005582]	hs|chr5:66480413-66480354	noncoding				lnc-SGTB-7:1
A_22_P00001967	0.023608446	down	3.5970254	-3.5970254	-1.8468043	3.7104232	4.0280313	5.292858	2.266581	2.3383698	2.8859491	CGGCTCGCAGAGCTTTTAGGACGGAAGAGAAAAGAGACCGACGGGGACAATGACGGGGCG	NONHSAT149888					hs|chr1:156647112-156647171	noncoding			NONHSAT149888.1
CUST_H6L_74986	0.020524187	down	15.117024	-15.117024	-3.9181023	6.2862697	6.012871	4.8466444	1.2684925	2.9057302	1.2172561	GTGTGTCTCTTACACGCATACAACTAGCATAGTCTAAAGAAGGGCACGGAGAACTTGTTT	ENST00000608436					hs|chr3:123002735-123002794	noncoding	ENST00000608436		NONHSAT194401.1
CUST_H6L_64589	9.12E-05	down	13.013466	-13.013466	-3.7019334	7.802677	7.1494017	5.6351295	4.087435	3.514282	1.8796898	TTCATCCACCTGTCTATTTGCACATGGAGGACTTTTCAAGATGTCAGGATACCCTTCCAT	NM_198392	6943	TCF21	POD1|bHLHa23	Homo sapiens transcription factor 21 (TCF21), transcript variant 1, mRNA [NM_198392]	hs|chr6:134214526-134214585	noncoding			NONHSAT208057.1	lnc-TCF21-2:2
CUST_H6L_73674	0.030093668	up	2.5159783	2.5159783	1.3311195	3.894513	4.1600113	4.3986406	5.5563965	5.6180415	5.2720847	TTTCAGAAACACGGTCTAGGCTTTTCCTGTTGGGAGTGTGCTCATTTCTCACCTCAAAAG	NONHSAT224314					hs|chrX:152070499-152070558	noncoding			NONHSAT224314.1
CUST_H6L_16744	0.013443787	down	2.973228	-2.973228	-1.5720301	9.756777	9.781513	9.562873	8.552296	8.005782	7.826992	TTCCCCGAAACTGAATTCATCGCTGTGACTGCATACCAGAATGATAAATAACCCAGTTAA	NM_016569	6926	TBX3	TBX3-ISO|UMS|XHL	Homo sapiens T-box 3 (TBX3), transcript variant 2, mRNA [NM_016569]	hs|chr12:115108040-115108028	noncoding			NONHSAT030888.2
CUST_H6L_64023	0.035746798	down	6.131714	-6.131714	-2.6162903	6.211467	5.2506003	5.308924	3.2874675	3.6274307	2.0072212	AGCGTGAATTATTCACCGTATGTTTCGTCCGTGGACATCTCTCTTGAATTCATTCCCCTG	NONHSAT206720					hs|chr6:005998724-005998783	noncoding			NONHSAT206720.1
CUST_H6L_47557	0.009813358	down	3.486178	-3.486178	-1.8016462	8.961754	8.826927	8.1172085	7.0138283	7.382916	6.1042075	ATCCTGGATGGAATTGAAGTGAATGGAACAGAAGCCAAGCAAGGTGGAGTGTGGGTCAGA	NM_199334	7067	THRA	AR7|CHNG6|EAR7|ERB-T-1|ERBA|ERBA1|NR1A1|THRA1|THRA2|c-ERBA-1	Homo sapiens thyroid hormone receptor, alpha (THRA), transcript variant 1, mRNA [NM_199334]	hs|chr17:38230720-38230779	noncoding			NONHSAT175190.1
CUST_H6L_23597	0.021347625	up	2.495654	2.495654	1.319418	10.1718	10.320511	10.732763	11.8730345	11.37269	11.937603	TAACCAAGAAACTAAAGAAGACTTACCTGCGGAAAACGGGGAAACGAAGACTGAGGAAGT	NM_004965	3150	HMGN1	HMG14	Homo sapiens high mobility group nucleosome binding domain 1 (HMGN1), mRNA [NM_004965]	hs|chr21:40717129-40717073	noncoding			NONHSAT082173.2
CUST_H6L_14562	0.033122286	down	13.808472	-13.808472	-3.7874818	10.567952	11.415777	9.233328	6.003956	6.9931927	6.857466	GTGTCAGAGCTGGACAAGTGTCATCACCTGGTCACCAAGTTCGACCCTGACCTGGACTTG	NM_199292	7054	TH	DYT14|DYT5b|TYH	Homo sapiens tyrosine hydroxylase (TH), transcript variant 1, mRNA [NM_199292]	hs|chr11:2189389-2189330	noncoding				lnc-INS-2:1
CUST_H6L_68862	4.23E-04	down	5.857484	-5.857484	-2.550281	10.294585	10.783593	9.898118	7.6429224	8.2607355	7.4217944	CTGTGTCTACCATAAATCATGCGTTTTCATCCTCAGAAGCAGGCATAGAGAAGGAGACGT	NM_006283	6867	TACC1	Ga55	Homo sapiens transforming, acidic coiled-coil containing protein 1 (TACC1), transcript variant 1, mRNA [NM_006283]	hs|chr8:38684852-38688660	noncoding			NONHSAT215703.1
CUST_H6L_60483	0.02160372	down	9.892368	-9.892368	-3.306316	9.24781	10.281982	7.6564903	5.955447	6.1131253	5.1987624	GAAAACTGCAATGTCCGTTATGAGGGCCAAAAATCTGTTTTGAAGGCAGCTACACTTTGA	NM_002923	5997	RGS2	G0S8	Homo sapiens regulator of G-protein signaling 2, 24kDa (RGS2), mRNA [NM_002923]	hs|chr1:192781296-192781355	noncoding			NONHSAT201120.1
CUST_H6L_37002	0.020487567	down	2.6347578	-2.6347578	-1.3976703	7.736614	8.147597	6.9589977	6.6538544	6.3700237	5.62632	TATGGGTAACTTTTGTGTTGAAGAAGTCATTTGTCAACCATGGTAAAACTTGCAAACCCA	NM_001256469	23522	KAT6B	GTPTS|MORF|MOZ2|MYST4|ZC2HC6B|qkf|querkopf	Homo sapiens K(lysine) acetyltransferase 6B (KAT6B), transcript variant 3, mRNA [NM_001256469]	hs|chr10:76602577-76602636	noncoding			NONHSAT155674.1	lnc-ADK-2:1
CUST_H6L_27127	0.040178545	down	2.4611769	-2.4611769	-1.2993484	6.713502	6.670614	6.0978203	4.9172196	5.442954	5.223716	CCAACCATTACATTTAGACCTGGGCTTTTGAAAAACTTGCATTCCATTTTAACAATTCGT	NONHSAT103136					hs|chr5:108670494-108670553	noncoding			NONHSAT103136.2
CUST_H6L_42115	0.03700574	down	10.935258	-10.935258	-3.4509153	5.647755	5.917446	5.521415	2.198805	1.2826434	3.2524223	CTCTGCGTCTCTTGCTATTGTAGTGGCTGGTAAGTTTATTTCCTTAAGAAAGCAAACGGC	NONHSAT165194					hs|chr12:127082612-127082671	noncoding			NONHSAT165194.1
CUST_H6L_42743	0.025233159	down	2.5527053	-2.5527053	-1.3520269	10.071799	10.3322115	9.586681	8.782472	8.573539	8.578603	CCACCAGTCTGAAGATCGAGAGACATCTGATCGAGCTCATGATGAAAACAAGAAGAAAGC	NM_015070	23091	ZC3H13	KIAA0853	Homo sapiens zinc finger CCCH-type containing 13 (ZC3H13), mRNA [NM_015070]	hs|chr13:46543859-46543800	noncoding			NONHSAT166716.1
CUST_H6L_36375	0.029015241	down	3.2952325	-3.2952325	-1.7203803	6.962192	6.9730983	6.4828176	5.454176	4.6612844	5.1415067	GTGGGCTTCTTGGGGCTATAGGGAAATTCTGATATCACTTCTCTGACACTGAACTTTTTT	NONHSAT154513					hs|chr1:208822224-208822283	noncoding			NONHSAT154513.1
A_21_P0014917	0.011216726	down	4.375913	-4.375913	-2.129584	3.7740176	3.411522	4.5091944	2.0276222	1.302686	1.9756737	CATGGCTAATGGCTGGTAGAGATTGTACTGACTATTATACCACTTCTCCTAAAATATTAT	XR_133091	100507311	LOC100507311		PREDICTED: Homo sapiens uncharacterized LOC100507311 (LOC100507311), misc_RNA [XR_133091]	hs|chr15:96696744-96696685	noncoding	ENST00000559505			NR2F2-AS1:21
CUST_H6L_10536	0.043347206	down	6.969391	-6.969391	-2.8010325	5.0869665	5.332218	4.4550886	2.1972568	1.5339999	2.7399192	CAGAGTTCAAATTAGGTATACTCCCATGTGTATGAGAGACACAATTAATGACTTGTAGGT	ENST00000479784	10203	CALCRL	CGRPR|CRLR	calcitonin receptor-like [Source:HGNC Symbol;Acc:16709] [ENST00000479784]	hs|chr2:188293243-188293184	noncoding				lnc-TFPI-1:4
CUST_H6L_69274	0.04974106	up	2.5395527	2.5395527	1.3445743	3.9748223	2.8147206	3.1785355	4.733367	4.636039	4.6323967	TCAGTCTCTGCATCCTAGACGCACGTTATTCTTATGACTGTATTATCTCTGTCCACTGCC	lnc-MAPK15-4:1					hs|chr8:144852499-144852558	noncoding			NONHSAT216649.1	lnc-MAPK15-4:1												T353742
A_23_P60016	0.013827153	up	8.3473835	8.3473835	3.0613241	4.1740575	4.3016834	4.3167014	7.6675057	7.6538153	6.6550927	GAGATCTCAAGTTTCAATATCATGTTTTGGCAAAACATTCGATGCTCCCACATCCTTACC	NR_002734	26255	PTTG3P	PTTG3|rcPTTG1	Homo sapiens pituitary tumor-transforming 3, pseudogene (PTTG3P), non-coding RNA [NR_002734]	hs|chr8:67680130-67680071	noncoding	ENST00000521862	NR_002734.2
CUST_H6L_29503	0.038625915	down	2.4749293	-2.4749293	-1.3073874	6.266285	6.667485	5.28057	4.575871	5.8680444	3.8482628	TTGGTGAAATAAATCATCTTGAGATTTTTCTGAAACCATGCTGCTTACAAGGATTTCCCA	lnc-SRPK2-6:1					hs|chr7:104748632-104748573	noncoding			NONHSAT122606.2	lnc-SRPK2-6:1
CUST_H6L_04347	0.027530394	down	3.1578512	-3.1578512	-1.6589432	8.098772	7.8078866	7.325054	6.081131	5.953399	6.220351	CAGACACAATTTTCAGGCACCACTCAGCAATATGCTTCATAGGATAAGATGTCGCTACAC	lnc-CSRP2-1:1					hs|chr12:077244819-077244760	noncoding			NONHSAT163754.1	lnc-CSRP2-1:1
CUST_H6L_34527	0.047467843	up	4.9053607	4.9053607	2.2943592	4.018987	3.696294	5.0406632	7.1615562	6.083266	6.394202	GAAATGGGATGGATCAGCCTTCTCAGAGCCAGCCTTGACGTGGTGCGTGATGGAGATCTC	NONHSAT151304					hs|chr1:026873435-026873376	noncoding			NONHSAT151304.1
A_33_P3846653	0.044736385	up	7.804418	7.804418	2.964291	6.427056	6.292247	7.362661	10.672093	8.798377	9.504367	ATGCTTTGGAGCCCAGCTGGTGCAGATCCAGGCACTGATCAGCAGTATTGAAGCCCAGCT	NR_036685	160313	KRT19P2	KRT19P5	Homo sapiens keratin 19 pseudogene 2 (KRT19P2), non-coding RNA [NR_036685]	hs|chr12:95228736-95228795	noncoding	ENST00000557173	NR_036685.1	NONHSAT162602.1
CUST_H6L_35028	0.00205663	up	41.083603	41.083603	5.360491	3.4456525	4.2069974	4.050537	8.905762	9.9304695	8.948427	GTCCAATACTTTCTGCCACTGTTACTAAAAGGAAGGCCACCTGTACCAGAGAAAACCAAA	NM_001206846	259266	ASPM	ASP|Calmbp1|MCPH5	Homo sapiens asp (abnormal spindle) homolog, microcephaly associated (Drosophila) (ASPM), transcript variant 2, mRNA [NM_001206846]	hs|chr1:197111913-197111854	noncoding			NONHSAT152708.1
CUST_H6L_06733	0.03223254	down	10.462179	-10.462179	-3.3871114	6.0797787	6.642638	5.105757	1.8727312	2.8523636	2.9417453	AATTTGGGATGATTCAGGCTCTGACAGGCATGGTACTAGATTTATTTTAGGCTGCTCTTT	ENST00000529347	8814	CDKL1	KKIALRE|P42	cyclin-dependent kinase-like 1 (CDC2-related kinase) [Source:HGNC Symbol;Acc:1781] [ENST00000529347]	hs|chr14:50809129-50809070	noncoding			NONHSAT036791.2	lnc-L2HGDH-1:2
A_21_P0000684	0.011486997	down	3.9100263	-3.9100263	-1.9671783	5.76626	5.795979	4.734606	3.3996463	4.155123	2.8405404	GGCAGCACAGCACAATGCTTTTAGAATTGTATGAGAGTTGATATATCTCCATTTGTTTTG	NR_037665	100506548	LOC100506548		Homo sapiens uncharacterized LOC100506548 (LOC100506548), long non-coding RNA [NR_037665]	hs|chr5:40825541-40825482	noncoding	ENST00000274242	NR_037665.1	NONHSAT101154.2	lnc-PRKAA1-1:5
A_19_P00800229	0.023938257	up	2.8183656	2.8183656	1.4948587	4.596306	4.217842	4.854279	5.9008245	6.1810436	6.0711365	TTCTTTTGTATAGACAGGTCTCTAGCCTCTTTGGTGTGGACACTGTGAAGGGGTACATCT	NONHSAT142608					hs|chr16:54952412-54952353	noncoding			NONHSAT142608.2													T132766
A_21_P0013056	0.029557878	up	3.8732488	3.8732488	1.9535441	2.6839511	3.4493523	3.7394176	5.3159943	4.9700756	5.4472837	GAAATTATGACCTGCTGCAGACAGACTTTGTACACTGTGCTATCAGCCAACTGGGCAAAT	TCONS_l2_00024570		XLOC_l2_012847		BROAD Institute lincRNA (XLOC_l2_012847), lincRNA [TCONS_l2_00024570]	hs|chr6:2852227-2852168	noncoding
CUST_H6L_14672	0.033183876	down	5.831275	-5.831275	-2.5438113	7.356518	6.7766075	6.6394615	5.4589562	3.305923	4.3762746	GTATTTGAAATCATGGCTACTCAGAAAATTGAGGCAGTGGTCACTCTGGCTGTAAATGCG	lnc-MICALCL-4:1					hs|chr11:12240317-12240376	noncoding			NONHSAT018043.2	lnc-MICALCL-4:1
CUST_H6L_22319	0.024224436	down	2.4890606	-2.4890606	-1.3156013	7.6986423	8.131561	6.707218	6.7860456	6.7077136	5.0968585	AACATAATCGAACAGCCTATGACATTGTAGCAGGAACCATTGTGGTAAAAAGAAATGGGG	NM_016255	51439	FAM8A1	AHCP	Homo sapiens family with sequence similarity 8, member A1 (FAM8A1), mRNA [NM_016255]	hs|chr6:17608503-17608562	noncoding			NONHSAT074900.2
CUST_H6L_59743	0.028896682	down	3.16838	-3.16838	-1.6637454	4.150085	4.3987236	4.9913816	2.3415606	3.292196	2.9151976	TACTGTTATTTTCAGCCACTTTGTTAACGGTGGGGTTAAAGGGCAGGATAGATGTAACAC	NONHSAT199603					hs|chr4:190804742-190804801	noncoding			NONHSAT199603.1
CUST_H6L_13471	0.036080528	up	2.0573392	2.0573392	1.0407797	7.5524406	8.2283745	7.6515493	8.626069	9.603595	8.325041	GTCAGGCTGAAGCTCAAGAAGTAACAATTGCTCGAGCAATTGAACTAAAACATGCTCCTG	NM_001288581	148362	BROX	C1orf58	Homo sapiens BRO1 domain and CAAX motif containing (BROX), transcript variant 4, mRNA [NM_001288581]	hs|chr1:222898877-222900548	noncoding			NONHSAT150615.1
CUST_H6L_02991	0.007442306	down	2.2934885	-2.2934885	-1.1975436	9.406855	9.22651	8.630482	8.139774	8.233304	7.2981367	CCTAACCATAAACTTATAAGCCCTGCTGTGGTCTCTGAGAAACTGAAGATTCGAGGCTTC	lnc-BIK-3:1					hs|chr22:043488348-043488407	noncoding			NONHSAT087092.2	lnc-BIK-3:1
CUST_H6L_26044	0.02655536	down	3.4582026	-3.4582026	-1.7900224	5.74712	5.0190835	4.2467313	4.1067376	2.6552308	2.880898	TACATAAGAGCAAAACATGTGTGTGCCTAGTCACTATCACACCCTGTCAAAAGCAGAGAG	ENST00000502744	51705	EMCN	EMCN2|MUC14	endomucin [Source:HGNC Symbol;Acc:16041] [ENST00000502744]	hs|chr4:101404614-101404555	noncoding				lnc-EMCN-3:9
CUST_H6L_03052	0.00477652	up	4.481677	4.481677	2.1640387	6.2357273	5.982328	5.4759855	8.148884	8.129037	7.908237	CTTAAGGATATGTGTTCATCCATTCTGTCGCTGGCTCAGAGTTTGCTTCACTCTCTAGAC	NM_001018115	2177	FANCD2	FA-D2|FA4|FACD|FAD|FAD2|FANCD	Homo sapiens Fanconi anemia, complementation group D2 (FANCD2), transcript variant 2, mRNA [NM_001018115]	hs|chr3:10089604-10089663	noncoding				lnc-BRK1-2:1
CUST_H6L_32171	0.02375251	up	6.5699954	6.5699954	2.7158923	4.055338	4.9986773	4.794505	7.5250134	6.9930096	7.4781733	AGCGATGTCCGGGAAAGAGAAATCTAAATTTGATGAAATGGCAAAGGCAGATAAAGTGCG	NM_005342	3149	HMGB3	HMG-2a|HMG-4|HMG2A|HMG4	Homo sapiens high mobility group box 3 (HMGB3), mRNA [NM_005342]	hs|chrX:150154525-150154582	noncoding			NONHSAT139001.2
CUST_H6L_22516	0.03428462	down	9.162425	-9.162425	-3.1957295	5.757513	5.9784107	6.0510736	1.824656	3.9876037	2.387549	TGAAAGGAAACTAAGATGCTTGGTGAAGCAGCTGGAAAGAGGTGATGTTAACGTCGTCGA	NM_001003683	5136	PDE1A	CAM-PDE-1A|HCAM-1|HCAM1|HSPDE1A	Homo sapiens phosphodiesterase 1A, calmodulin-dependent (PDE1A), transcript variant 2, mRNA [NM_001003683]	hs|chr2:183032664-183032614	noncoding			NONHSAT075906.2
CUST_H6L_32642	0.029663524	up	2.3237672	2.3237672	1.2164655	5.886761	6.187987	5.5325966	7.050091	7.062687	7.1439643	GTCAAAGTCCACTTATCAAAATCTATCCCCAGGTGTTGGTTCAGCAGGTCCATTTTCCAC	lnc-LINC00273-23:1					hs|chr16:034618803-034618744	noncoding			NONHSAT142185.2	lnc-LINC00273-23:1
CUST_H6L_73819	0.045958348	down	11.061297	-11.061297	-3.4674487	11.259247	10.77257	10.051972	6.26258	7.9099636	7.5088983	GGAAAAGCTGAACAAAATGAGTGAGAACTCATAACGTCATTCTCATCGGAACTGAGGTCC	NR_003316	100033413	SNORD116-1	HBII-85-1|PWCR1	Homo sapiens small nucleolar RNA, C/D box 116-1 (SNORD116-1), small nucleolar RNA [NR_003316]	hs|chr15:25296659-25296718	noncoding	ENST00000384335	NR_003316.1
CUST_H6L_01064	0.047317456	down	2.1654806	-2.1654806	-1.1146872	4.275216	4.6345406	5.85332	3.240228	3.9100902	4.268698	CAAATTCTTTTTTGTTAACATTCAGAATCAGAGGTGGGGAGAGTGGTGGAAGGGCCTGTG	ENST00000590932					hs|chr2:179406924-179406983	noncoding	ENST00000590932		NONHSAT075797.2
CUST_H6L_75601	0.004001719	down	3.2055397	-3.2055397	-1.6805673	6.2221317	5.203149	6.573214	4.5350943	3.7104232	4.711276	ATCTAAATGGTCCTCAGTCTGAGAGCAGAAATAAAACCAAGGGGATGTTCAGTCTCTGGC	T022525					hs|chr1:156446289-156446348	noncoding																T022525
CUST_H6L_27024	0.0390874	down	3.3698778	-3.3698778	-1.7526963	3.5233798	3.7099147	4.4389496	2.2808533	1.2693571	2.863945	AATGCCATAGAAATAAGGGTGTGAGGTATACTTACTTGACAGGAGAATTTTACTCCTTTT	TMEM161B-AS1:42					hs|chr5:087588525-087588584	noncoding			NONHSAT102641.2	TMEM161B-AS1:42
CUST_H6L_33019	0.010814282	up	6.383073	6.383073	2.674251	1.6818491	1.4910127	1.9555868	4.427001	4.611546	4.1126533	TTGGATTAGCTGTTGGAGGGATGTGCAGGACTGAATGGCTAGTACTGATGGTTTCACGGC	ENST00000561667	2175	FANCA	FA|FA-H|FA1|FAA|FACA|FAH|FANCH	Fanconi anemia, complementation group A [Source:HGNC Symbol;Acc:3582] [ENST00000561667]	hs|chr16:89836738-89836679	noncoding				lnc-C16orf7-2:1
CUST_H6L_55649	0.023865508	down	13.622294	-13.622294	-3.7678978	7.486514	7.110868	5.704427	2.5462172	3.7770114	2.6748853	ATCCTGGGGATTTGCTTCGCCAATTGGGTAGAAAGAGCAGACTCTTTTGAAAGAAGATTA	NR_072999					hs|chr21:027088670-027088611	noncoding		NR_072999.1	NONHSAT191332.1
CUST_H6L_27046	0.021324158	down	2.1684525	-2.1684525	-1.1166658	12.097153	12.151438	11.4849	11.036953	11.289389	10.057149	TTTGTAGAAGGTGGAGATGCAACAGGGAGGACCAGATCAACAGGCTTATTAGAAGAATGA	lnc-KIAA0825-3:1					hs|chr5:094161725-094161666	noncoding			NONHSAT102834.2	lnc-KIAA0825-3:1
CUST_H6L_23537	0.030148428	down	8.726175	-8.726175	-3.1253495	5.1175437	5.1927505	4.59159	3.0609446	1.271487	1.193403	GTTGGGTAGAAATCCAGCTCAATACATTGGTTTTGATGTGTTCATCTGTGAACCTGGGAG	ENST00000475422	6453	ITSN1	ITSN|SH3D1A|SH3P17	intersectin 1 (SH3 domain protein) [Source:HGNC Symbol;Acc:6183] [ENST00000475422]	hs|chr21:35201794-35201853	noncoding				lnc-MRPS6-8:2
CUST_H6L_18854	0.017512549	down	2.5186965	-2.5186965	-1.3326772	7.698242	7.969942	7.5712514	6.0230546	6.897025	6.321323	TAAAAGCCACTGCTCTACGGGATGAAAAACTAAACTTGTCATTCTTCAGATCCCTCCCAG	ENST00000557944	4240	MFGE8	BA46|EDIL1|HMFG|HsT19888|MFG-E8|MFGM|OAcGD3S|SED1|SPAG10|hP47	milk fat globule-EGF factor 8 protein [Source:HGNC Symbol;Acc:7036] [ENST00000557944]	hs|chr15:89454088-89454029	noncoding				lnc-MFGE8-1:2
CUST_H6L_15865	0.031251058	down	2.2658076	-2.2658076	-1.1800253	4.9120045	4.6340566	4.1049027	3.567658	3.1946049	3.3486245	ATGAGTACAATGCTAAGGAGGGACAAATTCCCTTCTAGGGCTAGGGAAGTCAGGAAAAAA	NONHSAT026404					hs|chr12:009472730-009472789	noncoding			NONHSAT026404.2
CUST_H6L_57463	0.004863594	down	2.7354996	-2.7354996	-1.4518043	4.588262	5.2745476	5.1188636	3.338004	3.6993048	3.5889525	TTTTTTAAGTGTTTCCAAATTCTGCTGTGCTAAGCGGCTTAAACTATGCAGCTGGCTACA	lnc-ZNF445-4:1					hs|chr3:044437982-044437923	noncoding			NONHSAT195693.1	lnc-ZNF445-4:1
CUST_H6L_74857	0.027593354	down	2.4895632	-2.4895632	-1.3158927	5.4153056	4.7516127	4.93722	4.5231037	3.1019597	3.5313957	GAAATGTCTGACAGCTCATCCTCATCTCATTCTATGGATGAGAAAAAAGAGACCGCTGGG	ENST00000598541					hs|chr19:041727549-041727492	noncoding	ENST00000598541
CUST_H6L_47081	0.006108903	down	6.905416	-6.905416	-2.7877283	4.378795	5.3179307	4.4644694	1.751878	2.802423	1.243709	CCGTCAACCTAACCCAACATACCAGCTTCCACTGAGAAGCTGAAATTTTTATCATTGGAC	NONHSAT174436					hs|chr16:052007505-052007564	noncoding			NONHSAT174436.1
CUST_H6L_18340	0.030233406	up	16.377148	16.377148	4.0336123	1.3867226	1.2491608	2.2687488	5.922656	6.1961627	4.8866506	GGGAAAACAGCTATTATATCAGCTTTTCTGATGGTATAAACAGGAGACAGGTCAGTAGTC	NM_133487	5888	RAD51	BRCC5|FANCR|HRAD51|HsRad51|HsT16930|MRMV2|RAD51A|RECA	Homo sapiens RAD51 recombinase (RAD51), transcript variant 2, mRNA [NM_133487]	hs|chr15:41023493-41023552	noncoding			NONHSAT041869.2
CUST_H6L_22602	0.018169483	up	9.081388	9.081388	3.1829128	4.326441	3.8803356	3.9243016	7.137599	7.930297	6.611921	TCAGCTAGCAAGAAGAAACGAATTAGTAAACAGTGCAAGTTGATGCGTCTTCCATTTGCA	NM_001160046	151246	SGOL2	SGO2|TRIPIN	Homo sapiens shugoshin-like 2 (S. pombe) (SGOL2), transcript variant 3, mRNA [NM_001160046]	hs|chr2:201407326-201407385	noncoding				lnc-AOX1-2:1
CUST_H6L_18625	0.024360968	up	2.0709338	2.0709338	1.0502814	5.1524234	4.2831535	4.829708	5.891809	5.5945687	5.929753	AAGGGTGCTCACATTCTCCAGGAAACTCCCTTAAGGGTTAGCAACCGCCGAGTAGGTTTC	lnc-SLC24A1-1:2					hs|chr15:066085034-066085093	noncoding				lnc-SLC24A1-1:2
CUST_H6L_06327	0.003429065	down	6.7150044	-6.7150044	-2.7473884	5.4932685	6.171383	3.9617627	2.4446428	3.6745758	1.2650301	ACAAGGCTGTGAAATCAAAGGACATTAAGGAATATGTCAAATGGATGATGTACTGGATTA	NM_001164732	65055	REEP1	C2orf23|HMN5B|SPG31	Homo sapiens receptor accessory protein 1 (REEP1), transcript variant 4, mRNA [NM_001164732]	hs|chr2:86509327-86491140	noncoding				lnc-IMMT-3:1
CUST_H6L_35048	0.001198473	down	46.361683	-46.361683	-5.534861	9.117245	8.709259	6.5826874	3.1988406	3.3698711	1.2358972	TTAATTTTGCACTGGATTTGTATTCTTTCCAGGCCTGGACATGATATTTTAAAGGCTGGT	NONHSAT152760					hs|chr1:202551456-202551397	noncoding			NONHSAT152760.1
A_21_P0009263	0.002424839	up	30.744785	30.744785	4.94227	1.2356102	1.4651583	1.1742694	6.573763	5.9629235	6.16516	CTTTAGAGCTCACCCTAGTCATTAGGAATCTCAGTCTCAATGTTTGATTTGTAAGAAGGC	NR_002947	146771	TCAM1P	TCAM1	Homo sapiens testicular cell adhesion molecule 1, pseudogene (TCAM1P), non-coding RNA [NR_002947]	hs|chr17:61940820-61940879	noncoding	ENST00000478379
CUST_H6L_02126	0.01597002	down	2.88542	-2.88542	-1.5287813	6.61555	6.3094454	5.657234	4.875923	4.600828	4.519135	AGATATGCTCCTCATTGCTGGGGTTGACTTAAACCTGAGAGATAAGGTACCTCTGCTTAC	ENST00000488082	348094	ANKDD1A		ankyrin repeat and death domain containing 1A [Source:HGNC Symbol;Acc:28002] [ENST00000488082]	hs|chr15:65235733-65235792	noncoding	ENST00000618824		NONHSAT171688.1	lnc-AC069368.3.1-2:1
CUST_H6L_05457	0.036344323	down	7.813625	-7.813625	-2.965992	9.856649	10.335931	8.00225	6.481988	6.63148	6.1833878	TGCAGAAGGAAGTGCCGCGCCGCAGTCAAGTCTAATGTCTTCTACTGGCTGGTGATTTTC	NM_001129846	775	CACNA1C	CACH2|CACN2|CACNL1A1|CCHL1A1|CaV1.2|LQT8|TS	Homo sapiens calcium channel, voltage-dependent, L type, alpha 1C subunit (CACNA1C), transcript variant 20, mRNA [NM_001129846]	hs|chr12:2675616-2675675	noncoding			NONHSAT025458.2	lnc-FKBP4-4:1
CUST_H6L_16984	0.001540537	down	2.9746237	-2.9746237	-1.5727072	7.0484495	7.1832476	5.896524	5.562122	5.4907904	4.3571887	TTGTAACAGCAAAAGGAAGAGCTGAGCTTCTGAAGATCAACCTTCGTGAGGTCGAATTAG	ENST00000480854	84056	KATNAL1		katanin p60 subunit A-like 1 [Source:HGNC Symbol;Acc:28361] [ENST00000480854]	hs|chr13:30784588-30784529	noncoding				lnc-HMGB1-3:1
CUST_H6L_26740	0.038830113	down	2.153939	-2.153939	-1.1069773	9.485213	10.429408	10.382784	8.827633	9.090983	9.057857	AATGGGAGTGAGGCCCTAATGATTCTAGATGACCAAACTAACAAACTGAAATCGGTGTTG	NONHSAT101123					hs|chr5:039388954-039388899	noncoding			NONHSAT101123.2
CUST_H6L_78491	0.042887703	down	4.628839	-4.628839	-2.2106504	5.02397	4.230051	3.9476361	1.8681145	2.4519053	2.2496858	GAAAAACGTGAGAGCAGCTAGGTTAAGACTTGAGGACATCCATGGTCAAAATTTTCCTCC	T298876					hs|chr6:024862959-024863018	noncoding																T298876
CUST_H6L_15868	0.022643702	up	4.2589307	4.2589307	2.0904913	5.1227446	4.3995295	3.9304147	7.0521398	6.0340967	6.6379256	GTCCTGTCACATAACCAAGGCACGGCCAACTGATCTCCAACCATCTGAGGAACCAATCGT	lnc-KLRB1-12:3					hs|chr12:009564727-009564668	noncoding			NONHSAT026825.2	lnc-KLRB1-12:3
CUST_H6L_14240	0.01576695	down	15.235722	-15.235722	-3.929386	6.7307034	7.2747164	5.950493	2.021047	3.1956935	2.9510155	TGCTTTATTTAGACTTGCAAACCCAGCCAAACTCGTAAGATAAGAGTTTCCTTCAAGGCA	lnc-RP11-476E15					hs|chr10:97152777-97152718	noncoding			NONHSAT015758.2	lnc-RP11-476E15.3.1-1:1
CUST_H6L_08108	0.043482814	up	3.5983603	3.5983603	1.8473396	6.426898	6.800085	7.7210484	8.8351965	8.856832	8.798024	CTTTAGCTGTTAAAGAGGTCCAAATGAAAATCAGGTGATTGTGGAACCATGGGGACTTGG	NM_018715	55920	RCC2	TD-60	Homo sapiens regulator of chromosome condensation 2 (RCC2), transcript variant 1, mRNA [NM_018715]	hs|chr1:17734912-17734853	noncoding				lnc-PADI2-1:1
CUST_H6L_72788	0.03039466	down	8.234937	-8.234937	-3.0417576	7.837657	8.173353	7.1728806	5.810839	4.9575415	3.2902346	AAATAAAGGAGCACGAATATTGCCTGGATTTCTGGAGGCCTACTTTAAGGCTGGCCAATT	NM_001184876	114928	GPRASP2	GASP2	Homo sapiens G protein-coupled receptor associated sorting protein 2 (GPRASP2), transcript variant 5, mRNA [NM_001184876]	hs|chrX:101968109-101968732	noncoding			NONHSAT222859.1
A_19_P00319534	0.013160097	down	27.959919	-27.959919	-4.8052883	7.0979447	6.78862	5.1843433	1.2606487	2.1371648	1.25723	TACCTACCCTTTTGGAGGAAGGAAAGGTAATCCTGTTTGTGTTTAATGTTAATTACTGAA	NR_022008	8123	PWAR5	D15S226E|PAR-5|PAR5	Homo sapiens Prader Willi/Angelman region RNA 5 (PWAR5), long non-coding RNA [NR_022008]	hs|chr15:25233319-25233378	noncoding		NR_022008.1	NONHSAT040974.2	lnc-SNRPN-1:1												T113052
CUST_H6L_07563	0.03752505	up	2.27368	2.27368	1.1850291	3.3146117	2.6614437	3.19038	4.3930507	4.2984314	4.03004	TGCTAACAGTGTTTATCCTCTGAGTGAATACTCAGATTCGTACTTTGTGTGGTGCTGTCA	ENST00000561943	80179	MYO19	MYOHD1	myosin XIX [Source:HGNC Symbol;Acc:26234] [ENST00000561943]	hs|chr17:34889113-34889054	noncoding				lnc-MYO19-1:7
CUST_H6L_44045	0.002789889	down	11.087351	-11.087351	-3.4708428	9.714973	9.446627	8.870291	5.876742	6.163964	5.5786557	CTGGTTCACACACTCATGTTGGCAGAGGAACTCAGAGAAGCTGCACTCGTCCATATCTGG	NONHSAT168809					hs|chr14:092349365-092349424	noncoding			NONHSAT168809.1
CUST_H6L_07815	0.001090266	down	3.6949663	-3.6949663	-1.8855612	5.3892164	4.72897	6.2793922	3.5327392	2.7239223	4.4842343	CATCTCTCGTCGTGTGGATTCAATTTGCTTTCGTATCTTGCTGGTTCTTTTTGCAAGTCT	ENST00000581923	26207	PITPNC1	M-RDGB-beta|MRDGBbeta|RDGB-BETA|RDGBB|RDGBB1	phosphatidylinositol transfer protein, cytoplasmic 1 [Source:HGNC Symbol;Acc:21045] [ENST00000581923]	hs|chr17:65628445-65628504	noncoding				lnc-NOL11-3:1
CUST_H6L_32121	0.022401286	down	5.186957	-5.186957	-2.3748884	6.3165503	6.450678	5.076114	3.7480931	3.5691977	3.4013855	AACAGTTGCCGAAAGTGTGAGAAAGGGAATCTGTTTGAATATTGGCACATGGATCAAGAC	NM_001163438	644538	SMIM10	CXorf69	Homo sapiens small integral membrane protein 10 (SMIM10), mRNA [NM_001163438]	hs|chrX:134126059-134126118	noncoding			NONHSAT138667.2	lnc-CXorf69-2:1
A_33_P3395314	0.04971554	up	2.6808605	2.6808605	1.4226961	4.455367	2.89473	5.3997164	6.0429153	4.787813	6.187172	CAGTCAGTCATTTGGGACCATATTGTCTGTGGTTTTCAGGACAGGGAGCATCGGGACTCA	NR_047648					hs|chr1:161570712-161570653	noncoding		NR_047648.1
CUST_H6L_49196	0.017821644	up	5.3888297	5.3888297	2.429972	1.2482605	1.7364075	3.7807567	3.974106	4.527055	5.5541797	CCTGGCAAGTAGTCTCATTGGCAAAATTTTGGCTTCTTTATCTGTTTAAACTAGATCAAA	ENST00000620414					hs|chr18:24123015-24122956	noncoding	ENST00000620414		NONHSAT178301.1
CUST_H6L_25580	0.027291445	down	2.4011314	-2.4011314	-1.2637143	7.994554	7.7826886	7.689525	7.1569705	6.295199	6.2234545	ATCACATCTACATGCATGTTGCTATCAGGATGTTGATTCATTAGTCATGCCTGAAGAGGG	NM_014743	9778	KIAA0232		Homo sapiens KIAA0232 (KIAA0232), transcript variant 1, mRNA [NM_014743]	hs|chr4:6825961-6826020	noncoding			NONHSAT198239.1
CUST_H6L_61784	0.011960134	down	3.7467053	-3.7467053	-1.9056225	10.932581	10.807812	10.191125	8.6198	9.014463	8.58039	TTGGCAGGTTCATTTCCCTCATCACTGCTGCTTTCATTGACTTCATTGTACTGTAACCAA	NONHSAT203018					hs|chr5:108698631-108698690	noncoding			NONHSAT203018.1
CUST_H6L_03659	0.016339274	down	5.075323	-5.075323	-2.3434997	7.4490376	6.6112156	6.130271	4.525324	4.711001	3.923702	ATGTGGATGAAATGTGGATGCAGTCCATTACCTGGGAAAAAAGCAAAATGGACTCTACAT	lnc-CALCOCO2-9:1					hs|chr17:46943698-46943757	noncoding				lnc-CALCOCO2-9:1
A_22_P00014627	0.043895543	down	2.4034233	-2.4034233	-1.2650907	4.565099	3.5249808	4.742521	3.4402442	2.6488414	2.9482417	GAAAATTCGAAGGAAACTTTGGTCTGCTGAAATGTCTTCACGTCCTGAGGACATGTATGA	BX649099	10594	PRPF8	HPRP8|PRP8|PRPC8|RP13|SNRNP220	Homo sapiens mRNA; cDNA DKFZp686L08123 (from clone DKFZp686L08123). [BX649099]	hs|chr17:80111723-80111782	noncoding	ENST00000579979		NONHSAT056645.2	lnc-SLC16A3-5:1
CUST_H6L_22933	0.03859154	down	3.2047472	-3.2047472	-1.6802106	6.439353	6.2472878	6.305131	4.0795827	4.885979	4.9855785	TTGATGGGAGGTGCTTTTGGGGCTATCACTAGAATTCACGTATCCATTAGACATTTCTCC	lnc-AC112721					hs|chr2:238241878-238241819	noncoding				lnc-AC112721.1.1-4:1
CUST_H6L_00232	0.01800883	down	2.34314	-2.34314	-1.228443	5.64499	5.2246704	5.898654	4.6457143	4.0923514	4.3449183	CCATTAGGCTTTGTTATGGAAACTTCTCCTGATCATTGTTTTGTGTCCATTGAGCTTCCA	NR_030365	693220	MIR635	MIRN635|hsa-mir-635	Homo sapiens microRNA 635 (MIR635), microRNA [NR_030365]	hs|chr17:66420653-66420594	noncoding	ENST00000384830	NR_030365.1
CUST_H6L_13194	0.03893163	up	2.602182	2.602182	1.3797218	4.120371	3.0633733	3.880874	4.948685	4.80818	5.446919	TGGAAGTGACGTAGATACTAAACAAATGTTACAGGCTTTCAAAGAGCTACCCAAAAAATT	NONHSAT008341					hs|chr1:182845706-182845765	noncoding
CUST_H6L_07295	0.041571032	down	2.764168	-2.764168	-1.4668453	4.8654566	4.3774576	4.0593257	3.0394003	2.6551623	3.2071416	GGCTTGTTTCTAACTGTTGAGAAATCACACCTTTTGACAAGGCTGTTTTTTCACTGGCTT	ENST00000467233	84255	SLC37A3		solute carrier family 37, member 3 [Source:HGNC Symbol;Acc:20651] [ENST00000467233]	hs|chr7:140079890-140079831	noncoding				lnc-MKRN1-2:2
CUST_H6L_26469	0.04863324	down	4.159905	-4.159905	-2.0565505	9.917924	10.70127	9.155462	7.936804	7.794033	7.874169	AAATCTTTGGCTGCTCCTGACCTCAGCAAACCAAGAGGTATCACTGGGATACATCAGATT	XM_005262834	2195	FAT1	CDHF7|CDHR8|FAT|ME5|hFat1	PREDICTED: Homo sapiens FAT atypical cadherin 1 (FAT1), transcript variant X1, mRNA [XM_005262834]	hs|chr4:187508964-187508943	noncoding			NONHSAT099668.2	lnc-MTNR1A-2:1
CUST_H6L_40558	0.003780455	down	5.077377	-5.077377	-2.3440833	3.6518056	3.8076093	4.3131027	1.2360944	1.2568018	2.2473722	ATATCATTCCGAGACAATCCTGTACAACTCAGTGGTGGATGGGGAAGTGGCAAAAAGAAG	ENST00000528777	84125	LRRIQ1		leucine-rich repeats and IQ motif containing 1 [Source:HGNC Symbol;Acc:25708] [ENST00000528777]	hs|chr12:85656761-85656820	noncoding			NONHSAT162506.1
CUST_H6L_22021	0.007987678	up	2.2938972	2.2938972	1.1978006	7.4374356	6.8750596	7.1302767	8.805086	8.102651	8.128435	GAACAAGCGTGACTTCTCTGCCTTCAAGGATGCGGACAATGAGCTCAAAGTGAAAATCTC	NM_020184	26504	CNNM4	ACDP4	Homo sapiens cyclin M4 (CNNM4), mRNA [NM_020184]	hs|chr2:97463284-97463343	noncoding				lnc-CNNM3-2:1
CUST_H6L_00060	0.03606199	down	4.7154503	-4.7154503	-2.2373955	5.678668	6.348182	4.873403	2.9007416	3.7867353	3.5005896	TATTGTCCTGAAGAGAGGTGATGACTTAAAAATCATGCCCAATAGGATTACGCTGAGGCC	NR_003342	100033801	SNORD115-25	HBII-52-25	Homo sapiens small nucleolar RNA, C/D box 115-25 (SNORD115-25), small nucleolar RNA [NR_003342]	hs|chr15:25460709-25460768	noncoding	ENST00000362619	NR_003342.1
CUST_H6L_74645	0.032304272	down	11.028685	-11.028685	-3.463189	7.868436	7.3115854	5.1694207	3.1294544	4.4649215	2.3654997	ATATGAAGAGACATGAGATGGTGGAAGAATCCCCAGGGGCATCTTCGGTCTTACACTTTT	BC038199	7757	ZNF208	PMIDP|ZNF95	Homo sapiens zinc finger protein 208, mRNA (cDNA clone IMAGE:4177982), with apparent retained intron. [BC038199]	hs|chr19:22170053-22169842	noncoding		NR_138252.1
CUST_H6L_40284	0.023409309	up	2.2256513	2.2256513	1.1542275	3.3610992	2.6082888	3.6082993	4.3328342	4.122042	4.585494	TGTACCTCACCTCTTCAGCATCTATGTCTGGGTGAACTCAGAATTATGTGTGATCACCAA	NONHSAT161868					hs|chr12:012992773-012992832	noncoding			NONHSAT161868.1
CUST_H6L_15361	0.01256594	down	2.8346245	-2.8346245	-1.5031576	6.685485	6.740306	6.87785	5.3179307	5.439566	5.0366693	AGAAAACACTCGTAGTGAAGAAAACCTTGAATCCTGTGTATAACGAAATACTGCGTATAA	NONHSAT023444					hs|chr11:085418527-085418473	noncoding			NONHSAT023444.2
CUST_H6L_14358	0.008583827	down	2.1945012	-2.1945012	-1.133893	16.288467	16.65899	16.095371	15.185857	15.69058	14.76471	CTAAATTCTTAAAGTCTGGTGATGCTGCCATTGTTGGTATGGTTCCTGGCAAGCCCATGT	NM_001402	1915	EEF1A1	CCS-3|CCS3|EE1A1|EEF-1|EEF1A|EF-Tu|EF1A|GRAF-1EF|HNGC:16303|LENG7|PTI1|eEF1A-1	Homo sapiens eukaryotic translation elongation factor 1 alpha 1 (EEF1A1), mRNA [NM_001402]	hs|chr6:74227845-74227786	noncoding			NONHSAT016404.2	lnc-ZDHHC6-5:1
CUST_H6L_21958	0.03396475	up	14.730952	14.730952	3.8807788	2.982211	3.2597458	5.6109953	5.79237	8.545767	9.157153	AAGATTTTGCAGTGTATTACTGTCACCTGTATGGTGGCTCACCTATGTACACTTTTGGCC	NONHSAT072256						noncoding
CUST_H6L_37711	0.010545364	down	11.548933	-11.548933	-3.5296876	6.0942655	7.0821524	5.8907824	3.2723734	3.0412874	2.1644766	AAAGAATCAGATACAAGCAAGGAAACGTGTGGCATCTGGCTACCATGAGCTGAAGACAAA	ENST00000611404					hs|chr10:119232935-119232884	noncoding	ENST00000611404		NONHSAT157557.1
CUST_H6L_21355	0.003210197	down	35.570946	-35.570946	-5.1526275	5.8522115	6.93115	6.4577007	1.1885056	1.2554197	1.3392538	TTGACATTTCCTTATGCATAGATATTTCACTAGGTCCTTAAAACCCACGTGAATCTGTGA	ENST00000463397					hs|chr2:011725116-011725175	noncoding	ENST00000463397		NONHSAT069179.2	lnc-LPIN1-5:1
CUST_H6L_53950	0.026595226	up	2.2653449	2.2653449	1.1797307	3.7637491	3.3663158	3.701523	4.754755	4.938607	4.6774173	TCACCAAACTGCATCACTGGATTTTGATATGAACCGGATCTCAACCCACTTCTTAGACAA	NONHSAT187976					hs|chr2:204996387-204996446	noncoding			NONHSAT187976.1
CUST_H6L_33628	0.04041224	down	2.6000838	-2.6000838	-1.3785582	7.1817937	6.764452	6.913063	5.338292	5.330215	6.055127	GTGTTGACATGTGTATACATATGCAAGTGTTTTCTTTTAGTGAGACTTTTCCTTCGCTGT	NONHSAT148777					hs|chr1:039813103-039813162	noncoding			NONHSAT148777.1
CUST_H6L_49206	0.034951743	up	4.3701735	4.3701735	2.1276906	1.6514596	2.6571574	3.6741772	3.75375	5.5048685	5.1072474	CAGGCAAGCTTTGAATAAAGTATTTAGGTTTAGAATTGCCATGGCCTGGCCTTCTGAGTA	NONHSAT178324					hs|chr18:028668486-028668427	noncoding			NONHSAT178324.1
CUST_H6L_31056	0.043231342	down	2.8296964	-2.8296964	-1.5006473	5.6142416	5.430794	4.2663465	4.2749095	4.390451	2.1440797	TCATTGTGTCACTGCGTCCATCTAGAATGTGAGATGCAGGATTCAAGGAAGAAATTAGGC	lnc-TLE4-4:1					hs|chr9:082466321-082466380	noncoding			NONHSAT132020.2	lnc-TLE4-4:1
CUST_H6L_19894	0.03700038	up	2.5833373	2.5833373	1.369236	8.936297	8.947854	9.780582	10.703784	10.436241	10.632416	AGCAGAAGAGCTCCCACACATCCATGCCTTTGAACAGAAAACCCTGACCCCAGAGCAGTG	NM_001039182	654483	BOLA2B	BOLA2	Homo sapiens bolA family member 2B (BOLA2B), mRNA [NM_001039182]	hs|chr16:30204377-30204318	noncoding			NONHSAT056868.2	lnc-ADCYAP1-5:1
CUST_H6L_24062	0.0423461	up	2.4518628	2.4518628	1.2938782	4.0253534	2.5352564	3.9054372	5.0283117	4.378966	4.9404044	AGGGGATGTTACTTTAGAGTGGTCACAAAGATAATCCCTGTTCTGAAGCCTTTTCTGCCA	lnc-TCF20-3:1					hs|chr22:042660700-042660641	noncoding			NONHSAT087037.2	lnc-TCF20-3:1
CUST_H6L_22402	0.048917584	down	9.637897	-9.637897	-3.2687182	5.5107284	6.1433687	4.938789	1.2337664	4.342417	1.2105479	CCAAAGGACTTGGGTGTTATCCTTCAGTCTGTGTTGAACCATTCAGATATTGGGAATGGT	NM_001172173	80034	CSRNP3	FAM130A2|PPP1R73|TAIP-2|TAIP2	Homo sapiens cysteine-serine-rich nuclear protein 3 (CSRNP3), transcript variant 1, mRNA [NM_001172173]	hs|chr2:166545187-166545246	noncoding			NONHSAT075254.2	lnc-SCN2A-7:1
CUST_H6L_60012	0.02668372	down	13.799666	-13.799666	-3.7865615	7.638071	6.3920674	5.449854	3.0735252	3.855581	1.1912011	TTCTTGTAGAATAAATGGTACCTGCTGTGCTTGTCTGACCAGTAGCAGAAGACAGAGACA	NONHSAT200234					hs|chr4:101330238-101330179	noncoding			NONHSAT200234.1
CUST_H6L_54643	0.027442904	up	2.8082283	2.8082283	1.4896601	4.633596	3.6712313	3.8364067	6.0240445	5.63842	4.94775	ATAGCCAATGTACTTTCTCAATAGCTGGTGGGGAATGGGATCTATTGTTTCTCCAGGAAC	NONHSAT189273					hs|chr20:5966630-5966571	noncoding			NONHSAT189273.1
CUST_H6L_07450	0.043272827	down	3.6977763	-3.6977763	-1.886658	4.1167884	4.572078	4.8141594	3.0375054	2.3525715	2.452975	TATGAGCTATGATATTCAGGTAAGGAAGAAGGGAAGGTGACTCAAGGAGCAGTAATCCCA	lnc-MST4					hs|chrX:131393681-131393740	noncoding			NONHSAT223026.1	lnc-MST4.1-6:1
CUST_H6L_72513	0.010066908	up	2.7897496	2.7897496	1.4801357	2.3095396	2.704743	2.9183722	4.040152	3.9177864	4.415124	TAAGTGATGATCAGAGCCAGAGTCCTGTTTGCTGCTAGATATCCTTGTGTGTGTGAATCA	NONHSAT222214					hs|chr9:124291617-124291676	noncoding			NONHSAT222214.1
CUST_H6L_79083	0.04203373	down	5.801483	-5.801483	-2.5364218	3.6761436	4.7587967	3.8042731	1.2321432	1.2493243	2.1484818	TTATCTGTATTCTGGTGCTTGGGTTGGATGGAGGTTTCTAGCATTAAGCCACCTGTTTTA	T350291					hs|chr8:121068937-121068878	noncoding																T350291
CUST_H6L_05448	0.030081894	down	2.1574032	-2.1574032	-1.1092958	6.0025687	5.6155415	4.8828754	4.5230727	4.575223	4.074802	TTATTTTACTTCTATATGTGTATATGCACACACAAACACTCGCAGGCCTAGACCCACACC	ENST00000476723	11259	FILIP1L	DOC-1|DOC1|GIP130|GIP90	filamin A interacting protein 1-like [Source:HGNC Symbol;Acc:24589] [ENST00000476723]	hs|chr3:99549099-99549040	noncoding				lnc-FILIP1L-2:1
CUST_H6L_34878	0.017432977	down	4.6191916	-4.6191916	-2.2076404	5.483944	6.0465693	5.9237795	3.62525	3.251674	3.9544477	ATGACTTTCTGATCAAGCCTGAAGATCCCAAGACAACCATGCTGTGAAGAAGTCGGTCTA	NONHSAT152274					hs|chr1:145013806-145016424	noncoding			NONHSAT152274.1
CUST_H6L_15926	0.0419515	down	22.286652	-22.286652	-4.478108	7.285395	6.7848167	4.031429	1.2692211	2.1177387	1.2803578	TTTTCTTACCTTGGGATTCCCTTGATTTACAACCGTTCATCCTGAGCCAGAATCAAAAAA	NONHSAT027112					hs|chr12:15322008-15321949	noncoding
CUST_H6L_21403	0.018873129	down	2.7345626	-2.7345626	-1.45131	11.384504	11.228429	10.735403	9.955871	10.115543	8.922989	GAGTTCAAGTAATTTATACCAGAAATACCAAGGGTGGAGATGCACCAGCTGCTGGTGAAG	NONHSAT069461					hs|chr2:020806107-020806048	noncoding			NONHSAT069461.2
CUST_H6L_41026	0.020766512	down	3.4765885	-3.4765885	-1.7976723	4.3499293	4.1371775	4.750967	2.0259225	2.6054306	3.2137032	AGGAAAGCATATTGGCTACTTAATCCCCTTAACCTAAAAATGACATACATTCTACTGCAA	lnc-WIF1-2:1					hs|chr12:065771657-065771598	noncoding			NONHSAT163669.1	lnc-WIF1-2:1
CUST_H6L_28246	0.006404994	down	6.4373746	-6.4373746	-2.6864724	5.627969	5.378808	6.0215874	3.3735354	2.4815593	3.1138515	CTGGTGTGCCTGGATCGCGTGGATTTCCAGTAAGTAAATGTAAAGCTACAGAATTGAAAA	ENST00000470652	1297	COL9A1	DJ149L1.1.2|EDM6|MED|STL4	collagen, type IX, alpha 1 [Source:HGNC Symbol;Acc:2217] [ENST00000470652]	hs|chr6:70983778-70983719	noncoding				lnc-LMBRD1-3:2
CUST_H6L_15011	0.03950279	up	2.864539	2.864539	1.5183029	4.5002723	4.957058	6.439386	6.595497	6.3885098	7.467619	CTACAATTCCCAGCGGCATCGGGTCACAGATGAGGAGGTCCAGCAAAGCAGGTTCCAGAT	NM_001254750	923	CD6	TP120	Homo sapiens CD6 molecule (CD6), transcript variant 2, mRNA [NM_001254750]	hs|chr11:60783303-60785005	noncoding		NR_045638.1
A_33_P3380086	0.010136419	down	2.6913624	-2.6913624	-1.4283366	7.02837	6.7914405	6.831096	5.3425064	5.376736	5.646655	AAGAAGTAACAGAGCCAGCTGTAGTGGCAGTGGACCGGCAGGCCATCTTCCCAGATACCT	ENST00000323871	5829	PXN		paxillin [Source:HGNC Symbol;Acc:HGNC:9718] [ENST00000323871]	hs|chr12:120657350-120657291	noncoding	ENST00000323871		NONHSAT031122.2
CUST_H6L_47963	0.001659076	down	6.045675	-6.045675	-2.5959034	11.480093	11.53533	10.861031	9.017225	9.015563	8.055957	CATTTTTCAGAATCAAGAGGGAGGACAGTGTGAGAAGGCGATGATCCAAAGAAGACAGAG	NM_012232	284119	PTRF	CAVIN|CAVIN1|CGL4|FKSG13|cavin-1	Homo sapiens polymerase I and transcript release factor (PTRF), mRNA [NM_012232]	hs|chr17:40555548-40555489	noncoding			NONHSAT176217.1
CUST_H6L_24509	0.035156578	down	7.3817806	-7.3817806	-2.8839688	9.236259	9.903339	7.919036	5.896524	6.3697844	6.140423	ATGATATCACTTGATCCTGACCTTCCCTGTCACTGACAGAAATAGAGGTGAATGGAGCAG	ENST00000460502	54859	ELP6	C3orf75|TMEM103	elongator acetyltransferase complex subunit 6 [Source:HGNC Symbol;Acc:25976] [ENST00000460502]	hs|chr3:47553365-47553306	noncoding				lnc-SCAP-3:1
CUST_H6L_24857	0.010987679	up	2.13458	2.13458	1.0939522	4.4084373	3.6277537	4.0511856	5.2749524	4.871646	5.2226353	AATTAATGCTGTATGTGGACAGCTTGTTCAGTTCAGATTCTCAGACACTGAAGAAGGGAT	lnc-KIAA2018-2:1					hs|chr3:113459935-113459876	noncoding			NONHSAT091243.2	lnc-KIAA2018-2:1
CUST_H6L_38826	0.007630609	down	8.281473	-8.281473	-3.0498874	5.0222335	4.133641	6.039919	1.7017257	1.619652	2.7247527	AGGATCCCTTGAATCAACCCACAGAATGATTCTCCCAGGACCAATTACAAGGAAATTGAG	NONHSAT159137					hs|chr11:057409618-057409677	noncoding			NONHSAT159137.1
CUST_H6L_56834	0.006949573	down	6.621185	-6.621185	-2.7270894	8.004782	8.027044	8.138994	5.41314	5.610285	4.9661283	TCTTTTTTCACTTTTCTCACAGGGTCAGAAGGGAAATCCCAAGGGTCGTCAGAATGAAAG	lnc-C3orf14-1:1					hs|chr3:062257036-062257095	noncoding			NONHSAT193963.1	lnc-C3orf14-1:1
CUST_H6L_76129	0.042223096	down	6.2612233	-6.2612233	-2.6464446	6.342283	6.749528	5.7481713	3.8923705	3.0468464	3.9614308	CCTGGGGACTTTACAAGAATTTTGTTTTTTGCACTATGTGACGACACGATTGTGAGAATT	T069226					hs|chr11:122941641-122941700	noncoding																T069226
CUST_H6L_11698	0.027099226	down	2.248307	-2.248307	-1.168839	7.342287	7.9323597	6.36664	6.143168	6.4394503	5.552151	CTGAGATGCTGGGCCTTTGGATGTGTACGGTAACCAACTTAATGCTAATGTTCAAAGTAA	NM_001145365	22834	ZNF652		Homo sapiens zinc finger protein 652 (ZNF652), transcript variant 1, mRNA [NM_001145365]	hs|chr17:47366651-47366592	noncoding		NR_135579.1		lnc-ZNF652-1:1
CUST_H6L_02997	0.02056889	down	10.410925	-10.410925	-3.3800263	7.7793875	7.1469226	8.0236635	4.222493	4.6943026	3.8930998	TTTCCAAAGTGAGGGGTTCTGCGTCCTATCAAGGAGATGTAAACTACTGACTACACTACC	lnc-BLID-5:1					hs|chr11:121966858-121966799	noncoding			NONHSAT024787.2	lnc-BLID-5:1
CUST_H6L_06884	0.026194436	up	2.2040875	2.2040875	1.1401814	9.908432	10.130643	10.384554	11.330427	10.913691	11.600057	GAAAACTGAGGAGAGTCCAGCCTCTGATAAAGCAGGAGAGAAAGAAGCCAAGTCTGATTA	ENST00000495036	79974	CPED1	C7orf58	cadherin-like and PC-esterase domain containing 1 [Source:HGNC Symbol;Acc:26159] [ENST00000495036]	hs|chr7:120691201-120691260	noncoding			NONHSAT096631.2	lnc-LPHN3-12:1
CUST_H6L_19731	0.016814295	down	7.06388	-7.06388	-2.8204608	8.19806	7.151059	6.2585897	4.8313003	4.170395	4.14463	TAGAGCAGCCAGTGATCTTCCCAGAGAGTAACTCGAGGGCTGAGAATGAAGTGAAGACAG	ENST00000580724	80022	MYO15B	MYO15BP	myosin XVB pseudogene [Source:HGNC Symbol;Acc:14083] [ENST00000580724]	hs|chr17:73603150-73603209	noncoding			NONHSAT055917.2
CUST_H6L_05050	0.048849054	down	2.7404108	-2.7404108	-1.4543922	5.3159943	4.5485954	4.537759	3.1962538	3.4743962	3.368521	TGACTCTGTCTATAACCCTGTGAATGGAAGACAAAGGCATTTATCCAACTTGCTCAGCCT	lnc-ERCC4-6:1					hs|chr16:014328183-014328242	noncoding			NONHSAT172695.1	lnc-ERCC4-6:1
CUST_H6L_24136	0.041369416	down	2.0943804	-2.0943804	-1.0665234	8.041701	7.9834366	7.260846	6.555503	7.2621903	6.268721	CTGTTTGGTTGTAATGCATCCAGTTGAGCATGATCTCAGGTGCCCGGTACCAGCGCGTGG	NR_110887					hs|chr22:050705363-050705422	noncoding		NR_110887.1	NONHSAT087468.2
A_22_P00016281	0.011335962	down	5.526636	-5.526636	-2.4664016	9.8666725	10.005442	8.984541	6.8981576	7.6439533	6.9153395	ATCTAGCTTGGTGGCAGCCAAAACAGACTCCATGTCATTAAGGATGTCAGAACTCAAAGC	ENST00000526310					hs|chr11:102100644-102100585	noncoding	ENST00000526310		NONHSAT023870.2	lnc-TMEM123-1:1												T066414
CUST_H6L_06532	0.034046702	down	4.5891986	-4.5891986	-2.1982422	11.538516	12.065703	11.055087	9.646798	9.04375	9.374032	GTTCCACAGCCTCTGCCCAGACGGAAAGGGCTACACCCAGGACAACAACATCGTCAACTA	NM_021070	4054	LTBP3	DASS|LTBP-3|LTBP2|STHAG6|pp6425	Homo sapiens latent transforming growth factor beta binding protein 3 (LTBP3), transcript variant 2, mRNA [NM_021070]	hs|chr11:65308421-65308362	noncoding				lnc-KCNK7-7:2
CUST_H6L_13288	0.011336592	down	2.7809823	-2.7809823	-1.4755945	14.066807	14.113466	13.485617	12.895856	12.409886	11.933365	GTGCTAAATGTGTTTGTGACAGGATCAAGCGTGCTTTCCTTATCAAGGAGCAGAAAATTG	NONHSAT008711					hs|chr1:200833177-200833236	noncoding			NONHSAT008711.2
CUST_H6L_41593	0.014026057	up	5.8416376	5.8416376	2.546373	4.7451186	3.3197074	4.7042704	7.3888087	5.2962866	7.72312	TGAAGTTGAGGTAGCCACTTCTGAATTGGGATGTCACTCTAGCCTTGCCTTTTAGAAAGC	NONHSAT164636					hs|chr12:044788594-044788653	noncoding			NONHSAT164636.1
A_22_P00022892	0.008937039	up	2.1454542	2.1454542	1.1012831	5.54948	5.7246246	5.490329	6.4558635	6.8565087	6.755912	ATGAAGAAGGATGTTTGCATTCTGCTCCTCGCTTGCCTGAAAACAGGAAACTTTGGAGAC	ENST00000577573	146795	LOC146795		PREDICTED: Homo sapiens uncharacterized LOC146795 (RP11-1124B17.1), misc_RNA [XR_243752]	hs|chr17:70349949-70350008	noncoding	ENST00000577573	NR_135222.1	NONHSAT055682.2	lnc-SOX9-3:1												T153629
CUST_H6L_19052	0.020570133	down	2.3569736	-2.3569736	-1.2369356	11.061102	10.978682	10.271393	9.464449	9.902503	9.233419	TGTTAAAATACGGAGAGTATGGAACTCTTCACCTCCATTTTCTCAGCGGCTGTGAAGCAG	NM_015276	23326	USP22	USP3L	Homo sapiens ubiquitin specific peptidase 22 (USP22), mRNA [NM_015276]	hs|chr17:20905876-20905817	noncoding				lnc-CCDC144NL-8:1
CUST_H6L_07289	0.03119642	down	5.8245406	-5.8245406	-2.5421443	3.7307434	4.2266545	4.637215	1.3778008	2.369332	1.2210474	CGCAGATGATAATACAGGATGGAGTGGATCAGAAAACACACTGAGGCTACTGATCATTCC	ENST00000498097	80705	TSGA10	CEP4L|CT79	testis specific, 10 [Source:HGNC Symbol;Acc:14927] [ENST00000498097]	hs|chr2:99770895-99770836	noncoding				lnc-MITD1-2:5
CUST_H6L_14081	0.0392917	up	2.137801	2.137801	1.0961275	4.7349296	4.9549565	4.3498297	6.0569334	5.6032305	5.667934	CAGAGGGCCCTTGGTATTCCTCCATGGCATTTATATTGACTTTTTATGTCTTCCTTCTCC	lnc-C10orf105-7:1					hs|chr10:073233126-073233067	noncoding			NONHSAT013897.2	lnc-C10orf105-7:1
CUST_H6L_39091	0.039781433	down	2.602591	-2.602591	-1.3799486	7.1096125	7.399066	7.280971	6.2969913	5.7490516	5.60376	ATGGTTAATGCACTGCCATTCATAATTGCCAATTGAGGACAACACAAATGGGATTGGTAC	NM_032811	84897	TBRG1	NIAM|TB-5	Homo sapiens transforming growth factor beta regulator 1 (TBRG1), transcript variant 1, mRNA [NM_032811]	hs|chr11:124503371-124503430	noncoding		NR_016021.1	NONHSAT159810.1
CUST_H6L_29168	0.014548591	up	14.946228	14.946228	3.9017096	1.2637982	1.1941592	2.5782359	5.0486097	5.9722247	5.7204876	AGTGAGTGCATCACGCAGCTGGAGCAAGAGAAGTCAGCGCTCATTAAGCAGCTGTTTGAG	NM_178448	89958	SAPCD2	C9orf140|p42.3	Homo sapiens suppressor APC domain containing 2 (SAPCD2), mRNA [NM_178448]	hs|chr9:139959224-139959165	noncoding			NONHSAT120840.2
CUST_H6L_31890	0.039493546	down	2.282292	-2.282292	-1.1904833	5.0618896	4.49107	5.559714	3.4377651	3.7107506	4.392707	TCTATTTCTGTTAGCACCCACGTCAGTCAAGTGTTCCATTATTTGACCTGTCCATCTCTG	ENST00000487313	254065	BRWD3	BRODL|MRX93	bromodomain and WD repeat domain containing 3 [Source:HGNC Symbol;Acc:17342] [ENST00000487313]	hs|chrX:79988721-79988662	noncoding				lnc-HMGN5-1:1
CUST_H6L_45804	0.003570878	down	6.5912385	-6.5912385	-2.7205496	11.588737	12.568463	10.584188	8.918222	9.543902	8.117615	AATGACCCTCATAGCACGCAAAACAGGATGGGGAATTTCACCTCTTCTTTCTGTGACAAA	NM_002585	5087	PBX1		Homo sapiens pre-B-cell leukemia homeobox 1 (PBX1), transcript variant 1, mRNA [NM_002585]	hs|chr1:164819338-164819396	noncoding			NONHSAT172137.1
CUST_H6L_37495	0.004269136	down	2.4056377	-2.4056377	-1.2664194	8.885114	8.474142	8.621078	7.718385	7.0429025	7.4197893	ATCACTAGGTGCTTGCTCTTTGTTGCTCTGATAGCCTATGCCATCTCACTCATTTCTTGT	NONHSAT156924					hs|chr10:043650954-043650855	noncoding			NONHSAT156924.1
CUST_H6L_09666	0.03885864	down	8.473402	-8.473402	-3.0829413	5.5906067	5.459757	5.422847	2.6087468	3.4072163	1.2084223	TGGAGCTTAAAGTTGATAGGTACTAAGCACAAAACCATGTTAGAAGCCCGGAATGGAAGT	ENST00000467140	79750	ZNF385D	ZNF659	zinc finger protein 385D [Source:HGNC Symbol;Acc:26191] [ENST00000467140]	hs|chr3:21472550-21467122	noncoding				lnc-SGOL1-1:1
CUST_H6L_42685	0.04670661	down	2.3562858	-2.3562858	-1.2365146	6.4444084	6.421238	5.5997505	4.949205	4.889744	4.9169044	ATGACACCAAACTTCTTGGGCACAGAGAAGCTTCGTTGATGCCGGCTCCGTTCGGCAGTT	NONHSAT166581					hs|chr13:032811677-032811618	noncoding			NONHSAT166581.1
CUST_H6L_15310	0.03818215	down	3.7459066	-3.7459066	-1.9053149	9.11597	9.579834	8.305448	7.10015	7.0726857	7.1124687	AGAAGCAAGGTTCTGTGGTCCCAGGGCCTCCAAAGGATCTAGGTCCCATGATCCCATTAC	NM_033063	4135	MAP6	MAP6-N|MTAP6|N-STOP|STOP	Homo sapiens microtubule-associated protein 6 (MAP6), transcript variant 1, mRNA [NM_033063]	hs|chr11:75299098-75299039	noncoding				lnc-GDPD5-5:1
CUST_H6L_30396	0.021268016	down	13.52871	-13.52871	-3.7579525	7.663195	7.415434	6.261556	2.9387193	4.620338	2.5072703	GAGTTTAGTAATAGGTGACTGCCGGAAAAAAGGGAACTTTGAATATTGTCAAGGCGCACG	ENST00000518449	862	RUNX1T1	AML1-MTG8|AML1T1|CBFA2T1|CDR|ETO|MTG8|ZMYND2	runt-related transcription factor 1; translocated to, 1 (cyclin D-related) [Source:HGNC Symbol;Acc:1535] [ENST00000518449]	hs|chr8:93088245-93074931	noncoding				lnc-C8orf83-7:3
CUST_H6L_08754	0.015276259	up	19.988764	19.988764	4.3211174	1.6195564	2.6767592	1.9934762	6.872712	6.058348	6.322082	AGCTGAAGTCATCATCAGTGTCAGAGCCCAAAAGGAGAATGACAGATGCAATTCTTCCTG	NR_002947	146771	TCAM1P	TCAM1	Homo sapiens testicular cell adhesion molecule 1, pseudogene (TCAM1P), non-coding RNA [NR_002947]	hs|chr17:61936845-61936904	noncoding		NR_002947.2	NONHSAT055237.2	lnc-PSMC5-7:2
CUST_H6L_03880	0.034407824	up	5.582144	5.582144	2.4808192	3.377771	4.1748834	5.185959	6.2747636	7.182289	6.724018	CAAATGCCACATTCCCAGGAGGGACAGACCCTGATGCTCTGTGAGGCGCAAGAAACCAAT	ENST00000342711	55561	CDC42BPG	DMPK2|HSMDPKIN|KAPPA-200|MRCKG|MRCKgamma	CDC42 binding protein kinase gamma (DMPK-like) [Source:HGNC Symbol;Acc:29829] [ENST00000342711]	hs|chr11:64590922-64590863	noncoding			NONHSAT160417.1	lnc-CDC42BPG-1:1
CUST_H6L_34914	0.017024858	up	2.4146752	2.4146752	1.2718291	5.0823817	4.6755896	4.5155773	6.0792546	5.917344	6.0924363	CGGCAGTTGTAGATTTGCTAATGCCACTGTATTTTTCTGCTCATAGCATGGACCCATTCA	ENST00000465953	22889	KIAA0907	BLOM7	KIAA0907 [Source:HGNC Symbol;Acc:29145] [ENST00000465953]	hs|chr1:155886574-155886515	noncoding			NONHSAT152377.1	lnc-RIT1-1:2
CUST_H6L_12353	0.043900583	up	2.464046	2.464046	1.3010292	4.7825575	4.406516	3.482895	5.6235414	5.655103	5.2964115	TTTAGGAAAGGGTACTGAGAACACTTTGCAGTTTCATCTAACAGCAGCCTCCAATCTACG	NONHSAT003082					hs|chr1:047902003-047901944	noncoding			NONHSAT003082.2
CUST_H6L_30149	0.015273571	down	4.7967978	-4.7967978	-2.2620716	10.124222	11.870626	11.474774	8.321149	9.665299	8.696958	AATAACATACTGGCCGTTCTGACCTGTTGCCAGCAGATACACAGGACATGGATGAAATTC	NM_003012	6422	SFRP1	FRP|FRP-1|FRP1|FrzA|SARP2	Homo sapiens secreted frizzled-related protein 1 (SFRP1), mRNA [NM_003012]	hs|chr8:41119785-41119726	noncoding			NONHSAT126216.2	lnc-SFRP1-2:1
CUST_H6L_23533	0.037701115	down	4.047266	-4.047266	-2.0169477	8.755271	9.497493	8.868129	7.5296197	6.95113	6.589301	TTACCACAGGCTCAGCTGGCTTCAATATGAATCTTTCTGACATTGATCAAGATGGAAAAC	NM_001001132	6453	ITSN1	ITSN|SH3D1A|SH3P17	Homo sapiens intersectin 1 (SH3 domain protein) (ITSN1), transcript variant 2, mRNA [NM_001001132]	hs|chr21:35134262-35138210	noncoding			NONHSAT081816.2
CUST_H6L_09932	0.008698897	down	8.365208	-8.365208	-3.0644014	6.869652	6.5833163	7.0604506	3.6546016	4.075152	3.5904627	TGAAGGTAAAAGCTGTGCAAAAGGCATGAGACTCAGGCCTACTCTTTGTTTAAATGATGG	NM_000921	5139	PDE3A	CGI-PDE|CGI-PDE A|CGI-PDE-A|HTNB	Homo sapiens phosphodiesterase 3A, cGMP-inhibited (PDE3A), transcript variant 1, mRNA [NM_000921]	hs|chr12:20836899-20836958	noncoding			NONHSAT027230.2	lnc-SLCO1C1-2:1
A_21_P0000450	0.036317565	down	11.537813	-11.537813	-3.528298	9.910489	9.338585	8.606043	5.052133	6.147927	6.070164	GAATCTGAACAAAATGAGTGACCAAATCATTTCTGTGCCACTTCTGTGAGCTGAGGTCCA	NR_003340	100033438	SNORD116-26	HBII-85-26	Homo sapiens small nucleolar RNA, C/D box 116-26 (SNORD116-26), small nucleolar RNA [NR_003340]	hs|chr15:25342843-25342902	noncoding	ENST00000516006	NR_003340.2	NONHSAT170555.1
CUST_H6L_18877	0.009039202	up	3.6064687	3.6064687	1.8505869	4.653249	4.3885794	4.359414	6.161762	6.490095	6.3011456	AAGGACTTGCTGCCCAGTCGACATAAGACATATTGGAAGCATTTGAGCAGGATATGATTA	ENST00000560263	10509	SEMA4B	SEMAC|SemC	sema domain, immunoglobulin domain (Ig), transmembrane domain (TM) and short cytoplasmic domain, (semaphorin) 4B [Source:HGNC Symbol;Acc:10730] [ENST00000560263]	hs|chr15:90736736-90736795	noncoding				lnc-C15orf58-5:1
CUST_H6L_25235	0.03866746	up	2.1129901	2.1129901	1.079286	7.683668	7.8034787	7.6650314	9.188283	8.757905	8.443848	TCTGGCTTTGGCTGAAAAAGAAAATCCAGGTCTCACACAAGACATCATTATGAAAATTTT	ENST00000494502	11235	PDCD10	CCM3|TFAR15	programmed cell death 10 [Source:HGNC Symbol;Acc:8761] [ENST00000494502]	hs|chr3:167415648-167414865	noncoding				lnc-WDR49-4:1
CUST_H6L_00770	0.004775801	down	6.3405395	-6.3405395	-2.6646056	5.530895	6.775403	5.50795	2.5349324	4.1346593	3.1508381	GCGACTGACCACTCTATCTGGAAAGGGATGCCTAACTCTCCAAATCTCTTGCAAGTTTTT	ENST00000517197					hs|chr2:230101115-230101056	noncoding	ENST00000517197		NONHSAT077243.2
A_21_P0014003	0.005295059	down	6.7173553	-6.7173553	-2.7478933	8.076918	8.436423	7.4659615	5.1889195	5.432722	5.1139812	TCACTACCTGCTGGAGAGATGGAAAATTATTTAATGCCATCATTCATAAATACAGGTATG	ENST00000521821	667	DST	BP240|BPA|BPAG1|CATX-15|CATX15|D6S1101|DMH|DT|EBSB2|HSAN6|MACF2	dystonin [Source:HGNC Symbol;Acc:HGNC:1090] [ENST00000521821]	hs|chr6:56535493-56535434	noncoding	ENST00000521821		NONHSAT209240.1
CUST_H6L_05803	0.00432886	down	2.3176174	-2.3176174	-1.2126424	5.0392184	4.934309	4.7643886	3.8102942	3.5918856	3.6978104	TGACACTTCGTAGATGTAGTATGACTATTCTTACACGTCTCTGTCTACTGATGAGGATCC	lnc-GNG4-2:1					hs|chr1:235705518-235705459	noncoding			NONHSAT010368.2	lnc-GNG4-2:1
CUST_H6L_07637	0.016158361	down	2.500526	-2.500526	-1.3222315	5.453922	4.868004	4.7136164	3.7990339	3.6500285	3.6197848	TGGTCATTTCAGCAGGAGAAATGCTGTACCTTAATCTGAGATCTCAGAAGGCACTTTACT	ENST00000552693	23390	ZDHHC17	HIP14|HIP3|HSPC294|HYPH	zinc finger, DHHC-type containing 17 [Source:HGNC Symbol;Acc:18412] [ENST00000552693]	hs|chr12:77238881-77238940	noncoding				lnc-NAV3-5:3
CUST_H6L_25811	0.045380544	down	6.476872	-6.476872	-2.6952972	4.801098	4.1673136	3.8247905	1.2153165	1.2346609	2.2573318	TGTGAGTGGAAAGAGACCAACTAGATGTGTCTTTAACCAGCGAAGTGGTTTGCTCAGGTT	lnc-CHIC2-2:1					hs|chr4:054867476-054867417	noncoding			NONHSAT096409.2	lnc-CHIC2-2:1
CUST_H6L_19669	0.04610676	down	13.609993	-13.609993	-3.7665944	6.0910397	5.5330825	5.0210924	1.2109386	1.2383313	2.8961616	CAGCTGTCTACACAAAGAATATGCAGGCCAGAAGAAAAGTTGCTTTTCAAAGAGGAAGAA	NM_080284	23460	ABCA6	EST155051	Homo sapiens ATP-binding cassette, sub-family A (ABC1), member 6 (ABCA6), mRNA [NM_080284]	hs|chr17:67082859-67082800	noncoding				lnc-ABCA9-1:1
CUST_H6L_50250	0.02048493	down	4.627761	-4.627761	-2.2103143	7.699916	7.9758706	7.052213	5.04041	5.59217	5.4644785	CAGCATGTAAAAATATTGCTGAGGAGCCTCAGTGATTGGGTACAAGAAGCAAGAGTACAG	NM_000208	3643	INSR	CD220|HHF5	Homo sapiens insulin receptor (INSR), transcript variant 1, mRNA [NM_000208]	hs|chr19:7115043-7114984	noncoding			NONHSAT180135.1
CUST_H6L_26088	0.023306677	up	2.876786	2.876786	1.5244579	9.55013	9.808608	10.545837	11.509819	11.277581	11.690552	GACAAATGCTAGACTGAGAAAGAGAAGATCAAGAAACTGCCAGAATACAACCCCCCAACC	lnc-COL25A1-2:1					hs|chr4:109709966-109709907	noncoding			NONHSAT097772.2	lnc-COL25A1-2:1
CUST_H6L_44378	0.022031713	down	6.528383	-6.528383	-2.7067256	7.572962	8.138262	6.5471377	4.7213926	4.807548	4.609246	TAGATGCCTATATTCCCCTAGGGCTCACCACAGACCCTGATCTGAAAGAAGTAGAAAAGA	NONHSAT169636					hs|chr14:092747790-092747570	noncoding			NONHSAT169636.1
CUST_H6L_04846	0.018659236	down	2.8785875	-2.8785875	-1.5253611	4.3125143	4.023652	6.195733	2.8792977	2.8094516	4.2670674	AGCTATCAAGTTAACAGCGGAGTTCTTTTACCTGTTTCTGTATTCCTTTGCTTTGATTGA	lnc-E2F6-1:1					hs|chr2:011446823-011446764	noncoding			NONHSAT184237.1	lnc-E2F6-1:1
CUST_H6L_29965	0.010559151	down	16.758516	-16.758516	-4.0668225	5.6414833	5.7803297	4.3977795	1.2102945	1.2378461	1.1709849	ACTACACTTCTTGTACACTTTTTTGGAAAGAAAGGAAAAGCTGAGCTCAACTTTGAAGAT	NM_181723	286097	MICU3	EFHA2	Homo sapiens mitochondrial calcium uptake family, member 3 (MICU3), mRNA [NM_181723]	hs|chr8:16961933-16961992	noncoding				lnc-ZDHHC2-4:1
A_21_P0014829	0.02792528	down	12.104349	-12.104349	-3.5974536	11.31531	10.188995	10.879525	7.1137247	7.819693	6.6580496	GACCCATGATAGGGAAGAGAGGGTGCTGACGGTGTTCAGAATTTCAAATTTTAATTAAAA	NONHSAT192274					hs|chr22:033256590-033256531	noncoding			NONHSAT192274.1
CUST_H6L_17716	0.03803435	down	7.6353745	-7.6353745	-2.932699	5.403268	4.737858	4.756169	3.6483037	1.2229061	1.2279884	GCTACCTGTAAACACATTTCGGCATTAGGAGAAGATTCGAGTAGGGAAGTGAAGGACAAC	lnc-CNIH-3:1					hs|chr14:054422292-054422233	noncoding				lnc-CNIH-3:1
CUST_H6L_16650	0.02095911	down	11.120194	-11.120194	-3.47511	6.3187995	5.5520153	4.262637	1.8224076	2.627868	1.2578468	AGAGTTTGCAAGTGGCGGAGACCCTTCAGTTTATAGTCTACTGAGGTGATTAAACAGCTG	NONHSAT030530					hs|chr12:108523675-108565481	noncoding
CUST_H6L_10482	0.00596343	down	2.4852636	-2.4852636	-1.3133988	7.212678	6.755912	6.189253	5.740345	5.6324077	4.8448925	GAGAAATTTGGTGGCTTCTCTTTGGTAGATCCAAGCTGTAATGCCACCCTTTACCAGTAG	lnc-TCP11-1:1					hs|chr6:35173082-35173023	noncoding			NONHSAT112166.2	lnc-TCP11-1:1
CUST_H6L_77098	0.011010031	down	4.882358	-4.882358	-2.287578	3.5046716	3.7931476	5.378138	1.2167754	1.9249467	2.6715007	GGACACTCAAATGGACAGAAAGAATGTTACAGAAACACAATGGTACAATAGAGGGGTTGC	T167069					hs|chr19:006540600-006540659	noncoding																T167069
CUST_H6L_30328	0.004175265	down	10.667052	-10.667052	-3.4150896	4.2288713	6.04676	4.8905406	1.2562003	2.396114	1.2685895	CTGGATACGACTTTGGTCCCTACTATTGTAGTTACAATAAGGACATTGATAGAACTGGAA	NONHSAT127343					hs|chr8:077761801-077761742	noncoding			NONHSAT127343.2
A_33_P3362148	0.008315345	down	2.49183	-2.49183	-1.3172057	5.052166	5.289306	5.2862525	3.7164514	4.190092	3.7695646	AACCCAAAGTGACACATGCCTGGCGGGATGTTCAGTCTCTGTAAACCCATATGGTTTTTT	NR_026963	284900	TTC28-AS1	TTC28-AS|TTC28AS|dJ353E16.2	Homo sapiens TTC28 antisense RNA 1 (TTC28-AS1), transcript variant 1, long non-coding RNA [NR_026963]	hs|chr22:28398539-28398598	noncoding	ENST00000454741	NR_026963.1	NONHSAT084609.2
CUST_H6L_17046	0.003271718	down	6.8166885	-6.8166885	-2.769071	10.377538	10.314605	9.287699	7.532387	7.316572	6.82367	CAGAGGATGGAAAGTTGATGCCCAGTAAGACTGAAGATCCATTCTGCATTACGGAACTGT	NM_005780	10186	LHFP		Homo sapiens lipoma HMGIC fusion partner (LHFP), mRNA [NM_005780]	hs|chr13:40175509-40175450	noncoding				lnc-LHFP-4:1
CUST_H6L_25994	0.036234807	down	16.218023	-16.218023	-4.019526	8.515876	8.717282	7.1841245	3.0200393	4.964784	4.373882	TTAGCTGCAAGGAAAGATCCAAGTGGATTATCTGGAGATGTTCTGATAAATGGAGCACCG	NM_001257386	9429	ABCG2	ABC15|ABCP|BCRP|BCRP1|BMDP|CD338|CDw338|EST157481|GOUT1|MRX|MXR|MXR-1|MXR1|UAQTL1	Homo sapiens ATP-binding cassette, sub-family G (WHITE), member 2 (ABCG2), transcript variant 2, mRNA [NM_001257386]	hs|chr4:89053056-89052997	noncoding			NONHSAT097334.2
CUST_H6L_04092	0.044076573	up	3.1900625	3.1900625	1.6735847	2.9593768	3.7990038	3.118187	4.7259617	4.8016825	5.369677	GAAAAAATTGGAAACTGAACTTGTGACCTATAAGATGACCCTAGACCCAAGAGGCTGGGT	ENST00000498802	9635	CLCA2	CACC|CACC3|CLCRG2|CaCC-3	chloride channel accessory 2 [Source:HGNC Symbol;Acc:2016] [ENST00000498802]	hs|chr1:86913913-86913972	noncoding				lnc-CLCA1-1:1
CUST_H6L_13114	0.029800827	up	5.3420067	5.3420067	2.4173818	6.461988	6.844226	7.341477	9.326716	9.667751	8.905365	AGATTGGCAGCTGTGCCTATGAAAACTTCTGTGATGTGCTTGATATTTTCATTCCCCCTG	lnc-FMO4-3:1					hs|chr1:171361672-171361731	noncoding			NONHSAT007527.2	lnc-FMO4-3:1
CUST_H6L_08181	0.001099617	down	6.5997095	-6.5997095	-2.7224026	8.526232	7.3337917	6.798017	5.629047	4.7385054	4.123281	TCATGAAAATGTGCTCTTGCTGTGGTGAGACCCAGGCTCTAGCTCCTGAGAGAATGGATC	ENST00000466285	1291	COL6A1	OPLL	collagen, type VI, alpha 1 [Source:HGNC Symbol;Acc:2211] [ENST00000466285]	hs|chr21:47420267-47420717	noncoding				lnc-PCBP3-7:1
CUST_H6L_39233	0.047573	down	7.243843	-7.243843	-2.8567553	11.141901	11.571951	12.12343	8.891443	9.400863	7.974708	AGTCTCTTTCGTTTGTGTTCTAAGATGATTACCAGTGTCTTCCAGAGCTTTGTGCTTCTT	NONHSAT160169					hs|chr11:027013208-027013149	noncoding			NONHSAT160169.1
CUST_H6L_23105	0.007119684	up	5.2615933	5.2615933	2.3954997	5.6905355	6.031193	5.999466	8.240393	8.67512	7.992182	ACCAAGAAAAATACTCTAATTTAGTTCAGTCTGTCTTGTCATCCAGAGGCGTCGCCCAGA	NM_052865	92667	MGME1	C20orf72|DDK1|MTDPS11|bA504H3.4	Homo sapiens mitochondrial genome maintenance exonuclease 1 (MGME1), mRNA [NM_052865]	hs|chr20:17950645-17950704	noncoding			NONHSAT078790.2
CUST_H6L_24938	0.046109077	down	22.017982	-22.017982	-4.4606104	7.6233063	8.671512	7.623713	3.6975477	5.59893	1.2402222	AGGGCTAGATAATTCTCTGATTCTTTGATGTAGTCTGGAAAGAAACAATCCATTGTCCAG	ENST00000360772	4638	MYLK	AAT7|KRP|MLCK|MLCK1|MLCK108|MLCK210|MSTP083|MYLK1|smMLCK	myosin light chain kinase [Source:HGNC Symbol;Acc:7590] [ENST00000360772]	hs|chr3:123330049-123329990	noncoding			NONHSAT091535.2	lnc-PTPLB-2:1
CUST_H6L_76313	0.03585701	down	2.2307317	-2.2307317	-1.157517	5.7926364	5.8612227	5.8697257	4.59417	5.1127815	4.344082	AACATCAGTTCCCTCAGTTATTGTCACAACCTTCAACCCTTTAAGGAGTTGTACCAAAAT	T085712					hs|chr12:106740753-106740694	noncoding																T085712
CUST_H6L_64506	0.003017387	down	9.561136	-9.561136	-3.2571821	4.302353	4.292055	4.810378	1.2137694	1.2247162	1.1947551	CCTAAAAATCACCTTGTAACACAGGCTCTCTTGGTTTTTAATACAACCACAGACCTACGA	ENST00000626024					hs|chr6:112480617-112480676	noncoding	ENST00000626024		NONHSAT207858.1
CUST_H6L_18564	0.044764895	down	4.0168853	-4.0168853	-2.0060773	8.783428	8.898413	8.535241	5.9429593	7.548014	6.707879	AGGATCGTCCAACTTTTCACTTACCTTGGGTTTTCTTTTCAATTCACTCTTACACTAGTC	NM_134260	6095	RORA	NR1F1|ROR1|ROR2|ROR3|RZR-ALPHA|RZRA	Homo sapiens RAR-related orphan receptor A (RORA), transcript variant 2, mRNA [NM_134260]	hs|chr15:60780814-60780755	noncoding			NONHSAT044219.2	lnc-RORA-2:1
CUST_H6L_03185	0.049248595	down	3.014808	-3.014808	-1.592066	5.585041	4.7529244	6.0721397	3.3406053	3.7784152	4.514887	TTTTTCTTCCCTGATGGAGCAGCTTGGTTGCTTAAGGTAATCTGGAGGGATTCTGTACTC	ENST00000557498	55701	ARHGEF40	SOLO	Rho guanine nucleotide exchange factor (GEF) 40 [Source:HGNC Symbol;Acc:25516] [ENST00000557498]	hs|chr14:21556041-21556100	noncoding				lnc-C14orf176-2:1
CUST_H6L_05275	0.007373726	up	5.986389	5.986389	2.581686	3.9330134	3.705577	5.653077	6.663694	6.5766854	7.7963467	ATTTGCCAAAATACGAACAAGTTCACATCCTCCCAGTAGGTGAGTGTGAGTTTGCTGGAG	ENST00000521365	56169	GSDMC	MLZE	gasdermin C [Source:HGNC Symbol;Acc:7151] [ENST00000521365]	hs|chr8:130764360-130764087	noncoding				lnc-FAM49B-3:1
CUST_H6L_40291	0.008159302	down	4.4016323	-4.4016323	-2.1380386	3.5641735	3.623171	3.9264684	1.2187114	1.3042225	2.1767638	GGCAATCATGAAGCCACAAAATTTCAATCATCCTCAGAAGAAGGAGGAAATGAATGGGGA	NONHSAT161894					hs|chr12:015926305-015926364	noncoding			NONHSAT161894.1
CUST_H6L_29005	0.03879494	down	17.758018	-17.758018	-4.1503987	6.153102	6.4166183	6.2507615	1.2139753	3.949483	1.2058281	CTGATTCAGTTTTCTGTTGGGATCAGAGTGAGGATACTTCCATATGGGTGATAGCAGCCA	NM_001199635	117	ADCYAP1R1	PAC1|PAC1R|PACAPR|PACAPRI	Homo sapiens adenylate cyclase activating polypeptide 1 (pituitary) receptor type I (ADCYAP1R1), transcript variant 1, mRNA [NM_001199635]	hs|chr7:31150667-31150726	noncoding			NONHSAT119942.2	lnc-GHRHR-3:1
CUST_H6L_23305	0.03168801	down	3.0709474	-3.0709474	-1.6186838	4.7516127	5.592948	5.6051044	3.1707575	4.465612	3.4572437	GACATTAATGGTGATGAAAACAAAGAAGAGACATGTGAGATGGTCGGCGGAGAACTGTCC	lnc-DDX27-6:1					hs|chr20:047987143-047987202	noncoding			NONHSAT080220.2	lnc-DDX27-6:1
CUST_H6L_39983	0.01444236	down	3.334512	-3.334512	-1.7374756	5.4575915	5.544137	4.61973	4.132584	3.6784549	2.5979927	CTCCACAAAGTATGGTTTAAAGGCACAAGGTCATGGCCTTTGTCATAGCAGTTGAATGTT	NONHSAT161437					hs|chr11:101092440-101092499	noncoding			NONHSAT161437.1
CUST_H6L_31305	0.017349277	down	2.826063	-2.826063	-1.4987936	11.504654	11.3322735	10.850047	10.076433	10.139218	8.97494	TTTCAAAGCACAGAGCTCAAGTAATTTACACCAGAAATACCAAGGGCAGAGATGCTCCAG	NM_001028	6230	RPS25	S25	Homo sapiens ribosomal protein S25 (RPS25), mRNA [NM_001028]	hs|chr11:118886634-118886575	noncoding			NONHSAT134610.2	lnc-STRBP-5:1
CUST_H6L_23032	0.007137268	down	2.1582692	-2.1582692	-1.1098748	7.8872643	8.12377	7.3982286	6.7928257	6.843445	6.443369	AGTTGTACCTCAAAAAAGTAGGTGAGAACTGGCTTCCTCATTGTCCCAGGATGTCAAATA	NM_001009984	25943	C20orf194		Homo sapiens chromosome 20 open reading frame 194 (C20orf194), mRNA [NM_001009984]	hs|chr20:3230324-3230265	noncoding			NONHSAT078227.2	lnc-SLC4A11-1:1
CUST_H6L_26449	0.02073206	down	7.997454	-7.997454	-2.9995408	6.4966135	5.7338343	3.8111968	2.620298	3.203332	1.219393	CAAAATATTTGGGAAAGGGTTTCATCAGTTCGGGTGAAATCTTGAACGTGCAAAGCACCA	NM_001151	291	SLC25A4	AAC1|ANT|ANT 1|ANT1|MTDPS12|PEO2|PEO3|T1	Homo sapiens solute carrier family 25 (mitochondrial carrier; adenine nucleotide translocator), member 4 (SLC25A4), mRNA [NM_001151]	hs|chr4:186071371-186071430	noncoding			NONHSAT099602.2	lnc-SLC25A4-1:1
CUST_H6L_78015	0.00450676	up	8.105648	8.105648	3.0189276	1.2076607	1.5352546	1.3059449	4.5606856	4.5879936	3.956963	CTAAACATCTTGCACAGGTTTCCTTGTACCATGTTCTCTGATGCGATGTCCTGTGTCTCT	T257603					hs|chr3:194035025-194034966	noncoding																T257603
CUST_H6L_31884	0.021177677	down	6.440733	-6.440733	-2.6872249	5.86856	4.734606	4.7910485	2.9792848	2.81411	1.5391451	AGAGGTCAAAATGCAGTAACAATGGGCAGGGACTTCTGCCTTGATGGACAAATTCAAACA	NR_110646	101060146	CHMP1B2P		Homo sapiens charged multivesicular body protein 1B2, pseudogene (CHMP1B2P), non-coding RNA [NR_110646]	hs|chrX:79484016-79483988	noncoding			NONHSAT137719.2
CUST_H6L_12336	0.041117106	up	11.50253	11.50253	3.5238793	1.5637791	1.1964531	3.5919335	5.9060087	5.3738894	5.643905	CATCGATGGAGGATCTAAGGATGAAATAGACCAAAAGCTGGAAGGATTCATGAACCAGCG	NM_003579	8438	RAD54L	HR54|RAD54A|hHR54|hRAD54	Homo sapiens RAD54-like (S. cerevisiae) (RAD54L), transcript variant 1, mRNA [NM_003579]	hs|chr1:46726647-46726951	noncoding				lnc-RAD54L-2:1
CUST_H6L_00370	0.02397345	up	2.4142866	2.4142866	1.2715969	5.0671697	5.4581594	5.049635	6.6722045	6.370096	6.3474545	TGTTCATCAAATGTCTGACCTGAAATGAGCATGTAGACAAGTTAATTTAACACTGAAGAA	ENST00000391076					hs|chr2:072987672-072987731	noncoding	ENST00000391076
CUST_H6L_18627	0.040913932	down	2.8265617	-2.8265617	-1.4990481	6.039427	6.5202103	6.2161107	4.8811994	5.305284	4.092119	TGCATCAAAGTACCATATATGCTAAGGGAGAGGAGCACTTGATGGGCTGCTATGTTAACT	NM_004663	8766	RAB11A	YL8	Homo sapiens RAB11A, member RAS oncogene family (RAB11A), transcript variant 1, mRNA [NM_004663]	hs|chr15:66184161-66184220	noncoding			NONHSAT046768.2	lnc-RAB11A-2:1
CUST_H6L_44272	0.003506592	up	2.436085	2.436085	1.2845645	5.1884575	5.230525	5.2927685	6.3700237	6.4691515	6.7262692	AAATGGCGTTCTTGCAAACCTTACCAGTCACCTCTTGACTGCTAAACACAACCATCTGTA	ENST00000616012					hs|chr14:066454135-066454076	noncoding	ENST00000616012		NONHSAT169429.1
CUST_H6L_56845	0.040892012	down	2.4225812	-2.4225812	-1.276545	7.3176646	6.813388	7.050967	5.5875187	6.0056353	5.7592297	AAGACCTTATTACCTCAGACCTCTCAAGAGGTATCAATAGAGAATTTGATGGGGGCCCTG	NONHSAT194002					hs|chr3:064945004-064945063	noncoding			NONHSAT194002.1													T244623
CUST_H6L_03780	0.03169051	down	3.3425882	-3.3425882	-1.7409656	5.0486097	4.0667357	4.2512226	3.4186876	2.8117378	1.913246	TTTAGATTTTTTATAGTGTGTGGTTTATAGAAAGACTCCAGGAATATTCTGTGCTGTGGT	ENST00000524836	79780	CCDC82	HSPC048	coiled-coil domain containing 82 [Source:HGNC Symbol;Acc:26282] [ENST00000524836]	hs|chr11:96119189-96119130	noncoding				lnc-CCDC82-6:1
CUST_H6L_11233	0.03834396	down	3.165364	-3.165364	-1.6623714	4.646699	6.5828686	5.1127815	3.180946	4.2670674	3.9072223	TTCCAGTATTTGTTTAGTATTTCCAGTTGTCTCCTGCTAGCAATATGTACAGTAACGCGT	NM_001282145	57502	NLGN4X	ASPGX2|AUTSX2|HLNX|HNL4X|NLGN4	Homo sapiens neuroligin 4, X-linked (NLGN4X), transcript variant 3, mRNA [NM_001282145]	hs|chrX:5808560-5808501	noncoding			NONHSAT136161.2	lnc-VCX3A-5:1
CUST_H6L_37590	0.010682163	down	17.315025	-17.315025	-4.1139526	5.5965395	6.1832	4.7835884	1.7494048	1.2302914	1.2417737	TCTTGTTACTTTTCCAGTGATCTCCTGGGGACTTTATAGATTGGCTACCAGGAAACCGAG	lnc-DLG5-3:1					hs|chr10:078988143-078988084	noncoding			NONHSAT157190.1	lnc-DLG5-3:1
CUST_H6L_18746	0.039644565	up	2.204411	2.204411	1.1403933	6.8273644	6.996066	7.5313644	8.43373	7.864298	8.477947	TAAAAACGAGGCATGTCCAGCCTTTGATGAAGCCAGAGAGAAAGAAGCCAAGTCTGATTA	NONHSAT047428					hs|chr15:077497382-077497441	noncoding			NONHSAT047428.2
CUST_H6L_76180	0.013681897	down	2.4086854	-2.4086854	-1.2682459	3.3879075	3.338883	4.3598394	2.233569	2.2538264	2.7944965	AGGAGTTTACCTACTCTCCTTGTATTGATGGTACCCGTGGCTCTATGGGTAGCATATTCT	T073758					hs|chr12:010241294-010241353	noncoding																T073758
CUST_H6L_06823	0.013264447	up	3.2038894	3.2038894	1.6798244	3.7589095	5.0197854	5.099626	5.685602	6.3137717	6.9184184	CGTCTATATAGAGAAAAGAAAACAGCACTCTGGATTACACGGATCCCACAGGAGCTTGTG	NM_001278399	10859	LILRB1	CD85J|ILT-2|ILT2|LIR-1|LIR1|MIR-7|MIR7	Homo sapiens leukocyte immunoglobulin-like receptor, subfamily B (with TM and ITIM domains), member 1 (LILRB1), transcript variant 6, mRNA [NM_001278399]	hs|chr19:55143055-55143114	noncoding				lnc-LILRB4-2:2
CUST_H6L_68691	0.019660283	down	3.336857	-3.336857	-1.7384899	4.7901354	3.9322407	4.3418846	2.5603962	2.490993	2.7974021	GCGGCATAGACTGAAATGGTTCTGATTTTCATTGCATTTTGTGACTCAGAGGGAATGAGC	NONHSAT215318					hs|chr8:001896793-001896852	noncoding			NONHSAT215318.1
CUST_H6L_17572	0.031274766	up	3.579592	3.579592	1.8397951	8.270059	7.8587523	9.335663	10.418352	10.055912	10.509597	TAAAGTCACCAACGAGATCTTCCGCCACTACGTGACTTTTTTGAACGAACCATTCTGTGC	NM_182648	11177	BAZ1A	ACF1|WALp1|WCRF180|hACF1	Homo sapiens bromodomain adjacent to zinc finger domain, 1A (BAZ1A), transcript variant 2, mRNA [NM_182648]	hs|chr14:35221949-35221922	noncoding			NONHSAT036343.2
A_21_P0005960	0.011956668	down	3.897337	-3.897337	-1.9624887	3.5001101	3.337152	4.4143634	1.2078216	1.782648	2.3736897	ATAGGGCGATCCTGGAAGCTGGTCTTCGGAAGCGTCCAGGCCAGAGTGCAGTTGACGCAG	NONHSAT124854					hs|chr8:8085823-8077658	noncoding			NONHSAT124854.2
CUST_H6L_24970	0.033187922	up	3.324605	3.324605	1.7331829	5.3858314	5.814542	6.286105	7.7667313	7.22176	7.6975346	AAGTGAGACCGAGAAAGAGAAGATCAAGAAACTACCAGAATACAACCGCCAAACCCTTTG	NONHSAT091701					hs|chr3:126485337-126485278	noncoding			NONHSAT091701.2
A_22_P00000547	0.025642	down	2.5582807	-2.5582807	-1.3551745	6.1203413	5.977914	6.2562656	4.565268	5.06464	4.65909	GCACATTGTAAACACAGCAGAGCAGAGCAGGTTTAGAGTTGTTATACAAATAAATTTTGG	ENST00000453810					hs|chrX:048438221-048438162	noncoding	ENST00000453810		NONHSAT136945.2	lnc-AC115618.1-1:1												T374409
CUST_H6L_04419	0.005280156	down	20.648836	-20.648836	-4.3679886	11.789427	12.757912	11.123829	7.19991	9.018209	6.34908	CCAAAAAGGACTTTCCGCTAGACCCACTCGAGGAAAACTAAAACCTTGTGAGAGATGAAA	NM_199168	6387	CXCL12	IRH|PBSF|SCYB12|SDF1|TLSF|TPAR1	Homo sapiens chemokine (C-X-C motif) ligand 12 (CXCL12), transcript variant 1, mRNA [NM_199168]	hs|chr10:44874071-44874012	noncoding				lnc-CXCL12-4:1
CUST_H6L_40369	0.004030725	down	4.310883	-4.310883	-2.1079834	5.6047764	6.586885	5.8010387	3.3195379	4.3929014	3.9563105	TGTGCTTAAGACAGGACTATTGCTTGTCGATTTTTCTAGAAATCTGCACGGTATAATGAA	NM_198578	120892	LRRK2	AURA17|DARDARIN|PARK8|RIPK7|ROCO2	Homo sapiens leucine-rich repeat kinase 2 (LRRK2), mRNA [NM_198578]	hs|chr12:40761924-40761983	noncoding			NONHSAT162070.1
CUST_H6L_42355	8.77E-04	down	2.3695047	-2.3695047	-1.2445855	7.652345	7.892842	8.053592	6.4205422	6.578949	6.865531	CAGCAAAAATCAAGTCTGGGAAGGGGAAAGGTGGTACACAAGTTGATACAGAAATTGAAG	NM_001278438	22862	FNDC3A	FNDC3|HUGO|bA203I16.1|bA203I16.5	Homo sapiens fibronectin type III domain containing 3A (FNDC3A), transcript variant 3, mRNA [NM_001278438]	hs|chr13:49710678-49710737	noncoding		NR_103528.1	NONHSAT165692.1
CUST_H6L_38655	0.005344159	down	3.060461	-3.060461	-1.613749	6.111755	5.0301175	5.852992	4.3528996	3.6510844	4.1496334	TTTCTGAGCTTTTGTGGGGTGTTTCTAAAAAGCCAATTAGTTTTAAGAGGGTTGTTGTGG	NR_003512					hs|chr11:2153830-2153889	noncoding		NR_003512.3	NONHSAT158743.1
CUST_H6L_57043	0.031041276	down	3.541426	-3.541426	-1.8243303	8.408354	7.9661446	7.5881224	6.49049	6.752871	5.246267	AAACCTGTTCAGACTGAACACAGAACTCAAGGGCATTATTATAACAGATTACAAAGTGAA	NONHSAT194453					hs|chr3:128888159-128888218	noncoding			NONHSAT194453.1
CUST_H6L_59469	0.005584549	down	2.6338723	-2.6338723	-1.3971853	8.231407	8.667887	8.670741	6.902673	7.4081364	7.067671	GGTTTTGACTGGACATGTTTGTCAGGGAGATGCCTGTATATTTTGTGCATTGAAGACGAT	NM_019050	54532	USP53		Homo sapiens ubiquitin specific peptidase 53 (USP53), mRNA [NM_019050]	hs|chr4:120166530-120169907	noncoding			NONHSAT199001.1
A_33_P3243278	0.047346115	down	5.1960144	-5.1960144	-2.3774054	5.399872	6.3998914	4.584634	3.5204458	2.9502945	2.7814403	GGAACTTTCTGGAACCAAACATTTCCCCAGACTGCCTACAAGGACCAATTGGCCTCTGGA	XR_428947	100505504	LOC100505504		PREDICTED: Homo sapiens uncharacterized LOC100505504 (LOC100505504), transcript variant X6, ncRNA [XR_428947]	hs|chr11:66177459-66177518	noncoding			NONHSAT022297.2	lnc-NPAS4-1:4
CUST_H6L_15461	0.020276543	down	6.6008134	-6.6008134	-2.7226439	4.661705	3.3084755	3.8241174	1.2081662	1.2049651	1.2132351	TGTTGAAAATCTGCTTACCAGCTGCAGGGAGCTTACAATCTGGTAAGGCAAATAAATCAT	ENST00000526805	143879	KBTBD3	BKLHD3	kelch repeat and BTB (POZ) domain containing 3 [Source:HGNC Symbol;Acc:22934] [ENST00000526805]	hs|chr11:105946993-105946934	noncoding				lnc-KIAA1826-2:1
CUST_H6L_67446	0.044298217	up	3.2736712	3.2736712	1.7109094	5.9067903	5.4136987	5.686076	7.781165	7.672506	6.685622	GGAAATTGGATACACTCACATGAAAATAGCGGAAGGAGTGAACTCTCTTTTGCAGATGGC	NM_001278791	5982	RFC2	RFC40	Homo sapiens replication factor C (activator 1) 2, 40kDa (RFC2), transcript variant 3, mRNA [NM_001278791]	hs|chr7:73649862-73646488	noncoding			NONHSAT213613.1
CUST_H6L_28204	0.006697977	down	14.067019	-14.067019	-3.8142447	9.883066	10.336681	8.836299	5.6062975	6.3864756	5.6205397	AAGATGTAAACTGGTTAGGTCAAGGCCTTATTCAGAGTGCTGCCAAAAGCACTAGCACTC	NM_015548	667	DST	BP240|BPA|BPAG1|CATX-15|CATX15|D6S1101|DMH|DT|EBSB2|HSAN6|MACF2	Homo sapiens dystonin (DST), transcript variant 1eA, mRNA [NM_015548]	hs|chr6:56401695-56401636	noncoding				lnc-COL21A1-3:1
CUST_H6L_75805	0.002475731	down	13.659023	-13.659023	-3.7717824	5.3387513	5.803011	5.2696276	1.4089049	2.4057553	1.2813817	TCACTTCACCTGTCTTGCATCCAGATTAACAAAGAACTGCAAAGGCTGGTAAACAGAGCC	T042079					hs|chr10:053332915-053332974	noncoding																T042079
CUST_H6L_11560	0.04087199	up	2.3289194	2.3289194	1.2196608	6.273736	6.997812	6.448593	7.661824	7.717387	7.999911	CGCTCAGTACATTAAGTTTGAAATGCCGGTGCTGGACAGTTTTGTTGAAAAATTAAAAGA	NM_032023	83937	RASSF4	AD037	Homo sapiens Ras association (RalGDS/AF-6) domain family member 4 (RASSF4), mRNA [NM_032023]	hs|chr10:45487355-45487414	noncoding				lnc-ZNF22-3:2
CUST_H6L_73290	0.03066692	up	4.0544424	4.0544424	2.0195036	5.6540656	5.7065334	5.0970473	8.067233	7.0029154	7.4460087	AGCAAAGGTGAACAGCCCTTAGTGAATTATCTTGTGATCCCTGAAATGCAGTAATGATTG	NONHSAT223905					hs|chrX:045758586-045758645	noncoding			NONHSAT223905.1
CUST_H6L_50930	0.024751466	down	2.4687178	-2.4687178	-1.303762	8.509087	7.6663065	8.508392	7.1513133	6.7485414	6.8726435	GTCTGCGACGGGCTTCCCCTGGATTAGGTCTTTATTTCTTGTAACAAGTCAGCAAATTAG	NONHSAT181719					hs|chr2:046771052-046771111	noncoding			NONHSAT181719.1
CUST_H6L_01274	0.034472995	down	2.6245964	-2.6245964	-1.3920956	5.2704525	5.551812	5.4583564	3.958057	4.5743074	3.5719712	CTACACTGCTACCTTGTAGAACTATGGGGGTATGAAACAAGGCTGAAGGCTTTTAACCAT	NR_136286					hs|chr9:099958442-099957905	noncoding		NR_136286.1	NONHSAT208914.1	lnc-ZNF322-1:2
CUST_H6L_32151	0.022458393	up	34.168037	34.168037	5.0945754	3.592061	3.9258351	5.3068027	9.690191	9.5453205	8.872914	ACCTTCTTTTCTGGTTCTTTTGCATTGATATTCTGGCTCAAGAAACAAGGACTGATGCCT	lnc-UBE2NL-4:1					hs|chrX:143392696-143392755	noncoding			NONHSAT138850.2	lnc-UBE2NL-4:1
CUST_H6L_36897	0.031076612	down	2.6148622	-2.6148622	-1.386735	3.6907222	3.2138624	4.5241795	2.0126686	2.3254223	2.9304683	TTGCAGTTACATGAAAAAGTAGTACAACGAAGTGAATAATTCATGTGCAGTCCAGGGGAA	NONHSAT155392					hs|chr10:038386119-038386178	noncoding			NONHSAT155392.1
CUST_H6L_67058	0.009122931	down	4.042711	-4.042711	-2.015323	4.1162095	5.134926	3.929896	2.0782177	3.4660695	1.5907755	CTGTAGGTTAAAGTGACCCTCGTTAGAGAGTAGGAGCAAGGACAAGAGACAGATATTACC	NONHSAT212581					hs|chr7:117424509-117424568	noncoding			NONHSAT212581.1
A_19_P00315716	0.02499682	up	2.1631138	2.1631138	1.1131096	11.112593	10.58517	11.92042	12.547571	11.6745205	12.735416	GTTGTCCCCGTGTTTGGAGGGTCCACCCTATCCCATCCGAACCCTGAAGCTTTCACACAA	NR_002911	26777	SNORA71A	RNU71A|U71a	Homo sapiens small nucleolar RNA, H/ACA box 71A (SNORA71A), small nucleolar RNA [NR_002911]	hs|chr20:37056010-37055951	noncoding	ENST00000364729	NR_002911.1
CUST_H6L_18816	0.036402743	down	4.9343505	-4.9343505	-2.3028603	5.374941	5.0053377	4.761216	2.1893768	3.3111818	2.732355	TATACGGGACTTGACTCAGACCACTAAAATGACAGTGTCCTGGAAATGAGGATGAGCAAG	ENST00000621980					hs|chr15:85165455-85165396	noncoding	ENST00000621980		NONHSAT047988.2	lnc-WDR73-9:1
A_21_P0006536	0.036299147	down	2.2356615	-2.2356615	-1.1607018	7.0093036	7.1824384	6.8144937	6.040926	5.568697	5.914507	TCTATAATCCCAGTTAGAGACACAATGACATAAACATCGCTGTCCTGCAACCCTGGTTCC	NONHSAT137306					hs|chrX:62729864-62652353	noncoding			NONHSAT137306.2
CUST_H6L_37647	0.015003367	up	2.881168	2.881168	1.5266538	6.0488806	6.0999756	6.8574204	7.817955	7.7568893	8.0113945	ATGACTGTTGACCTTAAGATCCATTCTCATTGCTGATAATGCTGCAGCCCTGCTGGTTTG	NM_152309	118788	PIK3AP1	BCAP	Homo sapiens phosphoinositide-3-kinase adaptor protein 1 (PIK3AP1), mRNA [NM_152309]	hs|chr10:98355245-98355186	noncoding			NONHSAT157367.1
CUST_H6L_41162	0.017376171	down	2.2742577	-2.2742577	-1.1853957	5.5040684	4.715293	5.9936566	4.0938253	3.8354173	4.727588	AATCATTGTAGGACTGCTGGAAACTCACAAAAGTAACAGCTAGGGGATGATAGGAGATGC	NONHSAT163968					hs|chr12:109206585-109206526	noncoding			NONHSAT163968.1
CUST_H6L_25374	0.004873963	up	3.804015	3.804015	1.9275229	4.0890436	2.6313887	4.215918	5.8857813	4.82899	6.004146	ATTTTGTGGAAGTAAGTTCAAACAATATAGCTGTTCATATTGACTCCCAGAACTTGCACT	ENST00000464877	51726	DNAJB11	ABBP-2|ABBP2|DJ9|Dj-9|EDJ|ERdj3|ERj3|ERj3p|PRO1080|UNQ537	DnaJ (Hsp40) homolog, subfamily B, member 11 [Source:HGNC Symbol;Acc:14889] [ENST00000464877]	hs|chr3:186295579-186295638	noncoding				lnc-AHSG-1:1
CUST_H6L_23902	0.032334484	down	5.3663836	-5.3663836	-2.4239502	11.393992	12.260311	11.70937	8.821654	9.147457	10.122711	GTCCCTTACAGGTGCCAGAGCGAGAGGAACAGGAACAGCAGGCAGAGGTTTCAAAGCCAA	ENST00000466272	6525	SMTN		smoothelin [Source:HGNC Symbol;Acc:11126] [ENST00000466272]	hs|chr22:31485674-31485733	noncoding			NONHSAT192813.1
CUST_H6L_09805	0.003240361	down	2.8542376	-2.8542376	-1.5131054	11.564371	11.265319	10.90201	10.219475	9.701934	9.270974	CAAGTGTGCTTTCCTTATTGAGGAGCAGAATATTGTTGTGGAAGTGTCAAAGGCACAGAG	lnc-SLC25A1-4:1					hs|chr22:019226029-019225970	noncoding			NONHSAT083398.2	lnc-SLC25A1-4:1
A_32_P113154	0.025436606	down	2.5628583	-2.5628583	-1.3577538	9.876498	9.564731	9.476815	8.847804	8.297441	7.699537	ACCACCAGTCCAAGAATCTGTTTAAAGTTCAGACTTAAAACAGTACCAAATAAAAAGTCC	lnc-AC130352					hs|chr8:012427883-012427824	noncoding			NONHSAT125162.2	lnc-AC130352.1-2:36
CUST_H6L_20213	0.041645195	down	11.545803	-11.545803	-3.5292966	6.1787834	6.6191664	6.117057	1.2447627	4.2155013	2.8668528	ACATAAAAGCCAGTTCCATCTTTACTGCAGATGACAGGAGACTTTCCAAGACCTGCAGAG	NM_152721	220164	DOK6	DOK5L|HsT3226	Homo sapiens docking protein 6 (DOK6), mRNA [NM_152721]	hs|chr18:67515166-67515225	noncoding			NONHSAT059757.2	lnc-SOCS6-10:1
CUST_H6L_09167	0.025213297	down	5.8082356	-5.8082356	-2.5381	4.8643827	5.1060896	4.546864	2.7113838	3.0040162	1.187636	GTAACTGAAGAAATAAAGCTGAAGTCTAAAGCTGCCATGAGATACGTCGTGGACTGCAGA	lnc-RNMT-8:1					hs|chr18:013448812-013448871	noncoding			NONHSAT177472.1	lnc-RNMT-8:1
CUST_H6L_26632	0.030938365	down	2.5700932	-2.5700932	-1.3618206	4.731095	5.7650795	4.2184973	3.4493303	3.9441185	3.2357605	TAATTGTGTCTGGGGCTCAACATATGTGATGGTGAGGCAGGAAAAAATTCGCACTTTTTT	lnc-FAM105B-11:1					hs|chr5:15776707-15776766	noncoding			NONHSAT100587.2	lnc-FAM105B-11:1
CUST_H6L_54062	0.04350515	down	4.414893	-4.414893	-2.1423786	4.1570454	4.01416	4.306628	2.479621	2.3309627	1.2401147	ATAGAATTACCTTGGTATTTCTCAAAAGGCTCAGCACAGCCAACTCTTGTGTGCTGAAGA	NONHSAT188090					hs|chr2:223876532-223876591	noncoding			NONHSAT188090.1
CUST_H6L_32233	0.036717054	down	2.2409954	-2.2409954	-1.1641396	11.084243	11.302583	10.725386	9.569592	10.570173	9.480026	ATGATATGAGACAGACAGTTGATGTGTATATCATCAAAGCAGTGGACAAGAGGGCTGCTG	NONHSAT139302					hs|chrY:002863217-002863158	noncoding			NONHSAT139302.2
CUST_H6L_33655	2.15E-04	up	2.4417753	2.4417753	1.2879305	9.75427	9.724645	9.614606	11.037643	11.0472975	10.872374	TCTATCGATGGCGTCCCCGGGAGTGACTACATCAATGCCAACTACATCGATGGCTACCGC	NM_002840	5792	PTPRF	BNAH2|LAR	Homo sapiens protein tyrosine phosphatase, receptor type, F (PTPRF), transcript variant 1, mRNA [NM_002840]	hs|chr1:44083230-44083456	noncoding			NONHSAT148837.1
CUST_H6L_24614	0.004691902	down	2.413168	-2.413168	-1.2709283	10.278758	10.05829	9.703814	8.995468	8.944481	8.288129	AAGGAAGTTTCCAGCTATAGGTTTATAACCCCAGCTGTGGTCTCTCAGAGATTGGAGATT	lnc-TKT-2:1					hs|chr3:053508931-053508872	noncoding			NONHSAT090000.2	lnc-TKT-2:1
CUST_H6L_23051	0.008740583	down	4.075419	-4.075419	-2.0269485	7.57768	8.520819	7.310407	5.780786	6.6424117	4.9048643	TAATATAAATGACCCCAAAGCTGTGACCAGCAAAGATATGAGGTTCTGTCTGAACACCCT	NONHSAT078512					hs|chr20:005909450-005909391	noncoding			NONHSAT078512.2
CUST_H6L_02698	0.045164157	up	3.4524026	3.4524026	1.7876006	2.0685139	3.3179479	1.1964875	3.6191266	4.574389	3.7522357	AGCCGAGCTCGGAAAAGAACGGGAATAAGTTGTCTCTTACATTTCCTCAAATACTGTGAA	NM_001286479	9824	ARHGAP11A	GAP (1-12)	Homo sapiens Rho GTPase activating protein 11A (ARHGAP11A), transcript variant 3, mRNA [NM_001286479]	hs|chr15:32907380-32907439	noncoding				lnc-ARHGAP11B-1:1
CUST_H6L_24894	0.01747009	down	2.692688	-2.692688	-1.4290471	6.7994037	6.5810604	6.15669	5.0265217	5.4696555	4.7538357	CAAGCCAGAAGGGGCATCATATTAGTTCATAAGACTGGTCTGTTATCTCTAATCAGGGTT	AK092064	55254	TMEM39A		Homo sapiens cDNA FLJ34745 fis, clone MESAN2009105. [AK092064]	hs|chr3:119148719-119148778	noncoding		NR_073506.1	NONHSAT091384.2
CUST_H6L_32200	0.01572559	up	5.0459986	5.0459986	2.3351398	6.303752	6.439285	6.663444	9.224363	8.561469	8.626069	CTGGACCGACAGACCATTGAGACAGAGGAGGTGAACAAGACTCTGAAGGCGACACTGCAG	NM_001164741	393	ARHGAP4	C1|RGC1|RhoGAP4|SrGAP4|p115	Homo sapiens Rho GTPase activating protein 4 (ARHGAP4), transcript variant 1, mRNA [NM_001164741]	hs|chrX:153179261-153179025	noncoding				lnc-L1CAM-2:1
CUST_H6L_21035	0.017438902	down	2.8599393	-2.8599393	-1.5159845	6.7848167	6.483144	5.488084	5.0454793	4.78551	4.377101	TAAGGATTGAGGCTGATGAGGGCAATATCTTCTCTCTACACCAATGATGGTGACATGGAA	ENST00000594156	8605	PLA2G4C	CPLA2-gamma	phospholipase A2, group IVC (cytosolic, calcium-independent) [Source:HGNC Symbol;Acc:9037] [ENST00000594156]	hs|chr19:48608609-48603078	noncoding				lnc-LIG1-2:1
CUST_H6L_08710	0.0053219	down	2.8237343	-2.8237343	-1.4976044	12.508778	12.4178705	11.857746	11.228429	10.785256	10.277895	GCCTATGGTGGTTCCATGTATGCTAATTGTGTCCATGACAGGATCAAACATGCTTTCTTC	lnc-PRRG4-4:1					hs|chr11:032780038-032780097	noncoding			NONHSAT018673.2	lnc-PRRG4-4:1
A_22_P00022097	0.043797288	up	2.5313056	2.5313056	1.3398817	3.4802058	3.2874675	3.5410178	4.2843394	5.087759	4.956238	CCTGGGCAGAGCAAAACCTTGAGCCTGTGTTTGGATTTTGTTTCTGGGCCTAAGCCTAAG	ENST00000438837	8566	PDXK	C21orf124|C21orf97|HEL-S-1a|PKH|PNK|PRED79	pyridoxal (pyridoxine, vitamin B6) kinase [Source:HGNC Symbol;Acc:HGNC:8819] [ENST00000438837]	hs|chr21:45141728-45141787	noncoding	ENST00000438837			lnc-RRP1B-1:1
CUST_H6L_25303	0.03378211	up	2.2759128	2.2759128	1.1864452	11.634918	12.375011	12.33822	13.001005	13.826637	13.079843	GAAGACACCAACCTGTGTGCTATCCATGCCGAACATGTAACAATTATGCCAAAAGACATC	NM_002107	3020	H3F3A	H3.3A|H3F3	Homo sapiens H3 histone, family 3A (H3F3A), mRNA [NM_002107]	hs|chr1:226259085-226259144	noncoding			NONHSAT093419.2	lnc-MRPL47-4:1
CUST_H6L_05908	0.0241022	down	7.456968	-7.456968	-2.8985891	4.634411	4.589115	5.1745834	1.196568	2.6021047	1.9036692	TTTATTTCTTGCAGGGGACATGAGATAGGTGTAGGTTGTGTTGTGACTCAGAAAGACCTG	ENST00000466098	9737	GPRASP1	GASP|GASP-1|GASP1	G protein-coupled receptor associated sorting protein 1 [Source:HGNC Symbol;Acc:24834] [ENST00000466098]	hs|chrX:101907954-101908013	noncoding				lnc-GPRASP2-3:1
CUST_H6L_24269	0.007583011	down	8.597519	-8.597519	-3.1039205	5.2503257	4.8494906	4.09125	2.4911618	1.2091221	1.1790223	TGTCGTAGAATTCTAGTATGTTCCTGCTAATGGAGACTTTGCTATCATTCTAGGGCTGGA	NONHSAT088456					hs|chr3:15354947-15354888	noncoding
CUST_H6L_07047	0.02564588	down	3.7385454	-3.7385454	-1.902477	3.6179156	5.858569	4.876812	1.244318	3.8408027	3.5607433	TTTAAGCGGCTAGAGGTAATTTTAAAATAGCCAACATTGAAAAGCCCAGAGTGTGTGGCA	ENST00000470000	9860	LRIG2	LIG-2|LIG2|UFS2	leucine-rich repeats and immunoglobulin-like domains 2 [Source:HGNC Symbol;Acc:20889] [ENST00000470000]	hs|chr1:113643251-113643310	noncoding				lnc-MAGI3-1:2
CUST_H6L_24621	0.024831813	up	2.3665376	2.3665376	1.2427778	5.4179673	4.625341	4.697721	6.282134	5.9479713	6.239259	TACAAAACTGTTGACTGCTAGACTACAAAACCCTGGACCAAACCATCACCAGCTGTCTCC	lnc-WNT5A-1:2						noncoding			NONHSAT090028.2	lnc-WNT5A-1:2
CUST_H6L_16927	0.001093069	up	4.106187	4.106187	2.0377994	6.5441914	7.1993103	6.519297	8.699767	9.23511	8.44132	CATCTCTTCCAAGGCCATTCGTTAATGACATCGTTGAGGGCATCGCGGGCGAGTCTTCCG	NONHSAT032391					hs|chr13:022058172-022058113	noncoding			NONHSAT032391.2
CUST_H6L_16454	0.009405134	down	8.3848715	-8.3848715	-3.0677886	4.858538	5.484665	3.8717685	1.1969229	2.644036	1.1706468	GAGCTCAGAAGTTAGGAGGCTGCTTAGAATCTCAGCTGAGCACTCTTTTATGCCTAAACT	ENST00000549400	5787	PTPRB	HPTP-BETA|HPTPB|PTPB|R-PTP-BETA|VEPTP	protein tyrosine phosphatase, receptor type, B [Source:HGNC Symbol;Acc:9665] [ENST00000549400]	hs|chr12:70933316-70933257	noncoding	ENST00000548687			lnc-PTPRR-1:2
CUST_H6L_75615	0.026715346	down	8.566173	-8.566173	-3.0986507	6.476165	6.9875245	6.681965	4.2836103	3.866812	2.6992798	CAGAGGCCAAATTAGAAAACCACCTGTGATTAGTTGCTGAATTCTGAGTCCTCAGATTCT	T024053					hs|chr1:162750554-162750495	noncoding																T024053
CUST_H6L_50229	0.005476288	down	2.0672786	-2.0672786	-1.0477328	8.17482	8.721952	8.644443	7.2510915	7.6937695	7.4531527	CCAATCGCATTTGAGTCCTTATTTGGCACAGAGACGGAAGCACGTGTGTGCCGTTTTAGG	NM_012398	23396	PIP5K1C	LCCS3|PIP5K-GAMMA|PIP5K1-gamma|PIP5Kgamma	Homo sapiens phosphatidylinositol-4-phosphate 5-kinase, type I, gamma (PIP5K1C), transcript variant 2, mRNA [NM_012398]	hs|chr19:3632930-3632871	noncoding			NONHSAT180091.1
CUST_H6L_13351	0.020451864	down	8.080945	-8.080945	-3.014524	8.16598	8.554306	5.7242527	5.890606	4.76353	2.7468328	AAAGACAAACAGGATTGTTTCTGAGACCAAGATCAGTCTGTCTGTGATCAGCCTGTGTGT	NM_001005388	23114	NFASC	NF|NRCAML	Homo sapiens neurofascin (NFASC), transcript variant 1, mRNA [NM_001005388]	hs|chr1:204990893-204990952	noncoding			NONHSAT008975.2
CUST_H6L_13873	0.016896542	up	6.4844866	6.4844866	2.6969924	7.201125	7.507042	7.0737076	10.57884	10.038966	9.255047	AAATGAAGCTGGCAAGCTACTTTTCAGCCTCAAGCTTTACACAGCTGTCCTTACTTTCTA	NONHSAT012546					hs|chr10:029987098-029987157	noncoding			NONHSAT012546.2
A_22_P00016662	0.021844441	down	2.8337991	-2.8337991	-1.5027375	6.9022074	6.9359813	7.7422566	5.381158	5.833208	5.857866	ACCACCTGGGGGCAACTTCTGTACAAGAGGTCTCTAGGGGAGCAGAATGGGTGGGGGAGC	AA936120	116535	MRGPRF	GPR140|GPR168|MRGF|RTA	om57b03.s1 NCI_CGAP_GC4 Homo sapiens cDNA clone IMAGE:1551245 3' similar to contains PTR5.t1 MER22 repetitive element ;, mRNA sequence [AA936120]	hs|chr11:68772478-68772537	noncoding	ENST00000562506		NONHSAT022559.2	lnc-TPCN2-3:1
A_33_P3342967	0.037178762	up	2.249149	2.249149	1.1693792	5.9647474	5.2028112	5.650779	7.0478106	6.0205307	7.258131	TCATATGATCAAGAAACCGCCAGTTGGGCTCTGCTAGAAACTTTTAGTCCTCCCTTAACG	AK128204	100129186	LOC100129186		Homo sapiens cDNA FLJ46336 fis, clone TESTI4046090. [AK128204]	hs|chr5:42951949-42952008	noncoding			NONHSAT101238.2	lnc-ZNF131-4:1
CUST_H6L_25417	0.04406973	up	3.6130354	3.6130354	1.8532114	7.064542	7.178565	8.638937	9.141263	9.589702	9.710712	ACCCTCAGCACTTGCTCAGTAGTTTTGTGAAAGTCTCAAGTAAAAGAGACACAAACAAAA	NM_005524	3280	HES1	HES-1|HHL|HRY|bHLHb39	Homo sapiens hes family bHLH transcription factor 1 (HES1), mRNA [NM_005524]	hs|chr3:193854044-193854103	noncoding			NONHSAT094064.2
CUST_H6L_32427	0.012875509	down	14.637123	-14.637123	-3.87156	4.90234	4.424085	5.9594474	1.2254106	1.2048359	1.240947	AGCTGCTTATAGATGACTCATCTTCTTAATCCTTTCTTGACGAAAACTTGCTTCAGATGT	lnc-RP11-1021N1					hs|chr16:15630727-15630786	noncoding				lnc-RP11-1021N1.1.1-1:1
CUST_H6L_31650	0.003911676	down	9.6495075	-9.6495075	-3.2704554	4.893997	4.7841616	4.4681587	1.240841	1.833165	1.2609451	CTTGTAAGTTGAATGTAACAATAGGCGGTGCACGTGAGCCAGCATGGACTTTTCTCATTG	ENST00000468431	4129	MAOB		monoamine oxidase B [Source:HGNC Symbol;Acc:6834] [ENST00000468431]	hs|chrX:43703140-43703081	noncoding				lnc-NDP-1:1
CUST_H6L_08678	0.002408703	down	6.804884	-6.804884	-2.7665706	6.09912	5.075908	5.6058373	3.47038	2.0372953	2.9734783	ATCTTTGACTTCAGGAGATGCTGTTCTAGTCTGTAACCTTGTCGTGTGGAATCAGCCCAT	lnc-PROSER1-3:1					hs|chr13:40100831-40100772	noncoding			NONHSAT033305.2	lnc-PROSER1-3:1
A_22_P00016689	0.00133184	down	7.783377	-7.783377	-2.9603963	7.5794578	7.6449666	6.3982835	4.5954113	4.882586	3.2635207	TCTTCCTGTCAGGCACGGTGTCTCCGGTGTCTGTCTTCAGGCTGAACTTGCAGCCGAAAA	ENST00000564700					hs|chr16:1257077-1257018	noncoding	ENST00000564700		NONHSAT051923.2	lnc-TPSG1-1:1
CUST_H6L_14377	0.018360138	down	2.0793977	-2.0793977	-1.0561657	12.812624	13.0589	12.354366	11.474774	12.08302	11.499597	TGGAGAAGACACAATACTCTCCAGCTCCACCGTTACTGCTGATATAAGTAAAGTTTGTAA	NONHSAT016467					hs|chr10:116661062-116661121	noncoding			NONHSAT016467.2
A_21_P0009376	0.048276912	down	2.5115383	-2.5115383	-1.3285712	10.062896	9.279938	9.834306	8.1479435	8.376995	8.666485	GTCTGAATTCCAGGTCACTAACCACTTGTCTCTTCTGTTTCCCCATTCCTTTCTGTCTGC	lnc-NLGN2-1:1					hs|chr17:7311172-7311231	noncoding			NONHSAT145380.2	lnc-NLGN2-1:1
CUST_H6L_22973	0.021620898	up	2.2374756	2.2374756	1.1618719	5.2465634	4.552052	4.3142986	6.3657193	5.436758	5.7960525	CCTATTGTCTATCATCACTGGCTGCCCAGAATATTTGTACAAGTAAACTGCACTGCCCTG	NM_001252122	23178	PASK	PASKIN|STK37	Homo sapiens PAS domain containing serine/threonine kinase (PASK), transcript variant 4, mRNA [NM_001252122]	hs|chr2:242080153-242080094	noncoding				lnc-MTERFD2-5:1
CUST_H6L_16203	0.025208274	down	6.1269317	-6.1269317	-2.6151648	8.052156	7.617509	6.886661	4.752565	5.7759624	4.1823044	AGCAGGTCATCGTGATGTCAGGTCATGAGACCATCCGAGTGCTGGAAGTCGGAGTGGATG	NR_026893	5463	POU6F1	BRN5|MPOU|TCFB1	Homo sapiens POU class 6 homeobox 1 (POU6F1), transcript variant 2, long non-coding RNA [NR_026893]	hs|chr12:51600577-51598097	noncoding		NR_026893.2
CUST_H6L_47622	0.015499748	up	9.869489	9.869489	3.3029754	3.9117293	2.2251544	3.8353925	7.5794578	4.698027	7.6037188	AACATATAACAGGAAGCCTTAGCCTTGCCTGGAATGTCACAGAAGACGCAAGCAAAAGTT	NONHSAT175340					hs|chr17:047765573-047765632	noncoding			NONHSAT175340.1
CUST_H6L_40832	0.019327626	down	2.4849079	-2.4849079	-1.3131924	6.4144893	6.2564306	5.4912195	5.137839	4.60565	4.4790745	TGCATATGGCCTTTCTAGTATTTGTTGAAATAGTGACGCCGATTCGTGTGTGGTCTTTTA	NONHSAT163161					hs|chr12:133707697-133707756	noncoding			NONHSAT163161.1
CUST_H6L_76827	0.039618064	down	3.5592542	-3.5592542	-1.8315749	4.811808	4.7209883	5.9313626	3.7309825	2.545802	3.6926494	TCAAGAAGGGAGAAAGGTGCCCCAGGAGTTATGTCCTGGGGTTTTAAAGAATGTATTAAT	T137300					hs|chr16:084862214-084862273	noncoding																T137300
CUST_H6L_15870	0.029808508	up	3.9241967	3.9241967	1.9723973	6.0878773	5.628907	5.274293	7.632523	7.338876	7.93687	GAAACACAGAAGGTTGGTGCCATCCATTTTCCTTTTCGAAGACTTCATGGCAGAGCTGTA	NONHSAT026827					hs|chr12:009596265-009596183	noncoding			NONHSAT026827.2
CUST_H6L_48963	0.001610914	down	2.040139	-2.040139	-1.0286674	9.72594	9.76591	9.116092	8.769788	8.6666	8.085551	GTGCCATAGACAAGGTGGAGAGAGTGAAACATTTGCAAAAAGAGCAATTGAAAGTTTGGT	NM_005359	4089	SMAD4	DPC4|JIP|MADH4|MYHRS	Homo sapiens SMAD family member 4 (SMAD4), mRNA [NM_005359]	hs|chr18:48573488-48573547	noncoding			NONHSAT177799.1
CUST_H6L_05705	0.04972351	up	8.748074	8.748074	3.1289654	3.153858	1.217822	4.1265993	5.77726	5.776588	6.3313274	TTCGAGAGAAGGTGAACTTAGGGGTGTGTGTCATTGTCTCTCAAACCAGAAAATCCCTGA	ENST00000585687	146909	KIF18B		kinesin family member 18B [Source:HGNC Symbol;Acc:27102] [ENST00000585687]	hs|chr17:43009820-43009761	noncoding				lnc-GFAP-2:1
CUST_H6L_05214	0.017950116	down	4.120536	-4.120536	-2.042832	8.966091	9.273624	9.246907	6.6886897	7.7835746	6.8858624	ACTTTAGGATATACTCGGTTTCAAGGTGTTTATCTGCCTTTGTTGTGGGAACAGAGTTTT	NM_017580	54764	ZRANB1	TRABID	Homo sapiens zinc finger, RAN-binding domain containing 1 (ZRANB1), mRNA [NM_017580]	hs|chr10:126671849-126672062	noncoding				lnc-FAM175B-4:1
CUST_H6L_78416	0.016012471	down	3.6523976	-3.6523976	-1.8688438	4.283067	3.9417965	3.8259077	2.1037507	2.543779	1.7967105	AATTGAGTGCTGCAGAGAAGACACAGCTATGATGAGTTATTCATGGAGTCCACGTTCTCC	T291552					hs|chr5:150401897-150401842	noncoding																T291552
CUST_H6L_30783	0.04811552	down	2.0981998	-2.0981998	-1.0691521	4.2068834	4.3528996	4.784772	3.6125228	3.1393654	3.3852096	TAATCTGTGTGGATTATCTAAGGCCCCTAGAGAACATGGGAAAGAAGAAGTACTGGGAGG	lnc-C9orf46-1:1					hs|chr9:005356385-005356326	noncoding			NONHSAT130097.2	lnc-C9orf46-1:1
CUST_H6L_06387	0.007999107	down	2.059559	-2.059559	-1.0423355	9.2768955	9.54742	9.202796	8.348683	8.319103	8.23232	ACAATTTGATGGTAGTGCTTTTGGAGCCAATTATTCCTCACAGCCTCTGGATGAGAGTTG	NM_001042574	64784	CRTC3	TORC-3|TORC3	Homo sapiens CREB regulated transcription coactivator 3 (CRTC3), transcript variant 2, mRNA [NM_001042574]	hs|chr15:91136984-91145611	noncoding				lnc-IQGAP1-1:1
A_21_P0014015	0.036044456	down	2.64439	-2.64439	-1.402935	10.667011	10.520466	11.489653	9.261553	9.593041	9.6137295	GTCTGGAAATCAAAATCACAGATACTCCACTCCTCTTTGTGTCTTCCAGCCCCATAATGT	ENST00000592861	1267	CNP	CNP1	2',3'-cyclic nucleotide 3' phosphodiesterase [Source:HGNC Symbol;Acc:HGNC:2158] [ENST00000592861]	hs|chr17:40122887-40122946	noncoding	ENST00000592861			lnc-AC091172.1-4:1
CUST_H6L_11432	0.02801846	up	2.6728032	2.6728032	1.4183536	7.898189	7.843957	7.925536	9.774367	9.172234	8.976141	TTCCTACTGACTGGAGCATTTATGGGCTATAGCTATAGCCTCCTGTATTTTGTTAACAAC	NM_018087	55706	NDC1	NET3|TMEM48	Homo sapiens NDC1 transmembrane nucleoporin (NDC1), transcript variant 1, mRNA [NM_018087]	hs|chr1:54291560-54291501	noncoding		NR_033142.1	NONHSAT151616.1	lnc-YIPF1-1:2
CUST_H6L_32864	0.03529777	down	2.611691	-2.611691	-1.3849843	5.4573283	5.2344556	5.0533075	4.1010203	4.297508	3.1916113	TACATGTGTGTGAGGTGTGGCCAAAGGCTAGTGAGGGAAAGGGTGAATACACGGAAAGAT	ENST00000574181	146433	IL34	C16orf77|IL-34	interleukin 34 [Source:HGNC Symbol;Acc:28529] [ENST00000574181]	hs|chr16:70691077-70691136	noncoding				lnc-SF3B3-2:1
CUST_H6L_26594	0.023321802	down	19.548483	-19.548483	-4.288985	6.440183	6.7442575	4.21763	1.1924531	2.1320796	1.210584	TTCAAAATGCAGGTATCTCTAGAGCTGTTTTGTGGACACCAGGAGCATCACTGGACAATC	lnc-DAP-5:1					hs|chr5:010652977-010652918	noncoding			NONHSAT100465.2	lnc-DAP-5:1
CUST_H6L_77676	0.021436578	down	10.450116	-10.450116	-3.385447	5.5818453	5.868118	3.895271	1.2430354	2.6768792	1.2689782	TGATAGAAGCTTTTGGAAGAGAATCACTAAGGCTGCGAGCAATAAAGAAGTTTAAGACAT	T224599					hs|chr21:028347972-028348031	noncoding																T224599
A_21_P0014380	0.001887606	down	2.64494	-2.64494	-1.403235	6.5137167	6.5315804	5.710208	5.124826	5.01616	4.4048142	CAAGTATTGGGGTAATAGCCAGTGTCTTAGTTGTTTAAACAGTTTAATGGAAATCAGTAC	ENST00000588040				PREDICTED: Homo sapiens uncharacterized LOC100507486 (LOC100507486), misc_RNA [XR_109525]	hs|chr19:38219939-38219880	noncoding	ENST00000588040		NONHSAT066155.2	lnc-ZNF573-2:1
CUST_H6L_52449	0.015722118	up	5.3381186	5.3381186	2.4163313	4.7283545	4.3442154	5.4937363	7.7426605	6.579209	7.493431	TATTGCATTAAATATAATATGCACACAGTGCTTTCCGTGGCACTGCATACAATCTGAGGC	NM_007315	6772	STAT1	CANDF7|IMD31A|IMD31B|IMD31C|ISGF-3|STAT91	Homo sapiens signal transducer and activator of transcription 1, 91kDa (STAT1), transcript variant alpha, mRNA [NM_007315]	hs|chr2:191834043-191833984	noncoding			NONHSAT186099.1
CUST_H6L_67778	0.002015749	down	4.9340734	-4.9340734	-2.3027792	10.979131	11.1275015	10.872971	8.819747	8.623631	8.627888	TGTGCAGTGCTGGTTTTGCCATACTCATTTCAAGTATTACAGAAATATCTCATGGTGAAA	NONHSAT214321					hs|chr7:009489534-009489593	noncoding			NONHSAT214321.1
CUST_H6L_52546	0.004879654	down	13.404895	-13.404895	-3.744688	5.0557575	5.3282995	4.433704	1.1945503	1.1984665	1.1906797	AGCCTCAAAGATGTGTGGGCTTGAGACCTATGTTTCACAATGGTAATCATTTTTAAGAAT	NONHSAT186402					hs|chr2:230020493-230020434	noncoding			NONHSAT186402.1
CUST_H6L_14147	0.04217179	down	3.864651	-3.864651	-1.9503381	6.1349454	5.861998	4.6243205	3.8514426	3.4223135	3.4964924	ACTTTGCTGAAGGTATGAGGCTTTTAACTGAAAGTCTTCTCTCTACGTTTTTATGTCTGT	lnc-FAM22E-1:5					hs|chr10:81588084-81588143	noncoding			NONHSAT155761.1	lnc-FAM22E-1:5
CUST_H6L_67101	0.02288322	up	3.2884824	3.2884824	1.7174219	3.589634	3.364608	3.795454	5.090703	4.772418	6.0388403	GGACCTCAGTGCCTGGAGTTCCTTACATTCTGAATAACAATTAAGGGTATAATCCTGGGG	NONHSAT212691					hs|chr7:129096742-129096801	noncoding			NONHSAT212691.1
CUST_H6L_07699	0.039693564	down	2.2143416	-2.2143416	-1.1468778	7.1252527	7.59274	7.3465962	5.70945	6.9153395	5.9991665	ATAGACTATGAGGGAAAGCCATGCCTAAAATAATCTCCAGCTTATTAAGAAGTGCATTCC	ENST00000233190	4719	NDUFS1	CI-75Kd|CI-75k|PRO1304	NADH dehydrogenase (ubiquinone) Fe-S protein 1, 75kDa (NADH-coenzyme Q reductase) [Source:HGNC Symbol;Acc:7707] [ENST00000233190]	hs|chr2:206983892-206983833	noncoding			NONHSAT076545.2	lnc-NDUFS1-1:1												T206259
CUST_H6L_77028	0.046556547	down	4.8533287	-4.8533287	-2.2789745	4.2741714	4.485172	4.5173283	2.5705333	1.1897331	2.6794815	GAAATGGTAGTCCTGTGTAATCAAGGGGCAATGCAAGAATGAGCTAATTGTGCCTTCCAC	T161970					hs|chr18:046359048-046358989	noncoding																T161970
CUST_H6L_01455	0.041636195	down	2.6876945	-2.6876945	-1.4263692	5.4003143	5.5688787	5.2840796	3.3806837	4.5225782	4.0709023	AGGTAATGAAACAATCATCCAGTTAACAATCAGCAAGGTTCTTCAGAGCCTAATTAATGT	ENST00000613584					hs|chr16:31135293-31135352	noncoding	ENST00000613584		NONHSAT172876.1
A_33_P3408221	0.04489679	down	2.240848	-2.240848	-1.1640449	8.593664	8.831266	7.8345103	7.5995007	7.1652308	7.0025754	ACAGCATGGTGGAATTGCCTCTGATCTGCAAAGGAGAAGGCGTGCAGGGCTCGCATGTGA	NR_026952	729799	SEC14L1P1		Homo sapiens SEC14-like 1 pseudogene 1 (SEC14L1P1), non-coding RNA [NR_026952]	hs|chr11:43920782-43920841	noncoding	ENST00000534767	NR_026952.1
CUST_H6L_59961	0.029300572	down	2.9743986	-2.9743986	-1.572598	8.451346	8.58017	8.17053	7.1373467	6.4573526	6.889553	CTTAATCTAGCATAGTTGAACCTCTGAATATGGGAAGGTTGTATTCCCAGATTCTTTCCT	ENST00000507721	9987	HNRNPDL	HNRNP|HNRPDL|JKTBP|JKTBP2|LGMD1G|laAUF1	heterogeneous nuclear ribonucleoprotein D-like [Source:HGNC Symbol;Acc:5037] [ENST00000507721]	hs|chr4:83346298-83346239	noncoding			NONHSAT200133.1
CUST_H6L_26189	0.018540628	up	8.676795	8.676795	3.1171622	3.6636076	2.538486	3.4896245	7.601605	5.4700527	5.9715476	ATGCTAAATGCATTTTGATGGAGAATTCTCCTGGTGCTGATTTTGAGGTTTGGTTTTATG	NM_014264	10733	PLK4	MCCRP2|SAK|STK18	Homo sapiens polo-like kinase 4 (PLK4), transcript variant 1, mRNA [NM_014264]	hs|chr4:128813607-128813666	noncoding				lnc-HSPA4L-2:1
CUST_H6L_28986	0.011682943	down	5.2467766	-5.2467766	-2.3914313	7.32719	8.347713	8.474217	5.2782297	6.1257	5.570895	GCGGACACGAATCTGTGTTCTGTGACCATTCTTAGCGTGATACTTTATGCCATTCACATT	NONHSAT119747					hs|chr7:027872536-027872595	noncoding			NONHSAT119747.2
CUST_H6L_16342	0.01064248	up	17.493631	17.493631	4.128758	4.3032513	4.3467364	5.4175434	7.8032537	9.296398	9.354153	AAAGTCATCTGTATCTTCGTCTCTTTCCTCAGCTTTGACTACAAACTGGTGCAGAAGGTG	NM_007224	11247	NXPH4	NPH4	Homo sapiens neurexophilin 4 (NXPH4), mRNA [NM_007224]	hs|chr12:57619426-57619485	noncoding			NONHSAT028890.2
CUST_H6L_31621	0.038223237	down	2.1165874	-2.1165874	-1.08174	4.5173283	5.397148	4.211991	3.5210817	3.9027894	3.457376	TTATAGCAGAAGGTTGAGTGTGTTTAGTAGGGTACCTCTTCGCTGCATCTTTGGCAACTG	lnc-MID1IP1-6:1					hs|chrX:038543649-038543708	noncoding			NONHSAT222615.1	lnc-MID1IP1-6:1
CUST_H6L_48061	0.028515723	down	3.2564702	-3.2564702	-1.703309	5.810778	5.671954	6.536686	3.5393827	4.3837895	4.98632	ACCTATGAGGACATAGTGACGCTGCGGACAGGGGAAGTGAAGTGGTCTGTAGGTGAGCAC	NM_001039933	974	CD79B	AGM6|B29|IGB	Homo sapiens CD79b molecule, immunoglobulin-associated beta (CD79B), transcript variant 3, mRNA [NM_001039933]	hs|chr17:62006660-62006601	noncoding			NONHSAT176458.1
CUST_H6L_75792	0.01939066	down	3.94794	-3.94794	-1.9811001	7.536188	7.937262	7.5571547	5.99786	5.4379725	5.651472	AGTGATCTTTCCACAACATTAAAACCACATTTTGCTCCTCAGGCAGCTCTTTGCACTCTA	NONHSAT158093					hs|chr10:038637932-038637873	noncoding			NONHSAT158093.1													T040305
CUST_H6L_52582	0.04651123	down	12.884907	-12.884907	-3.6876101	6.393846	6.3752832	6.6314425	3.1550212	3.8371372	1.3455837	TGTAGCTGGGAGAAGACCAGTGGTGTAGAAGTTTGTAACCTCTCAGAGGAAATTCAGGAT	NONHSAT186492					hs|chr2:238265359-238265300	noncoding			NONHSAT186492.1
CUST_H6L_74435	0.019550249	up	2.3387778	2.3387778	1.2257547	5.232668	4.4016466	5.478985	6.705928	5.291917	6.7927184	TGCCTTGTGCTGCCTTTCCCAAAGCTAGACATCTTTAAAGACAGCTGCAATTAAGTTTTA	AK128665	113510	HELQ	HEL308	Homo sapiens cDNA FLJ46825 fis, clone UTERU2000300. [AK128665]	hs|chr4:84373579-84373520	noncoding		NR_123737.1
CUST_H6L_31655	0.017660657	down	4.358991	-4.358991	-2.1239944	8.32823	7.860402	8.041025	5.7178674	6.240531	5.899275	GAGAAAGTTCCTAGCTGCGACCTCTGGCCTGAAGATCTGACAGGATGACCCTTGCCAGTC	ENST00000492138	79742	CXorf36	4930578C19Rik|DIA1R|EPQL1862|PRO3743|bA435K1.1	chromosome X open reading frame 36 [Source:HGNC Symbol;Acc:25866] [ENST00000492138]	hs|chrX:45050753-45050694	noncoding				lnc-FUNDC1-2:1												T373767
CUST_H6L_06825	0.016007174	up	3.3175645	3.3175645	1.7301245	5.9747477	6.233108	7.264964	8.142167	7.682531	8.838495	CATAAAGAGGGAAGCCCAGAGCCCTTGGACAGAAATAACCCACTGGAACCCAAGAACAAG	NM_024318	79168	LILRA6	CD85b|ILT-8|ILT5|ILT8|LILRB3|LILRB6	Homo sapiens leukocyte immunoglobulin-like receptor, subfamily A (with TM domain), member 6 (LILRA6), transcript variant 1, mRNA [NM_024318]	hs|chr19:54746075-54746017	noncoding				lnc-LILRB5-3:1
CUST_H6L_04907	0.03670883	up	3.0621371	3.0621371	1.6145389	2.6599982	4.394544	3.719461	4.816244	5.4490867	5.3522887	GAAGGACTACAGAAAGCTGTAATAGACCATACAATAAAAGCCATTGTGATTTGTGGAGCA	NM_001166415	1962	EHHADH	ECHD|FRTS3|L-PBE|LBFP|LBP|PBFE	Homo sapiens enoyl-CoA, hydratase/3-hydroxyacyl CoA dehydrogenase (EHHADH), transcript variant 2, mRNA [NM_001166415]	hs|chr3:184966280-184966221	noncoding				lnc-EHHADH-1:2
CUST_H6L_01053	0.04915632	down	2.1125958	-2.1125958	-1.0790168	6.814905	6.3792567	6.522547	5.417596	5.789925	5.272138	CCTCGGAGAACTATTTGCCGGGGAATGATCAATAACAGTAATAGCTGATGAAGGCTTGTT	ENST00000589549					hs|chr6:057012692-057012633	noncoding	ENST00000589549		NONHSAT113276.2													T305644
A_21_P0003279	0.023313772	up	2.8087752	2.8087752	1.4899411	4.155492	4.081708	5.1690216	6.0013638	5.650302	6.224379	TGTCTGTAAAACGGGGATCATCATGGAAGGAAGGAAGAGTTTAGTGAGGTCCTGAAAGCT	lnc-WNT7A-1:3					hs|chr3:13693346-13692306	noncoding			NONHSAT088311.2	lnc-WNT7A-1:3
CUST_H6L_17345	0.007137138	down	11.3348255	-11.3348255	-3.5026903	5.25592	4.9594965	5.666196	1.207317	1.9347435	2.2314796	AGCTGCTGTATTACTAATGGCAAGCCAAGAAATGTGGAGACTGAATCTTCGAAAATCTTT	NONHSAT035140					hs|chr13:110814384-110814325	noncoding
CUST_H6L_74321	0.011148087	up	6.8943396	6.8943396	2.7854123	1.2109474	1.2074836	1.2721524	3.6736522	4.585269	3.7879	AAGTGCTTTCCAGCAAGTACAATTTTCCTTCCAGCAAGTATAATACCTGGTTTATAAGCA	NR_104462	387103	CENPW	C6orf173|CENP-W|CUG2	Homo sapiens centromere protein W (CENPW), transcript variant 4, long non-coding RNA [NR_104462]	hs|chr6:126803418-126803477	noncoding		NR_104462.1	NONHSAT208006.1
CUST_H6L_40439	0.033176973	down	6.5172925	-6.5172925	-2.7042727	4.0598917	6.8411674	4.7100105	1.5534728	3.1798224	2.7649567	GTACATTAAGTGCTGAGGGGTGTAAGGGAGTGAATAGTACGGTGAATGCTTCTTTTGTTT	NONHSAT162218					hs|chr12:053576043-053576102	noncoding			NONHSAT162218.1
CUST_H6L_10052	0.045958504	down	5.2993298	-5.2993298	-2.4058099	8.486547	9.620624	8.424814	6.9721637	6.2585897	6.083802	TTAAAAGGAAAGACAGGGTGGTTCCCTGCAAACTATGCAGAGAAAATCCCAGAAAATGAG	NM_001001132	6453	ITSN1	ITSN|SH3D1A|SH3P17	Homo sapiens intersectin 1 (SH3 domain protein) (ITSN1), transcript variant 2, mRNA [NM_001001132]	hs|chr21:35183324-35183383	noncoding			NONHSAT081821.2	lnc-SON-4:1
CUST_H6L_18162	0.048596058	up	2.3887243	2.3887243	1.2562404	7.4339066	7.6949472	8.233869	9.127431	9.055947	8.948065	TAATCAGGCTGTGTCTGTCTCCTTCTTGAACAGCCCAGAAAATTCATCTGAACAGCCTTC	NONHSAT040378					hs|chr14:106003528-106003469	noncoding			NONHSAT040378.2
CUST_H6L_36757	0.019553008	up	3.5813777	3.5813777	1.8405147	6.533833	6.3286686	5.9850006	8.8548565	8.10648	7.40771	TGAAAAGAAAACGCAGAGAGAAAGATGATGATGTTGTAAGCCTTAGCAGCCTTGATCTGA	NM_001047160	10276	NET1	ARHGEF8|NET1A	Homo sapiens neuroepithelial cell transforming 1 (NET1), transcript variant 1, mRNA [NM_001047160]	hs|chr10:5468683-5471190	noncoding			NONHSAT155010.1
CUST_H6L_78106	0.037809964	down	4.192034	-4.192034	-2.0676503	7.284938	7.0426836	6.401292	4.660122	4.7234583	5.1423807	TGAACTTACCTGATCTACTATCCAGAGGTCCAAAATCCAAAGAATATTTCACGACGTGAT	T265410					hs|chr4:062599281-062599222	noncoding																T265410
CUST_H6L_13877	0.035346724	down	5.2760944	-5.2760944	-2.3994703	5.6822205	4.4657955	5.5433645	2.6355948	2.96469	2.8926845	GGGGACTGTTAGCAGCGTAGGATTGAGGAGTTGGAAGAGACCTTTAGAACAGCTGGTCAT	ENST00000496221	2801	GOLGA2	GM130	golgin A2 [Source:HGNC Symbol;Acc:4425] [ENST00000496221]	hs|chr9:131021238-131021179	noncoding			NONHSAT012576.2	lnc-LYZL2-4:1
CUST_H6L_24943	0.006955413	down	9.366781	-9.366781	-3.2275534	11.93241	12.558499	11.323723	8.677644	8.8764715	8.577856	GTCTTCCGATAGGGTCTTTGTACTCACCTTCTTCCCCAGGAGGTCTCGGAAGTCCAGCTG	NONHSAT091544					hs|chr3:123419576-123419635	noncoding			NONHSAT091544.2
CUST_H6L_55477	0.005895427	down	2.3404124	-2.3404124	-1.2267628	6.348776	6.3956623	6.3129425	5.0918045	5.0222335	5.263055	TAAAATTCCTGGTAAAGAAAGAGTTGCTTCAGTTTACTGCTCTGGGGTGGCTTCTCCAGT	NONHSAT190723					hs|chr21:019064089-019064148	noncoding			NONHSAT190723.1
CUST_H6L_56218	0.013579232	down	2.2371316	-2.2371316	-1.1616501	5.3777237	5.7049346	5.1209345	3.990078	4.789727	3.9388375	ATTGTTGAAATACAAAACAATATGTATCCGTACTGTATGTGATATAGTGCCATTTTCAGT	NM_001166242	128977	C22orf39		Homo sapiens chromosome 22 open reading frame 39 (C22orf39), transcript variant 2, mRNA [NM_001166242]	hs|chr22:19428963-19428904	noncoding			NONHSAT192633.1
CUST_H6L_74973	0.012205786	down	4.221211	-4.221211	-2.077657	4.8142915	5.299995	5.986703	3.162463	2.8512814	3.8542743	CATGAAGTCAGCCAGAAATCAGCATATTGGACAGTGTGAGATGAAGTCAGGTTGTAGGAC	ENST00000607019					hs|chr15:081595615-081595556	noncoding	ENST00000607019		NONHSAT171835.1	lnc-STARD5-1:2
CUST_H6L_47801	0.03149846	down	3.9429183	-3.9429183	-1.9792638	3.5377345	4.715554	5.9892635	1.9054667	3.108809	3.2904844	TTAGGGAACATTGTTCAGACTGGAAGGAAGAGCCACGTGAAAATGCCCTTTCTGTTTACT	NONHSAT175719					hs|chr17:077967252-077967311	noncoding			NONHSAT175719.1
CUST_H6L_26967	0.006015853	down	3.3955677	-3.3955677	-1.7636528	7.795741	8.486692	7.6031985	6.056128	6.9481134	5.590431	TGAAACAAAAACTAATGGGCAGCATTCTCTCTGTTTGGAATGGGATCAGTATACAATTAA	NM_152405	133746	JMY	WHAMM2|WHDC1L3	Homo sapiens junction mediating and regulatory protein, p53 cofactor (JMY), mRNA [NM_152405]	hs|chr5:78620872-78620931	noncoding				lnc-BHMT-3:1
A_21_P0008423	0.001969787	up	7.720367	7.720367	2.9486694	1.1949012	1.2003607	1.276891	3.8857496	4.3189077	4.3135037	CAGCTACTAATGGGAACTTTGCACAAAAGAATTAGTTTCTGACACACAATTCGCAGATAC	lnc-SLC25A21-2:1					hs|chr14:38066433-38066374	noncoding			NONHSAT036467.2	lnc-SLC25A21-2:1
CUST_H6L_22721	0.026790041	down	7.3410482	-7.3410482	-2.875986	9.141575	9.8396435	7.93777	6.2717166	6.1284647	5.890848	CCCACTCCTGTACAGCTGCTTTGTTTCTTTGCAATGCATTGTATGGCTTTATAAATGATA	NM_022648	7145	TNS1	MST091|MST122|MST127|MSTP091|MSTP122|MSTP127|MXRA6|PPP1R155|TNS	Homo sapiens tensin 1 (TNS1), mRNA [NM_022648]	hs|chr2:218664589-218664530	noncoding			NONHSAT076868.2	lnc-DIRC3-3:1
CUST_H6L_74606	0.007839872	down	2.275784	-2.275784	-1.1863636	6.3442583	6.491386	6.574802	5.156531	5.1226883	5.5721364	TTTTTTGCTGATTAACTCCACTCTGCCAATAGTGTGTCCTCTCAAAGGACTCCAAGTTCC	XR_243578	101927727	LOC101927727		PREDICTED: Homo sapiens uncharacterized LOC101927727 (LOC101927727), ncRNA [XR_243578]	hs|chr17:814251-814310	noncoding	ENST00000576252	NR_135633.1	NONHSAT174741.1
CUST_H6L_03283	0.038362	down	4.281717	-4.281717	-2.0981894	4.016128	3.310491	4.6197777	1.2528936	1.9983232	2.4006114	ACCAAAATCAAGAATAGGACAGAGATACCTGCTGGTCATCGCTGTTTTGAAAGTTCTGAC	ENST00000487449	257044	C1orf101		chromosome 1 open reading frame 101 [Source:HGNC Symbol;Acc:28491] [ENST00000487449]	hs|chr1:244804396-244804455	noncoding				lnc-C1orf101-1:1
CUST_H6L_38974	0.02589886	down	2.8131576	-2.8131576	-1.4921904	7.344474	7.625514	6.6073823	5.4273458	6.1347656	5.5386896	GTCTTGAAGAGCTTGCTGGAGTTATGCAGAAGGGGTTAAAAGATAACTTTGCTGATGTCC	NM_001286071	28970	C11orf54	PTD012|PTOD012	Homo sapiens chromosome 11 open reading frame 54 (C11orf54), transcript variant 6, mRNA [NM_001286071]	hs|chr11:93480594-93483550	noncoding			NONHSAT159548.1
CUST_H6L_61717	0.010871253	down	19.69425	-19.69425	-4.2997026	6.763349	6.37232	4.918795	2.7637687	1.1840667	1.2075206	AAGAAGACTTGGAAACTCAGTGATCAGGGATTGGAAATGATGGTGATGGTAAGTGGAATA	NONHSAT202871					hs|chr5:088243635-088243694	noncoding			NONHSAT202871.1
CUST_H6L_28914	0.016547838	down	4.1537776	-4.1537776	-2.054424	3.7710996	3.9201798	5.9377074	1.1934391	2.0298338	4.2424417	TTCATCTAGAAAGAAGAGCACAGGTGAGAGACATTGAGAAGATAGAATTGACGAACTTGA	NONHSAT119327					hs|chr7:017375528-017375587	noncoding
CUST_H6L_43798	0.008454863	down	9.863533	-9.863533	-3.3021045	6.9234924	7.0992208	5.386699	3.3256607	3.4818068	2.6956315	AAAGTTCTGCAGTTCACCAACTGGTAGTCCATTAAATTCTCCTGTCTAGAATGACCCCCC	NM_004274	9472	AKAP6	ADAP100|ADAP6|AKAP100|PRKA6|mAKAP	Homo sapiens A kinase (PRKA) anchor protein 6 (AKAP6), mRNA [NM_004274]	hs|chr14:33299359-33299418	noncoding			NONHSAT168277.1
CUST_H6L_25004	0.031169409	down	3.3260844	-3.3260844	-1.7338247	7.367401	7.016416	7.1052494	5.1216626	5.8520265	5.3139043	AGAGCTACTGAAGGTACTTAAGAGAGGATTACTCAGGAAAAATTAACCTACATGTCTGGT	ENST00000514990	23129	PLXND1	PLEXD1	plexin D1 [Source:HGNC Symbol;Acc:9107] [ENST00000514990]	hs|chr3:129288402-129288343	noncoding				lnc-TMCC1-7:1
A_22_P00012098	0.039178576	down	2.117629	-2.117629	-1.0824499	4.535027	5.5551143	5.2597427	3.8882306	4.192317	4.0219884	TCCTAGAAGCTGGAGAGAGCAGGAGCCTTCGGTGGGGCAGCTCAAAATGTAGGTAACTGC	ENST00000380573	148	ADRA1A	ADRA1C|ADRA1L1|ALPHA1AAR	adrenoceptor alpha 1A [Source:HGNC Symbol;Acc:HGNC:277] [ENST00000380573]	hs|chr8:26723095-26723036	noncoding	ENST00000380573	NR_136343.1	NONHSAT125672.2	lnc-PNMA2-6:1
A_21_P0010880	0.029286042	up	2.958256	2.958256	1.5647469	3.7205544	3.4619668	3.9186711	5.7703896	5.004317	5.020727	TATGTGTGGATGTCGTGTTCTGTGCCATCGTAAAGAACTGTTCAGTAAGTGTGTGAATCA	TCONS_l2_00003560		XLOC_l2_001972		BROAD Institute lincRNA (XLOC_l2_001972), lincRNA [TCONS_l2_00003560]	hs|chr10:49272389-49272330	noncoding
CUST_H6L_09843	0.006814275	down	8.125981	-8.125981	-3.022542	6.362129	6.820735	6.2395616	3.386951	3.342071	3.6257784	AATCAAAAAATCTGTACAAGATTCCACTTAGAAACCTCGTGGGCAGAAGCATCGAACGAC	NM_032293	84253	GARNL3	bA356B19.1	Homo sapiens GTPase activating Rap/RanGAP domain-like 3 (GARNL3), transcript variant 1, mRNA [NM_032293]	hs|chr9:130151192-130151251	noncoding		NR_104591.1		lnc-SLC2A8-5:1
CUST_H6L_29642	0.043899912	down	2.030628	-2.030628	-1.0219259	9.299681	10.308191	9.299681	8.69047	8.940603	8.210703	TATCGACTTCCCAACTGGGCTTCCAGCCTTGTTGAATGAAATCATCTATCTCTGATTGGG	NM_003344	7328	UBE2H	E2-20K|GID3|UBC8|UBCH|UBCH2	Homo sapiens ubiquitin-conjugating enzyme E2H (UBE2H), transcript variant 1, mRNA [NM_003344]	hs|chr7:129471121-129471062	noncoding			NONHSAT123314.2	lnc-ZC3HC1-4:1
CUST_H6L_06278	0.009963849	down	22.249924	-22.249924	-4.4757285	6.1842256	6.5093393	6.981275	2.4088688	1.1935569	2.6452303	CAGTACTGGCAGCATCACCCAGAAAAGCTTATCTTCCAGTCGTGTGATTACAAAGCTTTT	NM_152788	56899	ANKS1B	AIDA|AIDA-1|ANKS2|EB-1|EB1|cajalin-2	Homo sapiens ankyrin repeat and sterile alpha motif domain containing 1B (ANKS1B), transcript variant 1, mRNA [NM_152788]	hs|chr12:99194834-99194775	noncoding				lnc-IKBIP-4:1
CUST_H6L_01987	0.025837548	down	11.816839	-11.816839	-3.5627723	7.9262156	8.5511055	7.43401	4.152575	4.0987616	4.971677	GTCCTCAATTCAATGTTCAATTTGACATACTCACCGTGAAGGAAAACCTCAGCCTGTTTG	NM_080284	23460	ABCA6	EST155051	Homo sapiens ATP-binding cassette, sub-family A (ABC1), member 6 (ABCA6), mRNA [NM_080284]	hs|chr17:67111003-67110944	noncoding				lnc-ABCA10-3:1
A_22_P00015970	0.005039928	down	7.0421815	-7.0421815	-2.8160224	6.466334	6.153158	6.590541	3.3573532	3.721194	3.6834197	TCAGTTGGAAGCTTGGAGATTTGGGGTTCAACAGAGATAAGGAAGTGTAAGCCTTCATCC	AL833462	5376	PMP22	CMT1A|CMT1E|DSS|GAS-3|HMSNIA|HNPP|Sp110	Homo sapiens mRNA; cDNA DKFZp686P21116 (from clone DKFZp686P21116). [AL833462]	hs|chr17:15143868-15143809	noncoding			NONHSAT145792.2	lnc-TEKT3-1:1
CUST_H6L_48762	0.006923798	up	2.0037005	2.0037005	1.0026668	5.6312656	4.5507975	5.7227964	6.7959723	5.5099754	6.6069126	CTAAATATGATTCACGTTCAAGGGCACCTTCCAAAGGTTTCTGAATGATTCCCTGGCCAC	lnc-RALBP1-4:1					hs|chr18:009609283-009609342	noncoding			NONHSAT177416.1	lnc-RALBP1-4:1
CUST_H6L_17348	0.001632819	down	3.389459	-3.389459	-1.761055	7.83356	7.3864245	7.6192055	5.9437037	5.636982	5.9753394	CTTAAAATTATGGTCACCAGCTCTCTGCCAGTTATGTCAAATTTTGACTTGGTTCCGGCA	lnc-CARKD-3:3					hs|chr13:111083149-111083208	noncoding				lnc-CARKD-3:3
CUST_H6L_13013	0.026506638	down	7.683434	-7.683434	-2.9417512	5.7034097	5.660882	4.9109116	2.5389779	3.6546853	1.2562872	TTTTTATGCCCTGCTTGGGAGGAAGGGAGAGGATGAGTCCAGGAAATCTATGATATGATT	CADM3-AS1:7					hs|chr1:159168303-159168244	noncoding			NONHSAT152425.1	CADM3-AS1:7												T023137
CUST_H6L_15509	0.027972618	down	2.3073688	-2.3073688	-1.2062485	4.4217863	3.5029237	4.1190176	2.8767388	2.6693878	2.8788552	AAGTCAGGGGGGAATCTTTGTGTTTATGAGTTTTTGTCAGCAGCTCACAAACTTGGAGAA	ENST00000531838	4684	NCAM1	CD56|MSK39|NCAM	neural cell adhesion molecule 1 [Source:HGNC Symbol;Acc:7656] [ENST00000531838]	hs|chr11:113004391-113004450	noncoding				lnc-TTC12-3:2
A_21_P0011915	0.029950656	down	2.5082169	-2.5082169	-1.3266621	7.070524	6.9951324	7.153809	6.1703906	5.625784	5.4433045	GCCTGTTTTGAGCCTTTGTATAGGTACCTTCCTGTTTTTGTGACAAACAAGATTTTAAAA	TCONS_l2_00014567		XLOC_l2_008013		BROAD Institute lincRNA (XLOC_l2_008013), lincRNA [TCONS_l2_00014567]	hs|chr2:49141441-49141382	noncoding
CUST_H6L_58448	5.28E-04	down	3.166448	-3.166448	-1.6628654	5.8295383	5.453072	3.9551928	4.11668	3.7650948	2.3674319	AATAGTTAATCCTTTGCAAGAGCCATATTCACATACTTTCCTTATGGGACCATCATTACC	NONHSAT197448					hs|chr3:110169684-110169743	noncoding			NONHSAT197448.1
CUST_H6L_01438	0.003349203	down	3.033439	-3.033439	-1.6009543	5.099626	3.9885907	4.0355496	3.3438041	2.3762183	2.6008804	TCGTGTAGGCCTATTTCCATCCCAACTATTAATAATAAACTGAACCTCAGTCAATCTCAA	ENST00000612943					hs|chr15:065341587-065341528	noncoding	ENST00000612943		NONHSAT171691.1
CUST_H6L_13447	0.020663448	down	2.3358328	-2.3358328	-1.223937	9.15651	8.946665	8.3854885	7.7741795	7.5244246	7.518248	CAGGTGTCTAATATCCTGGGGATGGATGTGTGTGGCACTCATCTCTTGATGAAAGATGAT	lnc-SLC30A10-11:1					hs|chr1:219373328-219373269	noncoding			NONHSAT009542.2	lnc-SLC30A10-11:1
A_21_P0014443	0.035707127	down	3.1117122	-3.1117122	-1.6377087	7.912465	8.138732	7.4332857	6.1230493	6.0418963	6.4064097	CTGGCCATGAATTTTAATTGAATTTTTGACGGGGCAAGCTACGTTACATTATGGCAGAAA	NONHSAT200097					hs|chr4:077969037-077969096	noncoding			NONHSAT200097.1
CUST_H6L_74220	0.032447897	down	2.0565884	-2.0565884	-1.040253	9.09031	8.802066	8.71701	7.985875	7.465871	8.036883	CATAAAAACAACTTTTGGGGGACAGGTATGTTTTCTTGCAGCTGCGGTTGTAAGGTCTTG	NR_039969	100616408	MIR5047		Homo sapiens microRNA 5047 (MIR5047), microRNA [NR_039969]	hs|chr17:62497403-62497344	noncoding		NR_039969.1
CUST_H6L_27805	0.005506913	down	2.288105	-2.288105	-1.1941532	4.5189247	5.1566105	4.253476	3.483047	3.8128476	3.0506577	AAATTGATGACTTTCAACAAAAAATCAGGAAGCACGGTGGGTAGCTGGAGCTTCATCTGT	lnc-PSMG4-3:1					hs|chr6:003305919-003305978	noncoding			NONHSAT107060.2	lnc-PSMG4-3:1
CUST_H6L_01628	3.43E-04	up	5.537246	5.537246	2.4691687	1.2090535	1.4896169	1.2359875	3.6393952	3.9064393	3.7963295	AGCTAACAATACCTCAACTCTGATCAATCATACCATCATATCATTTCCTGGTGAGATGCA	ENST00000620171					hs|chr15:091566116-091566175	noncoding	ENST00000620171		NONHSAT171188.1													T122248
CUST_H6L_77715	0.02357178	up	2.094239	2.094239	1.066426	3.9590921	3.5042002	4.4624505	4.740239	4.563868	5.8209133	TCAGACAATATGTGCTCCAACAGAAGCTGCTGTCATCACCTTAATGCCCTTAATTACACA	T228294					hs|chr21:047656423-047656482	noncoding																T228294
CUST_H6L_43914	0.042304385	down	2.1228807	-2.1228807	-1.0860233	6.702822	6.9683037	5.8154807	5.700483	5.4473743	5.0806794	AAGCAGCAGCTTCCTACATATAGTAGGAAACTGCCACATTTTTGCTATCATGATTGGCTG	NM_021003	5494	PPM1A	PP2C-ALPHA|PP2CA|PP2Calpha	Homo sapiens protein phosphatase, Mg2+/Mn2+ dependent, 1A (PPM1A), transcript variant 1, mRNA [NM_021003]	hs|chr14:60759941-60760000	noncoding			NONHSAT168525.1
CUST_H6L_33152	0.009654124	down	3.2555954	-3.2555954	-1.7029214	8.361621	8.856321	8.060445	6.9952908	6.9692726	6.205056	ACACCATTACCTGGTTAATCCACATTTTGCTCAGGTCTTCATTAGTAAATTTACCATGGT	lnc-FAM64A-1:1					hs|chr17:006321159-006321570	noncoding			NONHSAT145257.2	lnc-FAM64A-1:1
CUST_H6L_28190	0.011667436	up	2.7417367	2.7417367	1.4550899	5.009211	5.3754444	5.1160326	6.7400126	6.8283787	6.297566	TGGAAGAGTAAGCACCAAGGCAACCATCATGTGTGCATCTTATGTCCAGTTTAAAGAAGA	lnc-FBXO9-5:1					hs|chr6:053243508-053243567	noncoding			NONHSAT113172.2	lnc-FBXO9-5:1
CUST_H6L_05788	0.011805479	down	6.1890125	-6.1890125	-2.6297092	3.380396	3.7113543	4.386719	1.19531	1.1772282	1.2168044	AAGATCCTCTCAAGCACTGTTTGCTTTGGACTCCTAACTTTGTTATCCGTGTTGAGTTTT	NM_198152	257313	UTS2B	U2B|URP|UTS2D	Homo sapiens urotensin 2B (UTS2B), mRNA [NM_198152]	hs|chr3:190999972-190999913	noncoding				lnc-GMNC-4:1
CUST_H6L_55500	0.033352964	down	14.556434	-14.556434	-3.863585	5.3529177	6.2399473	3.8307009	1.2519652	1.2582998	1.3225465	GAACAATGAATTTATAGCGGCATGCCATCCTGCAATGGCAATTTCAACAGTTCGTCACTG	NONHSAT190795					hs|chr21:028339425-028339484	noncoding			NONHSAT190795.1
CUST_H6L_30419	0.04021803	up	30.643974	30.643974	4.9375315	1.1987969	2.7111578	5.1976695	7.1029825	8.7236	8.0936365	GGAAATCTATGCTCCTAAACTCCAAGAGTTTGCTTACGTCACTGATGGTGCTTGCAGTGA	NM_057749	9134	CCNE2	CYCE2	Homo sapiens cyclin E2 (CCNE2), mRNA [NM_057749]	hs|chr8:95900155-95897728	noncoding				lnc-TP53INP1-5:1
CUST_H6L_46637	0.04773624	down	3.7930238	-3.7930238	-1.9233484	3.6782594	3.936369	5.3993196	2.388369	1.1773344	3.6781993	TGGGCAGATTCTTCCTCTCTTAGATATTAAAGATGCACTGGTGTTTACTGGTCACTAGCC	NONHSAT173662					hs|chr16:017287367-017287308	noncoding			NONHSAT173662.1
CUST_H6L_24221	0.015508805	down	8.595793	-8.595793	-3.1036305	5.1013	4.039411	3.9997663	1.222059	1.2362089	1.3713164	TGTATCTATGTCCACATATGTTACTCTGGAGGCCAGGGTCAGAGATTCCAGATTCTCAGA	ENST00000602436					hs|chr3:10003990-10004049	noncoding	ENST00000602436		NONHSAT087851.2	lnc-CRELD1-3:1												T237820
CUST_H6L_12516	0.02260414	down	2.438671	-2.438671	-1.2860951	9.228546	9.431481	8.278127	8.155453	7.752427	7.1719885	ACCCGGAATGAGGAGAAGAATTATTGGATATGGGCTGCCATTTCCAAAAAATCCTGACCA	NM_007034	11080	DNAJB4	DNAJW|DjB4|HLJ1	Homo sapiens DnaJ (Hsp40) homolog, subfamily B, member 4 (DNAJB4), mRNA [NM_007034]	hs|chr1:78481775-78481834	noncoding			NONHSAT149231.1
CUST_H6L_32176	0.002179165	up	3.7559586	3.7559586	1.9091811	7.5192194	6.8745265	8.66018	9.283762	8.76538	10.732327	AAACTGCCAGAAGCCTCTCGCATCCTGAACACTATCCTGAGTAATTATGACCACAAACTG	NM_004961	2564	GABRE		Homo sapiens gamma-aminobutyric acid (GABA) A receptor, epsilon (GABRE), mRNA [NM_004961]	hs|chrX:151138732-151138673	noncoding				lnc-MAGEA10-2:1
CUST_H6L_07355	0.018103112	up	2.154367	2.154367	1.107264	7.681675	7.5404596	7.4460087	8.919492	8.346535	8.723909	CCCTGCCTATTCTGTACTCGGGCTCTGACTACAGAAGTGGCCTTGGTGAGATAGTGGAGG	ENST00000467110	4486	MST1R	CD136|CDw136|PTK8|RON	macrophage stimulating 1 receptor (c-met-related tyrosine kinase) [Source:HGNC Symbol;Acc:7381] [ENST00000467110]	hs|chr3:49932924-49932865	noncoding				lnc-MON1A-2:1
CUST_H6L_73286	0.019335879	up	3.7373135	3.7373135	1.9020016	2.751147	2.3377802	3.1458163	4.370068	4.776284	4.7943954	TTATATAATGGTGGGTGACTACGGGCTTTATGGGTCCAACCCAGAGACCTAATTCAGAAT	NONHSAT223898					hs|chrX:045669998-045670057	noncoding			NONHSAT223898.1
CUST_H6L_70892	0.026228007	up	4.887111	4.887111	2.288982	4.608163	3.9405563	4.4501295	6.1631975	6.7548046	6.947793	TAGGTTTAGTGACCTGGTTTTAGTGACTGTGAGGGTGAGTGACATGGTTTTAGTGACTGT	NONHSAT219040					hs|chr8:144472540-144472599	noncoding			NONHSAT219040.1
CUST_H6L_06173	0.00424013	down	6.7125416	-6.7125416	-2.746859	10.324295	10.603354	10.619032	7.3839316	7.6915054	8.230668	GAAGGAGCTGTGGGAGTTATTGTCAATTTGACAGTTGAAGATAAGGATGACCCCACCACA	NM_001220488	1012	CDH13	CDHH|P105	Homo sapiens cadherin 13 (CDH13), transcript variant 2, mRNA [NM_001220488]	hs|chr16:83704413-83704472	noncoding				lnc-HSBP1-5:1
CUST_H6L_14370	0.007064244	up	15.866382	15.866382	3.9879012	5.650779	5.234559	5.519463	10.098473	9.419275	8.850755	ATTTTAAGACTGTTGAAGCATAATCCCAGCCAGAGGCCAATGCTCAGAGAAGTACTTGAA	NM_198433	6790	AURKA	AIK|ARK1|AURA|AURORA2|BTAK|PPP1R47|STK15|STK6|STK7	Homo sapiens aurora kinase A (AURKA), transcript variant 1, mRNA [NM_198433]	hs|chr20:54945343-54945289	noncoding			NONHSAT016451.2
CUST_H6L_15542	0.013556531	down	17.244526	-17.244526	-4.1080666	14.242572	15.337891	13.605002	11.099928	10.786264	8.975077	TCATCAAGACTGACATGTTCCAGACTGTTGACCTCTTTGAAGCAAAGACATGGCAGCAGT	NM_001001522	6876	TAGLN	SM22|SMCC|TAGLN1|WS3-10	Homo sapiens transgelin (TAGLN), transcript variant 1, mRNA [NM_001001522]	hs|chr11:117074159-117074516	noncoding			NONHSAT024389.2
CUST_H6L_39284	0.004514901	up	2.007454	2.007454	1.0053668	4.3568583	4.2540355	4.6256266	5.4945908	5.2185845	5.539447	TTTTCTTTGACTTTCATTCGACAACCACATTTGCACACCCCAAAGAGCCTCAAAAAGTGG	NONHSAT160301					hs|chr11:045481070-045481011	noncoding			NONHSAT160301.1
CUST_H6L_02000	0.034879807	down	17.080963	-17.080963	-4.0943174	7.507042	7.708228	6.006178	2.1813972	3.3850453	3.3720527	TTAAGGTGATAACTGGAGACACAAAACCAACTGCTGGACAAGTAGGTGAATTATGTGGAA	ENST00000589980	10351	ABCA8		ATP-binding cassette, sub-family A (ABC1), member 8 [Source:HGNC Symbol;Acc:38] [ENST00000589980]	hs|chr17:66877301-66877242	noncoding				lnc-ABCA9-4:1
CUST_H6L_51512	0.017735464	down	2.2985456	-2.2985456	-1.2007213	5.6505837	6.034708	5.4746447	4.475543	4.541316	4.5409126	TACCAGTCATAATACAGTCCAGGTGGTAGATGTACATGCACGAAATTGAATTGGGTCCCC	NONHSAT183298					hs|chr2:190795064-190795436	noncoding			NONHSAT183298.1
CUST_H6L_57630	0.034654357	down	4.907972	-4.907972	-2.295127	9.70518	10.327902	8.7082205	6.750627	7.8611426	7.244151	TAGAACGGAAGAAACCCAAGACAGCTGAAAACCAGAAGGCATCTGAGGAGAATGAGATTA	NM_001164342	26137	ZBTB20	DPZF|HOF|ODA-8S|PRIMS|ZNF288	Homo sapiens zinc finger and BTB domain containing 20 (ZBTB20), transcript variant 1, mRNA [NM_001164342]	hs|chr3:114099630-114099199	noncoding			NONHSAT196116.1
CUST_H6L_10331	0.002536503	down	4.980054	-4.980054	-2.3161614	3.407876	3.5158315	4.461555	1.2081578	1.3169723	1.9116484	ATAAAGAACACCTTGAAAAGAAAGTATGAGTTGTAAAAAGCATGCCAAGGCTGGGGAGCT	lnc-SULT1C4-1:1					hs|chr2:108984058-108984117	noncoding			NONHSAT073096.2	lnc-SULT1C4-1:1
A_21_P0012470	0.009883273	down	8.1664	-8.1664	-3.0297003	4.7822313	4.740239	4.917376	1.2307239	2.2398353	1.8801858	TAGGATGAATTTTCCTAGCAGCCATTCTGTATCGTCAAAGGTGAGTTGCAGAGGAGGACT	TCONS_l2_00019630		XLOC_l2_010449		BROAD Institute lincRNA (XLOC_l2_010449), lincRNA [TCONS_l2_00019630]	hs|chr3:180466073-180466014	noncoding
A_21_P0013100	0.008402853	up	2.498153	2.498153	1.3208618	4.9609118	5.1661644	5.177332	6.522676	6.334699	6.40962	AAACCTGGCTGTGAATAATATAGCTGGTATTGAAGAGTCTTGGACAGTAAAGCACCAAAA	TCONS_l2_00024933		XLOC_l2_013131		BROAD Institute lincRNA (XLOC_l2_013131), lincRNA [TCONS_l2_00024933]	hs|chr6:137865379-137865118	noncoding
CUST_H6L_37749	0.029845694	down	2.0453324	-2.0453324	-1.0323353	10.129036	10.1813545	9.884344	9.054329	8.856321	9.187078	ATGTTGCAGTGTTGAAACTACAAGAGCTAGAAAACTGAAGATGTCGTCTGCTTACGGAAG	NM_022802	1488	CTBP2		Homo sapiens C-terminal binding protein 2 (CTBP2), transcript variant 2, mRNA [NM_022802]	hs|chr10:126677963-126677904	noncoding			NONHSAT157658.1
CUST_H6L_05169	0.01750485	up	2.3093343	2.3093343	1.207477	3.5401974	3.824933	3.7554364	5.017587	4.742583	4.982829	ACTATCTCTGATGGAATCTACAGCTCAACATTCTTTACAGCCACAGGCTTTCATGGATTT	lnc-FAM117B-3:1					hs|chr2:203481713-203481772	noncoding			NONHSAT076463.2	lnc-FAM117B-3:1
CUST_H6L_21618	0.0087842	down	4.2051935	-4.2051935	-2.0721722	11.074178	11.296827	11.488458	9.385497	9.098975	9.158474	GAGGAGTGGGTACCGGAACTTAAGGAATACGCACCAAATGTACCCTTTTTATTAATAGGA	NM_012249	23433	RHOQ	ARHQ|HEL-S-42|RASL7A|TC10|TC10A	Homo sapiens ras homolog family member Q (RHOQ), mRNA [NM_012249]	hs|chr2:46803325-46803384	noncoding				lnc-RHOQ-1:1
CUST_H6L_09614	0.010777857	up	36.26545	36.26545	5.180524	1.219121	1.4940171	2.7681863	7.0075064	5.5928736	8.422517	GCCAGTTTTAGGGAAAATCTTGGACACAAAGATTGAGACATACAGAGTGGGTTGGCATTT	ENST00000498496	6318	SERPINB4	LEUPIN|PI11|SCCA-2|SCCA1|SCCA2	serpin peptidase inhibitor, clade B (ovalbumin), member 4 [Source:HGNC Symbol;Acc:10570] [ENST00000498496]	hs|chr18:61310309-61310250	noncoding				lnc-SERPINB3-4:1
CUST_H6L_26328	0.002697486	down	5.1928782	-5.1928782	-2.3765345	8.9115925	9.053321	7.7551045	6.3383303	6.6452827	5.606798	TAAGGGAAGAACTAAAGAGAACCGATACCATTTTCTGGCCAGGTTGTCTCCTGGTTAAAC	NM_016205	56034	PDGFC	FALLOTEIN|SCDGF	Homo sapiens platelet derived growth factor C (PDGFC), transcript variant 1, mRNA [NM_016205]	hs|chr4:157689070-157689011	noncoding		NR_036641.1
CUST_H6L_11361	0.009228557	down	23.320267	-23.320267	-4.5435123	6.641302	5.396493	5.223167	1.2237438	1.2089356	1.1977459	ATGGTCTTTGGACCACTCTGTGTTGAGGAAAGAACATCAGATACACAGACATGTGCCTCT	ENST00000524528	2260	FGFR1	BFGFR|CD331|CEK|FGFBR|FGFR-1|FLG|FLT-2|FLT2|HBGFR|HH2|HRTFDS|KAL2|N-SAM|OGD|bFGF-R-1	fibroblast growth factor receptor 1 [Source:HGNC Symbol;Acc:3688] [ENST00000524528]	hs|chr8:38276039-38275980	noncoding				lnc-WHSC1L1-11:1
CUST_H6L_54762	0.006904826	up	4.088474	4.088474	2.0315623	6.7682667	6.3590035	6.081554	8.505935	8.39052	8.407057	TTTGATGAGAGGATCTTTTTGGGAGCAGACGCAGAAGAGGAAATTGGAACACCTCGAAAG	NM_183404	5933	RBL1	CP107|PRB1|p107	Homo sapiens retinoblastoma-like 1 (RBL1), transcript variant 2, mRNA [NM_183404]	hs|chr20:35690624-35690565	noncoding			NONHSAT189628.1
CUST_H6L_02534	0.013508139	up	9.695057	9.695057	3.2772493	2.0609677	1.8499646	1.2188267	5.4809256	5.7108045	3.769776	GCCTGGTAGCCTTCTGTAACGCACGCATCTGAAATTTAGATCTGAAAATAATTACGAAGA	ENST00000513595	2297	FOXD1	FKHL8|FREAC-4|FREAC4	forkhead box D1 [Source:HGNC Symbol;Acc:3802] [ENST00000513595]	hs|chr5:72740717-72740658	noncoding				lnc-ANKRA2-9:1
CUST_H6L_30342	0.008637597	down	6.8824105	-6.8824105	-2.782914	6.4981284	6.671384	5.8741984	3.3840356	3.7061298	3.604804	TGCACTGGCACAAACAGAGCCAGAACACTGGACTTTCAAAAGACCATTTTGACTTCTACA	NM_001033723	619279	ZNF704	Gig1	Homo sapiens zinc finger protein 704 (ZNF704), mRNA [NM_001033723]	hs|chr8:81540844-81540785	noncoding			NONHSAT127423.2	lnc-PAG1-11:1
CUST_H6L_21946	0.04715903	up	9.942657	9.942657	3.3136315	2.8187022	4.214771	4.4953823	6.343792	6.143168	8.98279	TTTGCAGTTTATTACTGTCAGCAGTATAATAACTGGACTGTGGATCACCTTCGGCCAAGG	NONHSAT072234						noncoding			NONHSAT072234.2
CUST_H6L_28352	0.005762139	down	6.0248117	-6.0248117	-2.5909162	3.9692297	3.6639028	4.0286703	1.2117071	1.4665048	1.2108414	TTCAGTAAGATTCTAAGAAGTGTAAACTTGCTTTTCTCACCGTTGTTGAAAACAGCCCAC	ENST00000481150	60468	BACH2	BTBD25	BTB and CNC homology 1, basic leucine zipper transcription factor 2 [Source:HGNC Symbol;Acc:14078] [ENST00000481150]	hs|chr6:90717868-90717809	noncoding			NONHSAT207615.1	lnc-GJA10-14:1
CUST_H6L_26880	0.015515514	up	18.83803	18.83803	4.235576	5.7452555	5.3636894	5.9719095	10.889511	9.630335	9.267738	ATTGCAGCAGGAGCTTTTTGCTTAGCACTGAAAATTCTGGATAATGGTGAATGGGTAAGC	NONHSAT101891					hs|chr5:068471311-068471370	noncoding			NONHSAT101891.2													T283696
CUST_H6L_65011	0.005332504	down	14.876888	-14.876888	-3.895001	7.750345	7.574989	6.269874	3.669554	4.240607	2.0000448	ACTGTGAAAGTCAGAATCGCCTCAGCATTTCCATGACGCACATTATGCAAATCTCTTTAG	NM_005822	10231	RCAN2	CSP2|DSCR1L1|MCIP2|RCN2|ZAKI-4|ZAKI4	Homo sapiens regulator of calcineurin 2 (RCAN2), transcript variant 1, mRNA [NM_005822]	hs|chr6:46188653-46188594	noncoding			NONHSAT209172.1
CUST_H6L_26322	0.033409715	down	4.4968514	-4.4968514	-2.1689153	7.896659	7.3004327	6.389607	4.9143753	5.531258	4.63432	GGGTGACCCCAAAAACAAGATTGCACTGGATTCAACAATGTAGATCATTTGGCCTTTGAG	NONHSAT098930					hs|chr4:156634318-156634259	noncoding			NONHSAT098930.2
A_33_P3281139	0.016339414	down	3.02887	-3.02887	-1.5987797	7.5258408	7.9021616	6.934047	6.3408785	6.0955663	5.1292653	AAGACTGAAGATAATAAACTTTCACAGTCCAGTATCCAACAGGAACTGTGTGTGTCTTAA	ENST00000242848	23091	ZC3H13	KIAA0853	zinc finger CCCH-type containing 13 [Source:HGNC Symbol;Acc:HGNC:20368] [ENST00000242848]	hs|chr13:46531321-46531262	noncoding	ENST00000242848		NONHSAT033620.2	lnc-SPERT-4:1
CUST_H6L_33279	0.021714425	down	2.052472	-2.052472	-1.0373626	6.818887	6.7296915	6.728204	5.566483	5.605502	5.99271	AAGACAGAACGTCTGACTTTTGGATCCGTAACAGGGGTGGGGGCTCCCCAGAAGAGAAGA	ENST00000473853	201163	FLCN	BHD|FLCL	folliculin [Source:HGNC Symbol;Acc:27310] [ENST00000473853]	hs|chr17:17134932-17134873	noncoding				lnc-FLCN-1:2
CUST_H6L_19104	0.02584331	up	2.487115	2.487115	1.3144732	4.873255	4.215638	3.7836766	6.075839	5.225573	5.514577	CAGCTGGCAGGGAAAACGGCACCTTTTCATTATGTGTAGCTACTGCAGCACAGATCTGTA	NM_001174103	124923	SGK494		Homo sapiens uncharacterized serine/threonine-protein kinase SgK494 (SGK494), mRNA [NM_001174103]	hs|chr17:26939667-26939357	noncoding				lnc-RP11-192H23.4.1-1:4
A_22_P00009125	0.011742879	up	3.223393	3.223393	1.68858	6.4712124	5.440953	6.5719185	8.226256	6.781767	8.541801	AACTTTTGTCAAAAATCAGAATGCACCAGCCTTGCCTTTGGAGCCACCTACATCGACTTC	ENST00000524012				PREDICTED: Homo sapiens uncharacterized LOC100505775 (LOC100505775), misc_RNA [XR_133485]	hs|chr8:47840330-47840389	noncoding	ENST00000524012		NONHSAT126425.2	lnc-LINC00293-1:1
CUST_H6L_29128	0.04607862	up	2.1508353	2.1508353	1.104897	6.186848	6.0836487	5.6708345	7.647063	6.7167873	6.8921723	TGACTCTCTGGGTTCTAACCCCTTCTTAACAAGGAATCAGATTCCCCGTACTCCAGAAAA	NM_017645	54801	HAUS6	Dgt6|FAM29A	Homo sapiens HAUS augmin-like complex, subunit 6 (HAUS6), transcript variant 1, mRNA [NM_017645]	hs|chr9:19060150-19060091	noncoding			NONHSAT120624.2
CUST_H6L_78316	0.014145294	down	2.3980565	-2.3980565	-1.2618656	5.7396255	5.6230893	6.175936	4.2104926	4.370525	5.1720357	TGGTCTGATGAGTTACTCTGACCTTCTCCTTGTAACTGGTTGCAAAAATAAACTTTCTTT	T283231					hs|chr5:062981953-062981894	noncoding																T283231
CUST_H6L_18845	0.0180038	down	20.157213	-20.157213	-4.3332243	7.720827	7.364745	5.7975397	2.491073	4.1426578	1.2497072	GAACAGCAATGGGAACGCCAGTATCAACATCACGGACATCTCAAGGAATATCACTTCCAT	NM_001243101	4916	NTRK3	GP145-TrkC|TRKC|gp145(trkC)	Homo sapiens neurotrophic tyrosine kinase, receptor, type 3 (NTRK3), transcript variant 4, mRNA [NM_001243101]	hs|chr15:88799196-88799137	noncoding				lnc-NTRK3-4:1
A_22_P00005653	0.01472154	up	4.1526804	4.1526804	2.0540428	4.1918945	4.2049084	4.622161	6.527913	6.4797616	6.173416	GGAAGTACTTCATCAATTACGTCCTCTTCATATTCATCAATTTCTTCCCCATCATACTCA	ENST00000373226					hs|chr1:36205008-36205067	noncoding	ENST00000373226		NONHSAT002377.2	lnc-EIF2C4-1:1												T007917
CUST_H6L_27039	0.028998492	down	7.8087273	-7.8087273	-2.9650874	6.3480945	8.19141	7.3162217	4.342108	5.0777407	3.540616	ACCCTTTGCTTCTTATAATGAGTGCGATATATGTTGTCGAGGCTGTTCTTCAAGAATTAA	NM_005654	7025	NR2F1	BBOAS|BBSOAS|COUP-TFI|EAR-3|EAR3|ERBAL3|NR2F2|SVP44|TCFCOUP1|TFCOUP1	Homo sapiens nuclear receptor subfamily 2, group F, member 1 (NR2F1), mRNA [NM_005654]	hs|chr5:92930214-92930273	noncoding			NONHSAT102816.2	lnc-ANKRD32-11:1
CUST_H6L_58207	0.019126207	down	3.4611783	-3.4611783	-1.7912632	3.4469383	3.5142066	3.937567	1.2130377	2.1506124	2.1612723	GCCAATTGGGTGCTACAAAACATGAAGAGAATAAAGAGATGGGGAGTGAGATGTCATTTG	NONHSAT197195					hs|chr3:075104600-075104659	noncoding			NONHSAT197195.1
CUST_H6L_54448	0.03326457	down	8.700116	-8.700116	-3.1210346	13.744032	15.604149	13.213468	11.683878	11.529918	9.984755	GAGTTTAAGGAGGCTTTCAACATGATTGACCAGAACCGTGATGGCTTCATTGACAAGGAG	NM_181526	10398	MYL9	LC20|MLC-2C|MLC2|MRLC1|MYRL2	Homo sapiens myosin, light chain 9, regulatory (MYL9), transcript variant 2, mRNA [NM_181526]	hs|chr20:35173384-35173443	noncoding			NONHSAT188689.1
CUST_H6L_16029	0.0185443	up	2.6101408	2.6101408	1.3841276	4.733771	5.027129	4.5843325	6.447491	6.0786858	5.9714394	TTTTTTAGGGAACATTAAGCAAAATCCCAATACACAGAGTCTGTCACAGACAGGGACGGA	ENST00000543511	1663	DDX11	CHL1|CHLR1|KRG2|WABS	DEAD/H (Asp-Glu-Ala-Asp/His) box helicase 11 [Source:HGNC Symbol;Acc:2736] [ENST00000543511]	hs|chr12:31247516-31247695	noncoding				lnc-TSPAN11-7:1
CUST_H6L_23675	0.044032507	down	2.393305	-2.393305	-1.2590042	3.823329	4.0392747	4.305202	3.0890348	2.6505241	2.6512341	AAATTCACCCTGTGTAGGAGGAAAGCCGGCGCAGTGAGCTCGGTGCCTCAAAGCATCATG	NONHSAT083018					hs|chr21:047536573-047536514	noncoding			NONHSAT083018.2
CUST_H6L_31602	0.009724113	down	36.52166	-36.52166	-5.1906805	7.8435555	8.944855	5.5273757	2.5272956	2.93052	1.2859287	GAGGATATCAACGAGATGATCATCAAGCAGAAGCAACAATGCAGGATTTGGAACAGAGGC	NM_004023	1756	DMD	BMD|CMD3B|DXS142|DXS164|DXS206|DXS230|DXS239|DXS268|DXS269|DXS270|DXS272|MRX85	Homo sapiens dystrophin (DMD), transcript variant Dp140bc, mRNA [NM_004023]	hs|chrX:31137371-31137345	noncoding			NONHSAT136587.2
CUST_H6L_19615	0.004083783	up	21.746407	21.746407	4.442705	1.3115596	1.2662666	1.2197535	6.2767587	5.644071	5.204865	CTACACAGCCACTAACCAGCTGGGCTCTGTCAGCAAAGACATTGCTGTCATTGTTCAAGG	NR_002947	146771	TCAM1P	TCAM1	Homo sapiens testicular cell adhesion molecule 1, pseudogene (TCAM1P), non-coding RNA [NR_002947]	hs|chr17:61939833-61940085	noncoding		NR_002947.2	NONHSAT055236.2
CUST_H6L_40341	0.028153554	up	2.3759491	2.3759491	1.2485039	3.9158223	4.1560426	3.547375	5.3223615	4.981002	5.061388	GAGAACTTGAGTGGAGATGGAGGTGGTGAATATTAAAGGAACAAAGTGCTCCTTCAGGTC	NONHSAT162017					hs|chr12:031239565-031239624	noncoding			NONHSAT162017.1
CUST_H6L_03215	0.03250764	up	3.3797712	3.3797712	1.7569256	3.8878307	3.106979	4.0411797	5.529745	5.4749928	5.302028	ATCTTAGCTTTGACTTGAAATAATGTGTAGACAGAGGAGATGCTGACTCCTGTGGGTGGG	ENST00000561321	10509	SEMA4B	SEMAC|SemC	sema domain, immunoglobulin domain (Ig), transmembrane domain (TM) and short cytoplasmic domain, (semaphorin) 4B [Source:HGNC Symbol;Acc:10730] [ENST00000561321]	hs|chr15:90770619-90770678	noncoding				lnc-C15orf58-2:1
CUST_H6L_08118	0.00210199	up	14.329595	14.329595	3.840926	2.5347872	3.2163413	2.7221189	6.061942	7.3537416	6.5803413	CTACAAAGGGTTCAGAGCCATCAGCAAGCGTCTGAGGAGAAGAAAGAGAAGATGATGTAT	NM_001211	701	BUB1B	BUB1beta|BUBR1|Bub1A|MAD3L|MVA1|SSK1|hBUBR1	Homo sapiens BUB1 mitotic checkpoint serine/threonine kinase B (BUB1B), mRNA [NM_001211]	hs|chr15:40488822-40488881	noncoding				lnc-PAK6-3:1
CUST_H6L_15239	0.015677845	up	3.6695561	3.6695561	1.8756056	5.688281	5.6636324	6.2491875	7.28724	7.342848	8.59783	GACTTCATCTTCACCATCTACCACTGGTGGCAGGCTGTGGCCATCTTCACTGTGTACCTG	NM_030930	81622	UNC93B1	IIAE1|UNC93|UNC93B|Unc-93B1	Homo sapiens unc-93 homolog B1 (C. elegans) (UNC93B1), mRNA [NM_030930]	hs|chr11:67761227-67761168	noncoding			NONHSAT022694.2
CUST_H6L_30414	0.009082873	up	4.0599036	4.0599036	2.0214455	3.318688	2.8122	3.4817126	5.0596533	5.2060027	5.411282	CAGAATTATCTGCTTCCACGTCATCAGTTTGGTTTCATTATACTGACAACTTCGGCTGGC	lnc-DPY19L4-2:1					hs|chr8:95700716-95700775	noncoding			NONHSAT127791.2	lnc-DPY19L4-2:1
CUST_H6L_18852	0.012472253	down	3.679447	-3.679447	-1.879489	10.424115	11.513315	10.71316	8.903846	9.259513	8.848763	GATAATGGATATCTGTTCCAAAAACCCCTGCCACAACGGTGGTTTATGCGAGGAGATTTC	ENST00000559143	4240	MFGE8	BA46|EDIL1|HMFG|HsT19888|MFG-E8|MFGM|OAcGD3S|SED1|SPAG10|hP47	milk fat globule-EGF factor 8 protein [Source:HGNC Symbol;Acc:7036] [ENST00000559143]	hs|chr15:89453270-89453103	noncoding				lnc-MFGE8-1:4
CUST_H6L_39216	0.033358436	up	3.097286	3.097286	1.6310046	1.6557356	4.0482926	3.3789196	3.897258	5.349384	4.729319	ATTCAGTGTAAATAACCACCACTAACAAGACCATGGCCTTTGGAACCTGTGCTAAGAGGC	NM_001127380	6289	SAA2		Homo sapiens serum amyloid A2 (SAA2), transcript variant 2, mRNA [NM_001127380]	hs|chr11:18261428-18261369	noncoding			NONHSAT160131.1
CUST_H6L_13196	0.02636212	up	2.1174052	2.1174052	1.0822973	8.83289	8.9602585	9.250545	10.225021	9.731314	10.334249	CTAAAGATTTACCTGCAGAAAATGGGGAAACGAAAACTGAGGAGAGTCCAGCCTCTGATG	ENST00000556083	87	ACTN1	BDPLT15	actinin, alpha 1 [Source:HGNC Symbol;Acc:163] [ENST00000556083]	hs|chr14:69354593-69354534	noncoding			NONHSAT008343.2
A_21_P0005169	0.013737011	up	2.9317074	2.9317074	1.5517411	4.2659535	3.859268	4.7390594	5.8383255	5.7184925	5.9626875	AATGAGACAGTATCAACTTGATGCTGCTCCTGCTTAGTGTACAGTGATCAGAAGCGTGTG	NONHSAT113062					hs|chr6:49646478-49646419	noncoding			NONHSAT113062.2
A_33_P3325384	0.013350694	down	5.550963	-5.550963	-2.472738	5.7917743	5.8660293	4.2544937	3.7773044	2.8602138	1.856565	GGTGTTCTTATCCACTCAAATCTAGCCACCGAATGCAAGTGATTAGGTATTAAGGCCTAC	NR_038921	100130992	LOC100130992		Homo sapiens uncharacterized LOC100130992 (LOC100130992), long non-coding RNA [NR_038921]	hs|chr10:22543548-22543607	noncoding		NR_038921.1	NONHSAT011733.2	lnc-COMMD3-1:2
CUST_H6L_31344	0.002251951	down	2.7044837	-2.7044837	-1.4353532	10.388496	10.446555	10.390271	9.073389	9.006948	8.838924	TGGTTTACCATGGTGATCGCGGTGGAGTTGTGTGACCACGTGCATGTCTATGGCATGGTC	NM_001286999	30815	ST6GALNAC6	SIAT7-F|SIAT7F|ST6GALNACVI	Homo sapiens ST6 (alpha-N-acetyl-neuraminyl-2,3-beta-galactosyl-1,3)-N-acetylgalactosaminide alpha-2,6-sialyltransferase 6 (ST6GALNAC6), transcript variant 2, mRNA [NM_001286999]	hs|chr9:130649839-130649780	noncoding		NR_104629.1
CUST_H6L_24484	0.038191784	down	2.5581048	-2.5581048	-1.3550754	5.753115	5.008388	4.3759623	3.9521873	4.1482596	2.9717927	AGTTGGTTGGCTAGTGCTGTCATCATCAATTCTGCAAAGAAGTTTGCTTCTGGCTAGAAA	lnc-CCR1-1:1					hs|chr3:046352201-046352142	noncoding			NONHSAT089433.2	lnc-CCR1-1:1
CUST_H6L_75585	0.001069336	down	2.5251057	-2.5251057	-1.3363438	5.176122	4.924539	4.519618	3.8653722	3.5029635	3.2429125	ATTTCTTTCATTGCTGACCATTAGGTTGCAGCATGCAACTCTCAACAATGAGCTGCCCCT	T019192					hs|chr1:145117723-145117664	noncoding																T019192
CUST_H6L_57464	0.0064196	down	5.9630394	-5.9630394	-2.576048	3.481148	4.165705	3.7981238	1.2378461	1.2088008	1.2701862	TGTCAGTTTAAGGATGTCTCTATTCCTGGATTGTTAAGAGTGTGCACAAAAAGAAGATAT	NONHSAT195696					hs|chr3:044547461-044547402	noncoding			NONHSAT195696.1
CUST_H6L_29036	0.031132448	up	12.837976	12.837976	3.6823459	5.9236655	5.726233	6.7557526	9.3792515	10.657551	9.415888	TATAGGCAGAAGATGACATTCCTGAAAGCTCACTCTTCTCACCAATGCCATCAGAGGAAA	NONHSAT120126					hs|chr7:036445788-036445837	noncoding
CUST_H6L_31343	0.020729598	down	2.9239416	-2.9239416	-1.5479145	11.173033	11.675909	11.855795	10.05829	10.025614	9.977087	CTCAGTGTAAACAGCAGTGTCTTCCTGCATCTCCAGGCCCTGGGAATCCCACTGCACTTG	NM_001114753	2022	ENG	END|HHT1|ORW1	Homo sapiens endoglin (ENG), transcript variant 1, mRNA [NM_001114753]	hs|chr9:130592031-130591972	noncoding			NONHSAT221350.1
CUST_H6L_13912	0.04179485	up	2.0223186	2.0223186	1.0160103	11.071785	11.005602	10.519413	12.326466	11.59357	11.724797	AAGAAAAACCTAAGATGTTCTTCATGACCATGATCGTTTCCCTTGCTGAGGTTGCTTAGG	lnc-ANKRD30A-11:1					hs|chr10:037284298-037284357	noncoding			NONHSAT012759.2	lnc-ANKRD30A-11:1
CUST_H6L_17349	0.010320768	down	2.2621765	-2.2621765	-1.1777115	6.1788282	5.993365	6.218096	5.211643	4.608518	5.0369935	GAAAAAGCTTGCCAGCCATCTTCTCAGATGCCCTCACAGTACAAAGAAGGAAGATATTTT	NONHSAT035149					hs|chr13:111114385-111114442	noncoding
CUST_H6L_56821	0.016390342	down	2.0929916	-2.0929916	-1.0655665	5.3521395	5.652362	5.83763	4.3439283	4.79214	4.5093637	TTCTGATTCTTATTCTTTCTTATGGCGGAAGAGGGTGTTGAGAGGGGTTCCCTTGCTGTT	NONHSAT193939					hs|chr3:58126250-58126309	noncoding			NONHSAT193939.1
CUST_H6L_07023	0.04237892	down	5.143158	-5.143158	-2.3626544	5.9748573	6.122414	5.6070924	2.9839308	3.394589	4.2378793	CTGAAGTCATCTTATTCTCGATCCTCAGCTGTTAAGTATTCTGGATCCAAAAGCCCTGGG	NM_001040260	166614	DCLK2	CL2|CLICK-II|CLICK2|CLIK2|DCAMKL2|DCDC3|DCDC3B|DCK2	Homo sapiens doublecortin-like kinase 2 (DCLK2), transcript variant 1, mRNA [NM_001040260]	hs|chr4:151119165-151119224	noncoding		NR_036614.1		lnc-MAB21L2-5:2
CUST_H6L_50070	0.035333488	down	19.887728	-19.887728	-4.3138065	7.869026	9.667303	9.742014	4.5691113	5.9916577	3.776154	CTTGACAGCAATTTCCTCCGGCGAGAAGTGCTTCACGTCTAGCAGCACCGAAAAGCCTGG	NONHSAT179694					hs|chr19:036246721-036246775	noncoding			NONHSAT179694.1
CUST_H6L_03152	0.001597067	up	10.962866	10.962866	3.4545531	1.2750704	1.2773288	1.2308059	5.005897	4.6021023	4.538865	TTTCCTTGAGTCTTTTAGGGAAATCTCGGATTGGGATCCACAAAGTTTGCTATTAGCTGG	ENST00000541802	115749	C12orf56		chromosome 12 open reading frame 56 [Source:HGNC Symbol;Acc:26967] [ENST00000541802]	hs|chr12:64668773-64668714	noncoding				lnc-C12orf56-2:4
CUST_H6L_76848	0.01323897	down	2.0833747	-2.0833747	-1.0589223	6.1176796	5.672244	6.282134	4.885033	4.5491858	5.461072	GTTGTTCCTCTCTGGATCGTCAAAAAGAGGACAGCTATGGAGACATCTGGGGAATACTAT	T140017					hs|chr17:004574543-004574602	noncoding																T140017
CUST_H6L_18511	0.03613563	down	2.3695369	-2.3695369	-1.2446051	9.569592	9.704479	9.578735	8.170223	8.936662	8.012109	AGCATTCCCGGCATACCTATTAGTGTCTTAAAAAGGAAGGGAAAAGTCTTTTGTTGCCCT	NM_207038	6938	TCF12	CRS3|HEB|HTF4|HsT17266|TCF-12|bHLHb20	Homo sapiens transcription factor 12 (TCF12), transcript variant 4, mRNA [NM_207038]	hs|chr15:57578849-57578908	noncoding				lnc-CGNL1-4:2
CUST_H6L_31046	0.018595846	up	14.878158	14.878158	3.895124	4.197108	3.9432328	5.677157	8.846874	8.126994	8.528999	TCATGAGCCAGAACCACATATTCTTCTCTTCAGAGGACCTCTTCCAAAAGATCAACAAAA	NM_001827	1164	CKS2	CKSHS2	Homo sapiens CDC28 protein kinase regulatory subunit 2 (CKS2), mRNA [NM_001827]	hs|chr9:91930202-91931336	noncoding			NONHSAT131988.2	lnc-CEP78-1:1
CUST_H6L_12013	0.01465809	up	2.5277777	2.5277777	1.3378695	5.6549797	5.6820955	5.5178356	6.732362	6.9782095	7.1579494	CGGACAAGAGAGCTGATAGTATTCATTCCACTCTTTTCATAATTGGTCAGAACAGTTAGA	NONHSAT001388					hs|chr1:021102498-021102446	noncoding			NONHSAT001388.2
CUST_H6L_64482	0.007685537	down	3.8154905	-3.8154905	-1.9318686	10.762842	11.045167	10.159157	8.654202	9.453907	8.063453	ACCTGGAAAGTGTGATTATATTCGTTACCTTCTTTGGTAGACGGAATAGTTGGGACCACC	NM_001455	2309	FOXO3	AF6q21|FKHRL1|FKHRL1P2|FOXO2|FOXO3A	Homo sapiens forkhead box O3 (FOXO3), transcript variant 1, mRNA [NM_001455]	hs|chr6:109002334-109002393	noncoding		NR_026718.1	NONHSAT207800.1
CUST_H6L_07321	0.005919284	down	3.3041668	-3.3041668	-1.7242864	7.297343	7.5434127	6.6740613	5.827627	5.6235414	4.89079	AATAATGCCTATTCAACACACCCTGTCTGTGCAAAGTGCATCAAGTACTGTCAAAAAGAA	NM_024597	79649	MAP7D3	MDP3	Homo sapiens MAP7 domain containing 3 (MAP7D3), transcript variant 1, mRNA [NM_024597]	hs|chrX:135312671-135312612	noncoding				lnc-MMGT1-4:1
CUST_H6L_00160	0.024460126	down	7.4825816	-7.4825816	-2.903536	5.4008484	5.926846	4.3987236	1.8215629	3.9085586	1.2856886	ATTATCTTGAAGAGAGGTGATGACTTAAAAATCATGCTCAATAGGATTACACTGAGGCCC	NR_003350	100033809	SNORD115-35	HBII-52-35	Homo sapiens small nucleolar RNA, C/D box 115-35 (SNORD115-35), small nucleolar RNA [NR_003350]	hs|chr15:25479416-25479475	noncoding	ENST00000365122	NR_003350.1
CUST_H6L_59804	0.01424698	down	2.4151628	-2.4151628	-1.2721205	9.551222	9.638714	8.629806	8.423031	8.059814	7.520532	CCCTGGCAAGCCAATGAGGATACCCTTTGACAAACCCTGTGGATAAAATGATAATATCAA	NM_017741	54876	DCAF16	C4orf30	Homo sapiens DDB1 and CUL4 associated factor 16 (DCAF16), mRNA [NM_017741]	hs|chr4:17805007-17804948	noncoding		NR_144304.1	NONHSAT199782.1
CUST_H6L_03927	0.020219347	up	2.8073096	2.8073096	1.4891882	4.2457013	4.555604	4.5671816	6.088707	6.079598	5.667747	CAAAACTTCATCTTCTGTAGGATCTGATGAAAATTCTCTTCATTCTCTTGGACTGAACTT	NM_022782	10198	MPHOSPH9	MPP-9|MPP9	Homo sapiens M-phase phosphoprotein 9 (MPHOSPH9), transcript variant 1, mRNA [NM_022782]	hs|chr12:123714879-123714820	noncoding		NR_103517.1		lnc-CDK2AP1-4:1
CUST_H6L_31951	0.026071224	down	22.473276	-22.473276	-4.4901385	6.340216	6.8132486	4.2991676	1.28967	1.4178892	1.2746584	TCTTCAATGAAAATGAAGGAATGCCTTCGAATCAAGGAAAGATAGACAATGAAGAACAGC	NM_080390	140597	TCEAL2	MY0876G05|WEX1|my048	Homo sapiens transcription elongation factor A (SII)-like 2 (TCEAL2), mRNA [NM_080390]	hs|chrX:101381813-101381872	noncoding				lnc-TCEAL2-1:1
CUST_H6L_16634	0.034697615	up	2.101188	2.101188	1.0712051	9.32503	9.515066	9.860183	10.754465	10.579539	10.579891	TGTCTGCCTCCTTCTTGAATAGCCCAGAGAATTCATCTAAACAGCCTTCCTACAGCAGTT	lnc-TXNRD1-5:1					hs|chr12:104907880-104907939	noncoding			NONHSAT030428.2	lnc-TXNRD1-5:1
CUST_H6L_10457	0.025421135	down	4.4378357	-4.4378357	-2.1498563	5.520862	4.8836603	5.688345	2.8853452	3.411941	3.3460114	TTCAGTTATTCAGGATTTTACCAAACGTCTTCCAAGTACAGTCTCAGTGGCAAGCACTTT	lnc-TBX15-5:1					hs|chr1:119682453-119682394	noncoding				lnc-TBX15-5:1
CUST_H6L_10171	0.043033976	up	6.940279	6.940279	2.7949936	2.1382508	2.5395243	3.7003207	5.191045	6.2193966	5.352636	CTGACAGGACTCAGGTGTCTGACTCCTGCTAATCATTCCATTTAAAATTCCAACTTAAAA	ENST00000463979	9641	IKBKE	IKK-E|IKK-i|IKKE|IKKI	inhibitor of kappa light polypeptide gene enhancer in B-cells, kinase epsilon [Source:HGNC Symbol;Acc:14552] [ENST00000463979]	hs|chr1:206648397-206648456	noncoding			NONHSAT009065.2	lnc-SRGAP2-1:1
CUST_H6L_78041	0.013628231	up	2.0015647	2.0015647	1.0011283	8.821654	7.877915	8.575868	9.587142	9.010483	9.681194	ATTTGTACCCATTGGACTCTGTGACCATTCTGAAGATAAGCTCTTGTCACCCTCCTCATG	T261272					hs|chr4:010631915-010631974	noncoding																T261272
CUST_H6L_69138	0.008653222	down	13.447456	-13.447456	-3.7492614	10.785256	12.687398	11.712423	7.0264344	9.550896	7.3599653	CCAAGAGGGAAATTTGGTGGTTACAAACTTCTTGTGACTCCAACTTCAGGTGGAAAAACT	NM_021110	7373	COL14A1	UND	Homo sapiens collagen, type XIV, alpha 1 (COL14A1), mRNA [NM_021110]	hs|chr8:121170437-121174675	noncoding			NONHSAT216323.1
CUST_H6L_64098	0.023653343	up	2.3551593	2.3551593	1.2358246	4.0136185	3.7255538	4.1921687	5.5677967	4.9928126	5.0782046	AGGGATTCTGTGTTCAAATAAATTTGGCCTGTTGTGTATTTTCTGCTGTTGTAGCCTAAA	NONHSAT206894					hs|chr6:016908691-016908750	noncoding			NONHSAT206894.1
CUST_H6L_57455	0.029775985	down	4.896888	-4.896888	-2.291865	5.58341	5.5414286	6.009835	2.9215837	2.8113456	4.526148	CACTCTGAATCAGGACCCAGGAAAAACGACAGCACAATTAAGCAGGAAACAGTGATCAAC	NONHSAT195639					hs|chr3:041248627-041248568	noncoding			NONHSAT195639.1
A_21_P0013383	0.015889982	down	16.467789	-16.467789	-4.041575	5.4870777	6.096747	4.3200774	1.2840701	1.2538047	1.2413025	TGGCAAAGTATTGAGCTCGTTCTCACACGTCATTAGACATAAGACAATTCATAGTAGAGA	XR_242241	442319	ZNF727	ZNF727P	PREDICTED: Homo sapiens zinc finger protein 727 (ZNF727), transcript variant X2, misc_RNA [XR_242241]	hs|chr7:63539549-63539608	noncoding				lnc-ZNF727-1:1
CUST_H6L_31603	0.012800479	down	14.943669	-14.943669	-3.9014626	8.546173	9.452889	6.2391586	4.5440207	4.834739	3.1550727	ACCTCCCGAGCAGAAGAGTGGTTAAATCTTTTGTTGAATACCAGAAACACATGGAAACTT	NM_004010	1756	DMD	BMD|CMD3B|DXS142|DXS164|DXS206|DXS230|DXS239|DXS268|DXS269|DXS270|DXS272|MRX85	Homo sapiens dystrophin (DMD), transcript variant Dp427p2, mRNA [NM_004010]	hs|chrX:31137368-31137345	noncoding			NONHSAT136590.2	lnc-FAM47A-3:2
CUST_H6L_11464	0.024038382	down	2.644419	-2.644419	-1.4029508	7.5036345	7.0039434	6.724018	5.824154	5.4394617	5.7591286	GGCTGTGGCCTGGTATCAACACTTCAAGCTGTTGTACTTTTACTTCAAGTTGAAACTTTT	lnc-ZC3H6-3:1					hs|chr2:110613714-110613655	noncoding			NONHSAT182405.1	lnc-ZC3H6-3:1
A_22_P00000688	0.04984544	up	31.894682	31.894682	4.995244	3.7621956	3.2248821	4.8908505	11.059679	6.8348637	8.969118	GCGCTGTGACTTGTGGTCTGTGAGATGATCAATGCTGAGCATGTTTAACTGAAAACAAAT	ENST00000522970					hs|chr8:039775654-039775595	noncoding	ENST00000522970		NONHSAT126188.2	lnc-ADAM2-1:1												T342624
CUST_H6L_51591	0.04025371	down	3.8164907	-3.8164907	-1.9322467	6.606171	6.281724	7.705656	4.148952	5.1343966	5.5134635	CCTATTCAAATACCAAAGAGAATGGGATCAACGGAGAGCTGACCTCAGCTGACAGAGAAA	NM_031845	4133	MAP2	MAP2A|MAP2B|MAP2C	Homo sapiens microtubule-associated protein 2 (MAP2), transcript variant 2, mRNA [NM_031845]	hs|chr2:210518091-210518150	noncoding			NONHSAT183476.1
CUST_H6L_73105	0.03954802	down	2.2461677	-2.2461677	-1.1674656	7.7686086	8.153265	8.730116	6.8528943	7.212486	7.084213	AACGCTCCCCACAAAGAGGCTGCTTCTTGAAACGTTCTTATATTTTGCTTGGTTTCAACA	NONHSAT223711					hs|chrX:009284124-009284183	noncoding			NONHSAT223711.1
CUST_H6L_00397	0.046298325	down	2.0922523	-2.0922523	-1.0650568	8.067454	7.2759485	7.682531	6.5463066	6.5538244	6.7306337	ATTCAGCATCTGGCATCTTGGCTTCCTGCTTGTTAAACCTGGTATTTTTACTGATACAGT	ENST00000391284					hs|chr6:038790143-038790084	noncoding	ENST00000391284
CUST_H6L_59012	0.016458951	up	2.0440297	2.0440297	1.0314162	3.5652032	4.0536885	3.4675813	4.3676777	5.0789804	4.7340636	AATGGTAGGGTTACTGAGCACACTGAGAGTATTGTGCAATTCTCCCTCACTGAACAGTTC	NONHSAT198036					hs|chr3:189999212-189999271	noncoding			NONHSAT198036.1
CUST_H6L_08809	0.006761429	down	6.2605166	-6.2605166	-2.6462817	7.6281815	7.8283496	6.682535	4.821117	4.9101634	4.4689407	TGAATTTGCTTGTCTCCAATGTTCTCATTTTCTCCTGCACCAACATCGTGGGTGTCTGCA	ENST00000470367	111	ADCY5	AC5|FDFM	adenylate cyclase 5 [Source:HGNC Symbol;Acc:236] [ENST00000470367]	hs|chr3:123137635-123071377	noncoding				lnc-PTPLB-7:1
CUST_H6L_46352	0.02954162	up	33.941032	33.941032	5.0849586	1.286799	2.1187837	4.275094	7.1475377	8.210799	7.5772157	GCATGTGACCTGGAACACGTGGCAGTTCATGGTTTTTCATTATATTTTTATTACTGCTGA	NONHSAT173056					hs|chr16:053425989-053426048	noncoding			NONHSAT173056.1
CUST_H6L_38980	0.004508361	down	3.2801523	-3.2801523	-1.7137628	8.422947	8.556841	8.321001	6.780555	6.9975853	6.381362	TCTTCCTTAAGAACAGGATCTATAGCTTTAAAATGTCTTCTTCTATGGGAAATTTCCTGC	NM_130847	154810	AMOTL1	JEAP	Homo sapiens angiomotin like 1 (AMOTL1), mRNA [NM_130847]	hs|chr11:94606462-94606521	noncoding			NONHSAT159556.1	lnc-KDM4D-2:1
CUST_H6L_18674	0.024148226	down	2.2321706	-2.2321706	-1.1584473	7.7187366	7.550098	7.05766	6.454133	6.7487154	5.648307	GACAGAAGGCTTCAGATTCAGATATAAGACCTCAGAGAGCTAAGATGAGATTCTGGGCCA	NM_006901	4649	MYO9A		Homo sapiens myosin IXA (MYO9A), mRNA [NM_006901]	hs|chr15:72180372-72176046	noncoding				lnc-GRAMD2-5:1
CUST_H6L_06841	8.53E-04	down	4.7190013	-4.7190013	-2.2384815	7.878994	8.2228	6.858408	5.5457687	5.9535728	4.745417	TGAATGTATGTGATGAGAGGCAGAGCTGGATATTGCATTTCTAAGGCTTGCATTGCTTTC	NM_001142397	9811	CTIF	Gm672|KIAA0427	Homo sapiens CBP80/20-dependent translation initiation factor (CTIF), transcript variant 2, mRNA [NM_001142397]	hs|chr18:46388602-46388661	noncoding				lnc-LIPG-8:1
CUST_H6L_60165	0.00687745	down	3.5712163	-3.5712163	-1.8364155	5.9839253	5.343627	4.7841616	4.4186707	3.4947538	2.6890426	TACCCACAATAATACTACCCGTGTAACCTGAGAATACGGCAGTAATCTTGCTGGGCTATG	NONHSAT200640					hs|chr4:160252609-160251018	noncoding			NONHSAT200640.1
A_21_P0000611	0.014366704	down	2.6863647	-2.6863647	-1.4256551	4.406332	4.3606887	4.337225	2.6390057	3.061477	3.1267984	GTTGGAGCTTTTGGGGGGAATTATGAAGAAATCTGAATAAATTTCTCACCCTTCAAAAAA	NR_033874	90024	FLJ20021		Homo sapiens uncharacterized LOC90024 (FLJ20021), long non-coding RNA [NR_033874]	hs|chr4:102269986-102270045	noncoding		NR_033874.1
CUST_H6L_29424	0.04575872	up	5.378754	5.378754	2.427272	2.7990372	1.24855	3.8427997	4.444083	4.7064505	6.021669	TGCTGAAAATGTTTCTCAAATGACCCAAATTGGCTCTTATTTTTTCTAATGGCCCTTTCA	lnc-BHLHA15-1:1					hs|chr7:97844638-97844697	noncoding			NONHSAT122177.2	lnc-BHLHA15-1:1
CUST_H6L_31207	0.045543686	up	5.615435	5.615435	2.4893978	2.2929094	3.2474692	2.570323	5.88276	5.180517	4.5156183	AATACCCCTTGATATATCAGAAAAGATTTCCAACCACGGAGATTGAAGCAGCACTTTTTG	NONHSAT133827					hs|chr9:108522906-108522965	noncoding			NONHSAT133827.2
CUST_H6L_11012	0.031713516	down	3.0813189	-3.0813189	-1.6235479	8.812891	8.337627	7.401469	6.6520414	6.7665863	6.262714	GCAAAAAATTCCAGCAGATGGAGTCCACAGGATCAGAGTGGACTTTAAGGTAAAGGTGTT	ENST00000420751	4297	KMT2A	ALL-1|CXXC7|HRX|HTRX1|MLL|MLL-AF9|MLL/GAS7|MLL1|MLL1A|TET1-MLL|TRX1|WDSTS	lysine (K)-specific methyltransferase 2A [Source:HGNC Symbol;Acc:7132] [ENST00000420751]	hs|chr11:118354981-118355040	noncoding				lnc-TTC36-5:2
A_23_P13548	0.03887004	down	24.128433	-24.128433	-4.5926623	8.561207	11.190475	7.1573873	5.7182784	5.1620126	2.2507894	GACCTAACAGTTGCAGATATGAGCTGTATAATTGTTGTTATTATATATTAATAAATAAGA	ENST00000376332	25884	CHRDL2	BNF1|CHL2	chordin-like 2 [Source:HGNC Symbol;Acc:HGNC:24168] [ENST00000376332]	hs|chr11:74407549-74407490	noncoding	ENST00000376332		NONHSAT160508.1
CUST_H6L_05084	0.029360453	down	2.034963	-2.034963	-1.0250025	8.270708	8.080439	7.5655956	6.8885117	7.267066	6.6861587	TCAGAAAACAGAGGATGTTCCTATTAAAATATCAGCCAAGTGCTGCCAGGGAAGCAGCAG	NM_020840	57600	FNIP2	FNIPL|MAPO1	Homo sapiens folliculin interacting protein 2 (FNIP2), mRNA [NM_020840]	hs|chr4:159747191-159750286	noncoding				lnc-ETFDH-2:1
CUST_H6L_65199	0.04132701	down	3.061669	-3.061669	-1.6143184	6.841422	6.8726435	6.110442	5.527643	4.582178	4.8717318	GTATCTGGCTGATCTTCCAACTCTAGATGATGTACAGAGTCAGAGTCTACAGCTGCAGAT	NM_001042475	387119	CEP85L	C6orf204|NY-BR-15|bA57K17.2	Homo sapiens centrosomal protein 85kDa-like (CEP85L), transcript variant 1, mRNA [NM_001042475]	hs|chr6:118804920-118803089	noncoding			NONHSAT209623.1
CUST_H6L_34637	0.03266548	down	2.1566048	-2.1566048	-1.1087618	8.061803	8.136107	7.457172	6.601757	7.0183454	6.7086945	ATGTGGGGTTGGGGAGGGTGTCTAGAATGGTCTCTCTCCTAATCCTTTATTTAATCATCC	NONHSAT151590					hs|chr1:051433469-051433410	noncoding			NONHSAT151590.1
CUST_H6L_45660	0.013996421	down	7.623199	-7.623199	-2.9303966	4.4624505	4.53907	4.623214	1.2355983	1.2070185	2.390927	TTGGAGGACATAGGCTTTCTCACCAAAATCTCAAAGGATTTCTTCAGTCTAGGACTTCCC	NONHSAT171834					hs|chr15:081585263-081585042	noncoding			NONHSAT171834.1
CUST_H6L_28202	0.014033713	up	4.8815336	4.8815336	2.2873344	8.62184	8.980288	8.292305	11.4044285	10.817421	10.534585	TCTCTCTGATGTCCAGGAGGAGAAAGGCATTAAGTACAAATTTGAAGTATATAAGAAGAA	NM_000791	1719	DHFR	DHFRP1|DYR	Homo sapiens dihydrofolate reductase (DHFR), transcript variant 1, mRNA [NM_000791]	hs|chr5:79924972-79924913	noncoding			NONHSAT113241.2	lnc-DST-3:1
CUST_H6L_26321	0.022643317	down	4.099258	-4.099258	-2.0353627	6.8224382	6.483657	5.1681285	4.525911	5.0688906	2.7733355	AGCAGGAAATCTTTGGAAAGAGAAGACTTTGAAAAAACAATTGCAGAGCAAGCAGTTGCA	NM_001130687	2982	GUCY1A3	GC-SA3|GUC1A3|GUCA3|GUCSA3|GUCY1A1|MYMY6	Homo sapiens guanylate cyclase 1, soluble, alpha 3 (GUCY1A3), transcript variant 7, mRNA [NM_001130687]	hs|chr4:156625141-156629442	noncoding				lnc-GUCY1B3-1:1
CUST_H6L_50358	0.004153357	down	5.43446	-5.43446	-2.4421368	8.239348	8.321963	6.9905934	5.511389	5.90652	4.8075867	AAAGTCCCTGAGATGAAGCTTCCAAAGGTGCCTGAGATGAAACTTCCTGAGATGAAACTC	NM_020956	57716	PRX	CMT4F	Homo sapiens periaxin (PRX), transcript variant 1, mRNA [NM_020956]	hs|chr19:40902518-40902459	noncoding			NONHSAT180416.1
CUST_H6L_65176	0.011689737	down	5.9996505	-5.9996505	-2.5848784	4.157317	4.949318	4.6462054	1.2703258	2.103139	2.6247396	ACCAGTAATTGCTTGATTCAGTTTTGCTAGGGACCAGTAATAAGCTGATTACTATTCAGT	lnc-TRAF3IP2-7:1					hs|chr6:111655762-111655703	noncoding			NONHSAT209557.1	lnc-TRAF3IP2-7:1
CUST_H6L_27454	0.019805903	down	3.0018613	-3.0018613	-1.5858573	7.220369	6.987032	7.502676	5.1883936	5.5554876	6.2086234	CGAGCGATTTCTGTCTCCAACTTCCCAACATGCATAACTCACATTTTTGCAAGCTCTGAG	lnc-IRGM-2:1					hs|chr5:150401372-150401431	noncoding				lnc-IRGM-2:1
CUST_H6L_42590	0.022463795	down	2.034564	-2.034564	-1.0247197	7.5020723	7.006541	7.4217114	6.2333274	5.934833	6.6880045	CCTGCTAGTTCACCTTTCCTCGGCTGTTTCTGTTTTATGTGGTTCAATTTTTCAATAAAC	ENST00000619688					hs|chr13:111081611-111081670	noncoding	ENST00000619688		NONHSAT166318.1
CUST_H6L_75364	0.021904115	up	2.2585897	2.2585897	1.1754222	7.016128	7.065572	7.9422174	8.275976	8.496296	8.777909	TTCTATATCTTGAGCCCCTTGAACCTGAACAGCATCCCAGACATTGAGGCAGTTCCGGCG	ENST00000636318					hs|chr9:140508174-140508222	noncoding	ENST00000636318
CUST_H6L_00225	0.03158966	down	2.7479975	-2.7479975	-1.4583807	10.27059	9.629419	9.464661	8.289454	8.513514	8.186561	TGCTATAGAAATTCAGTATCTGGCATCATTGGTTTTCTTGACTTTGTGCTTGTTAAACCT	NR_002920	654320	SNORA8	ACA8	Homo sapiens small nucleolar RNA, H/ACA box 8 (SNORA8), small nucleolar RNA [NR_002920]	hs|chr11:93465607-93465548	noncoding	ENST00000384679
CUST_H6L_25647	0.002850655	down	12.923454	-12.923454	-3.6919198	10.266886	10.7179575	9.571077	6.1948724	7.122748	6.162544	CAAAACATGGCACTTTACCATTAGACAATACCGAGAGTTAGTCCCGAGAAGCATCCTAGC	NM_001290	9079	LDB2	CLIM1|LDB-2|LDB1	Homo sapiens LIM domain binding 2 (LDB2), transcript variant 1, mRNA [NM_001290]	hs|chr4:16590399-16590340	noncoding				lnc-TAPT1-4:1
CUST_H6L_03575	0.018994443	down	3.458294	-3.458294	-1.7900605	4.1327457	4.178982	5.191298	1.9718319	2.2831762	3.8778355	CATATTAAGTGGTACAGAGTGTTGTGTGGATCCAGAGGGAGAAAAAGGCCATTGGTGTTA	ENST00000511536				Dab, mitogen-responsive phosphoprotein, homolog 2 (Drosophila) [Source:HGNC Symbol;Acc:2662] [ENST00000511536]	hs|chr5:39418286-39417657	noncoding				lnc-C9-1:4
CUST_H6L_15009	0.016623337	up	2.1032574	2.1032574	1.0726254	3.650789	3.2704592	3.6753647	4.4647384	4.3793907	4.9703593	CTGGTCGTACCCTCAGAGCCTAAGATGACACAGAGCTCAGGAAATGAACACCCTCGGAGG	ENST00000534983	54972	TMEM132A	GBP|HSPA5BP1	transmembrane protein 132A [Source:HGNC Symbol;Acc:31092] [ENST00000534983]	hs|chr11:60701551-60701610	noncoding				lnc-TMEM109-3:2
CUST_H6L_31240	0.018032486	down	3.5407054	-3.5407054	-1.8240368	3.5425785	4.4348884	4.57016	1.2369982	2.7464402	3.0920777	TGTGAAAGAGGAGAAAGGTGAATTGCAACAGAGGGAAATTACTGTTACTGTGTCAAATAT	lnc-SNX30-2:1					hs|chr9:115391723-115391782	noncoding			NONHSAT134020.2	lnc-SNX30-2:1
CUST_H6L_02666	0.003452919	down	3.0856223	-3.0856223	-1.6255615	5.406443	4.9547424	4.71703	3.618764	3.4985762	3.0841904	CTTTCCAATGTCTTTCTGAGGAAAAGTGCCATGTTTGGCAGAGGCTCAGGAAAAAGCTTC	lnc-APOL2-5:1					hs|chr22:36731645-36731586	noncoding			NONHSAT085104.2	lnc-APOL2-5:1
CUST_H6L_74317	0.027252406	up	3.6268766	3.6268766	1.8587276	3.4880903	3.0023599	3.1643684	5.200027	4.40696	5.624015	TGTAGATACATTCTACAGTGGGATGGAGATTCAACTGTAATTGTTAAGTTTTAGCTCTTC	NR_104224	26751	SH3YL1	RAY	Homo sapiens SH3 and SYLF domain containing 1 (SH3YL1), transcript variant 6, long non-coding RNA [NR_104224]	hs|chr2:239700-239641	noncoding		NR_104224.1	NONHSAT068494.2	lnc-FAM150B-6:1
CUST_H6L_46635	0.02145084	down	11.736636	-11.736636	-3.552947	5.8181376	5.5712686	4.1087327	1.2390996	2.3086343	1.2915632	CATAAAGACCAGGGACTGAATAGCTGTGAGGTTCATCAGAGACAATTTGGCTTTCCTACC	NONHSAT173657					hs|chr16:15885269-15885210	noncoding			NONHSAT173657.1
CUST_H6L_14242	0.04383262	down	6.8157873	-6.8157873	-2.7688804	5.0889087	4.6935315	3.9979694	1.2802598	2.9619312	1.2315784	TTCTTTAAGGCCGTATACACACAGACTTATCCATATATTGAGTCTTACCTTTCACCACAG	lnc-ENTPD1-2:1					hs|chr10:097659853-097659912	noncoding			NONHSAT015779.2	lnc-ENTPD1-2:1
CUST_H6L_24597	0.020555524	down	2.0276527	-2.0276527	-1.0198106	6.9195504	7.4054885	6.675393	6.158158	6.1296525	5.653187	CAAGGGAGACAGCCACATCACGCCAGAAATACATGACAGCTGGATTAGCCCTGGGAGAGG	NM_001010983	55830	GLT8D1	AD-017|MSTP139	Homo sapiens glycosyltransferase 8 domain containing 1 (GLT8D1), transcript variant 3, mRNA [NM_001010983]	hs|chr3:52738902-52738843	noncoding				lnc-GLT8D1-1:1
CUST_H6L_22135	0.010179052	up	12.909436	12.909436	3.690354	2.8651633	3.4258528	2.4537535	7.1657643	6.432913	6.2171555	AGCCAAGGGAAAACTGAAGAGCCAAAACACCAAACTATTAGACCCAAAAATGATGTTACC	ENST00000461876	150468	CKAP2L		cytoskeleton associated protein 2-like [Source:HGNC Symbol;Acc:26877] [ENST00000461876]	hs|chr2:113520112-113514765	noncoding				lnc-IL1A-2:1
CUST_H6L_37490	0.038762826	down	2.3438935	-2.3438935	-1.228907	7.539922	7.8039165	6.820627	6.1940117	6.213846	6.069887	CTGTGTGCTGGTGCAAGGTCTGGGACAAATTTAAGAAGAGAGAGGTGAGCTGGAGCTGAG	NM_001267606	57209	ZNF248	bA162G10.3	Homo sapiens zinc finger protein 248 (ZNF248), transcript variant 4, mRNA [NM_001267606]	hs|chr10:38146156-38146097	noncoding			NONHSAT156905.1
CUST_H6L_51630	0.011226002	down	18.228075	-18.228075	-4.1880903	7.2482495	7.043571	5.2155867	3.2662573	1.9981409	1.6787405	TCTATTAATTGCAGAGAATTAACCAAGGCCACCTGGGTAAAAAGCAATTTAATTAACAGC	NONHSAT183596					hs|chr2:220286718-220286777	noncoding			NONHSAT183596.1
CUST_H6L_64877	0.036595833	up	2.372457	2.372457	1.246382	3.942871	3.523969	3.4618998	4.7031646	5.069793	4.894928	AGTGGGCTCTGTCTTTGCCTCATCAGAGCAAGAATTAATAGTTATTTCCCTTTAAAAAGA	lnc-DTNBP1-9:1					hs|chr6:015803173-015803114	noncoding			NONHSAT208805.1	lnc-DTNBP1-9:1
CUST_H6L_32431	0.004595889	down	20.905012	-20.905012	-4.385777	9.800059	10.397601	8.32214	5.014826	5.8276625	4.5199814	AAGAGATGTTTTTCTCCTCGGCTAACAACTACAACACAAGACCCAGAGGTGACTTCTAGG	ENST00000572503	54820	NDE1	HOM-TES-87|LIS4|MHAC|NDE|NUDE|NUDE1	nudE neurodevelopment protein 1 [Source:HGNC Symbol;Acc:17619] [ENST00000572503]	hs|chr16:15815464-15815523	noncoding				lnc-C16orf45-3:1
CUST_H6L_19277	0.035902444	up	2.095309	2.095309	1.067163	4.572611	4.14463	4.2247057	6.030733	4.893997	5.2187066	CATTAAAATATCCCAAGTGCCTGGCTTTGATAGTTAAATAAAATCTTTGGTTTCCTTCCC	AK098252	100287525	LOC100287525		Homo sapiens cDNA FLJ40933 fis, clone UTERU2007081. [AK098252]	hs|chr17:38521645-38521704	noncoding			NONHSAT053543.2	lnc-RARA-1:1
CUST_H6L_22102	0.008927035	up	2.794829	2.794829	1.48276	5.1159596	5.482999	4.9498854	6.820898	6.704151	6.4720755	GCAAGCATTGTAGAACACCATTGGGCAGCTTATTCAAGCACGTAAATGTGAATTGAAACA	ENST00000470608	165055	CCDC138		coiled-coil domain containing 138 [Source:HGNC Symbol;Acc:26531] [ENST00000470608]	hs|chr2:109405368-109408172	noncoding				lnc-RANBP2-1:1
CUST_H6L_57795	0.012587407	up	2.2546265	2.2546265	1.1728884	3.6471348	4.060448	3.2655091	4.8638287	4.9844837	4.6434464	TAAGTTGGTCAGGAAATGAAATGCAGAAGTGAGCCTTGCAGTTGTTACAGGCAGGATGAA	NONHSAT196550					hs|chr3:170585200-170585141	noncoding			NONHSAT196550.1
A_21_P0010778	0.037577156	up	9.712403	9.712403	3.2798283	3.6676912	4.1636996	3.617749	8.006268	6.247881	7.0344763	AAGAAAAGACCTTTGATCAGGAGAAGACTTCTCGTCTCATTTCTGGGGACACATTCAGGA	NONHSAT006754					hs|chr1:155607257-155607198	noncoding			NONHSAT006754.2
CUST_H6L_14392	0.02880697	down	4.579495	-4.579495	-2.1951885	9.550896	10.336681	8.9863	7.225046	7.5569334	7.506333	AATGGGGGATCTGATAGCCCTTGTGACTTGAAATCACCTAATGCATTTAGTGAAAATCGC	NM_014904	22841	RAB11FIP2	Rab11-FIP2|nRip11	Homo sapiens RAB11 family interacting protein 2 (class I) (RAB11FIP2), mRNA [NM_014904]	hs|chr10:119798619-119798560	noncoding			NONHSAT157567.1
CUST_H6L_13060	0.016615437	up	3.0402207	3.0402207	1.604176	4.981362	5.317726	4.4156613	6.7249613	6.510191	6.292125	CAAACTTTCAAAATTGTAGACTGTCATCAAACAGAACTGCCTCCAACTGTGCCACTTTCT	ENST00000487578	83540	NUF2	CDCA1|CT106|NUF2R	NUF2, NDC80 kinetochore complex component [Source:HGNC Symbol;Acc:14621] [ENST00000487578]	hs|chr1:163298229-163298288	noncoding			NONHSAT149978.1
CUST_H6L_05292	0.02622358	down	4.2052207	-4.2052207	-2.0721815	4.7675037	4.7877545	4.513195	3.3029003	2.6851182	1.8638897	TCGTGTGTTCATTAAAGCCCGTGATAAAATGCTGGAGTGCAGGATCAGGAACAGGTGATA	ENST00000467169	348013	TMEM255B	FAM70B	transmembrane protein 255B [Source:HGNC Symbol;Acc:28297] [ENST00000467169]	hs|chr13:114506120-114506179	noncoding				lnc-FAM70B-2:7
CUST_H6L_22783	0.013122998	down	4.4509234	-4.4509234	-2.1541047	5.2669616	5.278599	4.0953083	3.079465	2.7104905	2.3885996	TAATTGATATTATTAGGGTGCCACCAAGGTGGGGTGCTAGGCTAGGATTATGAGGAACTG	ENST00000472388	23363	OBSL1		obscurin-like 1 [Source:HGNC Symbol;Acc:29092] [ENST00000472388]	hs|chr2:220421689-220421630	noncoding				lnc-CHPF-3:1
A_33_P3252177	0.005312481	down	7.4155426	-7.4155426	-2.8905523	5.7132072	5.529504	4.4328933	2.6342247	3.0611925	1.308529	TCAGATTACTACGGGATTTCGAGGAACGCCGCAGGCTGTTTGTGGAAGGCTGCAAGGCGA	ENST00000326282	126272	EID2B	EID-2B|EID-3	EP300 interacting inhibitor of differentiation 2B [Source:HGNC Symbol;Acc:HGNC:26796] [ENST00000326282]	hs|chr19:40023120-40023061	noncoding	ENST00000326282|ENST00000594676		NONHSAT066311.2
CUST_H6L_10883	0.011781003	down	7.2807765	-7.2807765	-2.8640924	7.2302184	8.213561	8.1563015	4.852842	5.4488277	4.7061334	CTGCTGTCAAGTTCCGAAAAGCAAGAAGGAAAAGTAATACATTGCATGCAACTGGATCCT	NM_001286431	5980	REV3L	POLZ|REV3	Homo sapiens REV3-like, polymerase (DNA directed), zeta, catalytic subunit (REV3L), transcript variant 2, mRNA [NM_001286431]	hs|chr6:111726705-111714149	noncoding				lnc-TRAF3IP2-3:1
CUST_H6L_24209	0.003483215	down	5.0252423	-5.0252423	-2.329193	8.068922	8.41508	7.5415535	5.995585	5.8691244	5.1732645	AATGCTTGGTCCACCATCATCGTGCCTGGCATGAAGGATGCTGTGATCCACGCACTTCAG	NM_001025930	26140	TTLL3	HOTTL	Homo sapiens tubulin tyrosine ligase-like family, member 3 (TTLL3), transcript variant 1, mRNA [NM_001025930]	hs|chr3:9870777-9870836	noncoding		NR_037162.1
CUST_H6L_65178	0.016548092	down	3.6995177	-3.6995177	-1.8873372	6.116631	7.084213	6.3842745	4.0313344	4.9060693	4.9857016	CTAGGCGTGGCTCTTTCACCTGGAGGCAGTAGTAGGGTTTACAGAAGTAACTAGTGACAG	NONHSAT209559					hs|chr6:111790866-111790807	noncoding			NONHSAT209559.1
CUST_H6L_67125	0.028439881	down	5.8843765	-5.8843765	-2.5568895	12.05505	12.879961	11.325056	10.275431	9.5746975	8.739269	CTTTGCACAGGAGCCTGTTTCTAAAGAAACCCATGCTGTGAAATAGAGACTTTTCTACTG	NM_033138	800	CALD1	CDM|H-CAD|HCAD|L-CAD|LCAD|NAG22	Homo sapiens caldesmon 1 (CALD1), transcript variant 1, mRNA [NM_033138]	hs|chr7:134653295-134653354	noncoding			NONHSAT212737.1	lnc-AGBL3-3:2
A_21_P0000542	0.049153388	down	11.735584	-11.735584	-3.5528178	9.077225	8.47337	7.816181	4.077034	4.9832044	5.648085	GGAAGTGTGTATCCTCAACACTAGTATTGTAAGTGCTCAATACATGTCCACTTAATAAAT	NR_027626	8418	CMAHP	CMAH|CSAH	Homo sapiens cytidine monophospho-N-acetylneuraminic acid hydroxylase, pseudogene (CMAHP), transcript variant 2, non-coding RNA [NR_027626]	hs|chr6:25108279-25108220	noncoding		NR_027626.1
CUST_H6L_64317	0.014700665	down	11.567551	-11.567551	-3.5320115	10.1418495	10.951329	9.076319	6.7076015	6.625195	6.240665	GAGAGCCTGGACCAGCTGGAGCTCAGGGTTGAAGCTTTGAGAGAAGCAGCAACTGCTGTT	NM_004282	9532	BAG2	BAG-2|dJ417I1.2	Homo sapiens BCL2-associated athanogene 2 (BAG2), mRNA [NM_004282]	hs|chr6:57037583-57046863	noncoding			NONHSAT207410.1
A_22_P00022494	0.020708986	down	6.250291	-6.250291	-2.6439233	10.661507	11.164513	9.904766	8.21972	7.773366	7.8059297	TTGTCATAGCAGCAGCAGCTGGCAGATACTTGCTATCCACACACCCTGGGCACACATGGG	ENST00000457440				BX119185 Soares_NFL_T_GBC_S1 Homo sapiens cDNA clone IMAGp998G234126, mRNA sequence [BX119185]	hs|chr1:2728880-2728821	noncoding	ENST00000457440		NONHSAT000485.2	lnc-TTC34-1:1
CUST_H6L_34200	0.007872592	down	2.1816392	-2.1816392	-1.1254125	5.1879177	5.1155148	4.8239126	4.05685	3.8190162	3.8752425	TTTCATAACCCTAACAGGGTTAGTCCCTGAGTTCCTGTGACTGTTAGATGATCATGGACC	NONHSAT150442					hs|chr1:210050497-210050556	noncoding			NONHSAT150442.1
CUST_H6L_27403	0.01860272	up	6.7621813	6.7621813	2.7574887	5.34526	5.832531	5.3683586	8.843165	8.378963	7.5964856	CAGGGATGAGTCCATTATATGAACCATGAACCAGAGCCTCACATCTTACTATTCCAGTGC	lnc-HMHB1-5:1					hs|chr5:143818952-143819011	noncoding			NONHSAT104363.2	lnc-HMHB1-5:1
CUST_H6L_20699	0.028814523	down	5.3541646	-5.3541646	-2.4206614	6.8084474	7.7179284	5.719592	4.778073	4.457882	3.748029	CTCTTATTGTCACCGGTGAACTTTAATTCCAAACAGGAGTCCTTTCGGCCAGCAAAGTTG	NONHSAT063905					hs|chr19:023567691-023567750	noncoding			NONHSAT063905.2
CUST_H6L_03989	0.013549551	down	2.4408245	-2.4408245	-1.2873685	5.320113	5.4740477	3.8651202	3.762529	4.2034664	2.8311799	GCTGGAAGGAAAGTTAGACGTAACTTCTAATTTCTAGTTCCAGTAAGCATCTCTTCTTGG	NM_001134456	91775	NXPE3	FAM55C|MST115|MSTP115	Homo sapiens neurexophilin and PC-esterase domain family, member 3 (NXPE3), transcript variant 1, mRNA [NM_001134456]	hs|chr3:101501059-101501118	noncoding				lnc-CEP97-4:1
CUST_H6L_08478	0.04951252	down	6.090601	-6.090601	-2.6065845	4.2403007	7.237052	4.3741403	1.829789	3.5025764	2.6993725	CATTGGTGGGTTCTAAGGTTAGAAGCTCATCCAGGATATTTTCAATATTAAGTCAGTGCA	NM_007257	10687	PNMA2	MA2|MM2|RGAG2	Homo sapiens paraneoplastic Ma antigen 2 (PNMA2), mRNA [NM_007257]	hs|chr8:26366390-26366331	noncoding				lnc-PNMA2-2:4
CUST_H6L_69049	0.003483929	down	6.7876506	-6.7876506	-2.7629123	8.49241	9.2803135	9.072417	5.932614	6.6377935	5.9859953	CTGACAAGCCTCAGCAAACCCAAAGATGTTAACAGTATTTTAAGAAGTTGCTGCAGATTC	NM_002998	6383	SDC2	CD362|HSPG|HSPG1|SYND2	Homo sapiens syndecan 2 (SDC2), mRNA [NM_002998]	hs|chr8:97622501-97622560	noncoding			NONHSAT216125.1
CUST_H6L_68812	0.023449026	down	2.002127	-2.002127	-1.0015334	6.3345065	6.1050434	5.652021	5.121326	5.0105147	4.95513	GCTTATTAAGAAACCATTCATCCTGTAACTCTGTGTCCAAATAGAGGCCCGCTCAAGGGT	NONHSAT215596					hs|chr8:027587708-027587767	noncoding			NONHSAT215596.1
CUST_H6L_28170	0.007325953	up	2.400567	2.400567	1.2633752	3.9768252	4.246222	3.952275	5.140169	5.3923893	5.43289	TCAGTGAGATAACAGTCACTTTCTATATTATGAAGTAATGGGCCTTGCCACTCACTTTGG	ENST00000516902					hs|chr6:047683275-047683334	noncoding	ENST00000516902		NONHSAT113041.2	lnc-GPR111-1:1
CUST_H6L_10878	0.004308811	down	2.3894413	-2.3894413	-1.2566733	9.136776	9.498277	8.696077	8.04436	8.17711	7.339639	TGACGCTGGTGAAGACATTCATGATTTAAACACCAGATCCTGAAATGTGTTAAATCTACT	NR_073485	93492	TPTE2	TPIP	Homo sapiens transmembrane phosphoinositide 3-phosphatase and tensin homolog 2 (TPTE2), transcript variant 6, long non-coding RNA [NR_073485]	hs|chr13:20133266-20133207	noncoding		NR_073485.1	NONHSAT032276.2	lnc-TPTE2-6:1
CUST_H6L_14539	0.020978482	down	2.9296703	-2.9296703	-1.5507383	4.9587297	3.8449345	4.441561	3.382164	2.701756	2.5090907	CTCAGAAGCTCTTGGGACAGTTTTTGGTGCATTATGAGCACTCAGAGATGTGGTGCTATT	lnc-TSPAN4-2:2					hs|chr11:000944253-000944312	noncoding			NONHSAT017362.2	lnc-TSPAN4-2:2
CUST_H6L_05990	0.00332638	up	2.1844206	2.1844206	1.1272507	4.8065114	4.573972	3.6495717	6.0032063	5.570965	4.837636	AGCAGAAAAAGCTGCAAGCATGTCAATGAAGGAGTGAAAAGCCAAGTTCACCTTTATCTA	lnc-GYPC-4:1					hs|chr2:126580831-126580890	noncoding			NONHSAT074123.2	lnc-GYPC-4:1
CUST_H6L_33542	0.012775891	up	3.1890404	3.1890404	1.6731224	10.544726	10.566238	10.780867	11.841623	12.3706875	12.698888	TTATGACACGAGCACTGGCAAGTTCACCTGCAAAGTCCCCGGCCTCTACTACTTTGTCTA	NM_001114101	714	C1QC	C1Q-C|C1QG	Homo sapiens complement component 1, q subcomponent, C chain (C1QC), transcript variant 1, mRNA [NM_001114101]	hs|chr1:22973988-22974047	noncoding			NONHSAT148518.1
CUST_H6L_73837	0.040875822	up	9.2551775	9.2551775	3.2102606	3.9643707	1.7510422	1.2299771	5.8505836	5.4476004	5.2779894	CCAGCTGTTTGCATCCTGCACAGCTACAGGTCCTTAATTAAAAGTGTACTGTTGGTTAAA	NR_024374	642846	LOC642846		Homo sapiens DEAD/H (Asp-Glu-Ala-Asp/His) box polypeptide 11-like (LOC642846), long non-coding RNA [NR_024374]	hs|chr12:9466628-9466687	noncoding		NR_024374.1
CUST_H6L_47454	0.046298545	down	2.5722485	-2.5722485	-1.36303	6.7803397	6.6445794	5.773402	4.843178	5.7415934	4.5244613	CAGTCCTGAATGTTTAACCTCTGCCTTTCAGGAGAGAGGTCTGAATTTTATCATCTGGGG	NONHSAT174929					hs|chr17:015600067-015600126	noncoding			NONHSAT174929.1
CUST_H6L_59468	0.003339462	down	10.765267	-10.765267	-3.4283123	5.069992	5.5651264	4.5115795	1.245091	2.3156168	1.3010528	TACCTAACATCAAATCAAAATGAAGGCAAACTTTGGGATGGGGAGAAGTCAGGAGAATAC	NONHSAT199000					hs|chr4:119964624-119964683	noncoding			NONHSAT199000.1
CUST_H6L_34869	0.047292337	down	5.0796375	-5.0796375	-2.3447256	14.445578	14.64565	13.753274	11.184216	12.302211	12.323896	AAACTTTGAAGTAGTGGATCTGGTGGATGTCAATACCCCTGATTTAATGGCACCTGTGTC	NM_006472	10628	TXNIP	EST01027|HHCPA78|THIF|VDUP1	Homo sapiens thioredoxin interacting protein (TXNIP), mRNA [NM_006472]	hs|chr1:145439877-145440048	noncoding			NONHSAT152229.1
CUST_H6L_21430	0.025452128	up	5.782071	5.782071	2.5315864	3.7470727	2.4205325	2.8900485	5.680172	5.7413216	5.230918	ATCAGTGATGGGATTTCATAGCCATGGGACTGGGGTACAATCTCACCATGGCTTTTTTAC	NONHSAT069615					hs|chr2:25049330-25049388	noncoding
A_21_P0014591	0.021570275	down	2.0496926	-2.0496926	-1.0354075	6.220351	5.865915	5.2646937	4.9314113	4.8040533	4.5092726	CTGCAGTAATTATTAGTACCCCATTTAATGGCTAAGTAATTATAGCTAACAGTGCTAGGA	lnc-AGAP5-4:3					hs|chr10:075503476-075503417	noncoding			NONHSAT014009.2	lnc-AGAP5-4:3
CUST_H6L_02325	0.029314248	down	2.6004999	-2.6004999	-1.378789	9.017511	8.448913	8.867567	7.631459	7.4918394	7.0743256	CCAGTCAGGCTTCTTCTTCAAGAACCAGGAGTACATCTGCACCCAGGACTACCAGCAACT	NM_014945	22885	ABLIM3	HMFN1661	Homo sapiens actin binding LIM protein family, member 3 (ABLIM3), mRNA [NM_014945]	hs|chr5:148577801-148577860	noncoding				lnc-AFAP1L1-3:1
A_21_P0000660	0.003669239	down	3.5025413	-3.5025413	-1.8084021	6.4325414	6.42483	5.351845	4.756606	4.3984146	3.6289904	TCACCCTTACCACCTTGGAATTGTACCGCCTAATAAAATCTTCGCACTTAAACTTGGAAA	NR_036533	100499489	LOC100499489		Homo sapiens uncharacterized LOC100499489 (LOC100499489), long non-coding RNA [NR_036533]	hs|chr10:22724410-22724351	noncoding		NR_036533.1
CUST_H6L_15365	0.04047293	down	2.6571596	-2.6571596	-1.4098848	7.485423	6.977231	7.2764454	5.617256	5.4813347	6.410855	GTGGTAGACATCTGATGCAACCCTGTTTATGCAATGCCCAAAATTTTGCACTGTTGACAC	ENST00000526907	8301	PICALM	CALM|CLTH|LAP	phosphatidylinositol binding clathrin assembly protein [Source:HGNC Symbol;Acc:15514] [ENST00000526907]	hs|chr11:85689467-85689408	noncoding				lnc-AP000974.1-2:1
CUST_H6L_62352	0.008386919	down	6.1830983	-6.1830983	-2.62833	4.683137	4.8616753	6.111157	1.9820013	2.6845367	3.104442	TTTCCGGGAGTGAATATACTTCCTGTATTCCGCAAGCTGCTTCAAGTACATATTCGACGG	NONHSAT204478					hs|chr5:095128857-095128798	noncoding			NONHSAT204478.1
CUST_H6L_21178	0.013388589	up	2.478229	2.478229	1.3093095	6.223139	6.043449	6.5183306	7.4054465	7.1750827	8.132319	AAGAACAGGGGTCTGCTGAGGAGGTCCAGCCCAGCTGCTGACATCCAAGAAGAAAACCTC	lnc-LILRA6-1:1					hs|chr19:054750079-054749954	noncoding			NONHSAT067888.2	lnc-LILRA6-1:1
A_23_P388812	0.020427205	up	5.418804	5.418804	2.4379745	4.216235	4.656665	2.7979133	7.361956	6.7467003	4.876082	TCTCCTCAGATGAAACACAATCCTGAATTGGCATGGTCGTCTAGCTTTTATATTCAAACC	ENST00000435431	150468	CKAP2L		cytoskeleton associated protein 2-like [Source:HGNC Symbol;Acc:HGNC:26877] [ENST00000435431]	hs|chr2:113495817-113495758	noncoding	ENST00000435431	NR_130712.1
CUST_H6L_67613	0.026143007	down	4.540388	-4.540388	-2.1828156	10.472931	11.243061	10.4495735	8.76791	8.354813	8.494397	TTGTTTCCACCAATAGTGCCAAAAAGATATTGCCTAATGTGCACCTGTGAGGTGTAACCC	NM_194071	64764	CREB3L2	BBF2H7	Homo sapiens cAMP responsive element binding protein 3-like 2 (CREB3L2), transcript variant 1, mRNA [NM_194071]	hs|chr7:137564942-137564883	noncoding			NONHSAT214038.1
CUST_H6L_61889	0.03660346	down	2.8742826	-2.8742826	-1.523202	10.647524	10.737134	10.002782	9.692009	8.76342	8.362403	TTATGTATGCTACCATTCGAACTGAGAGTATTCGGTGGCTAATTCCAGGACAAGAGCAGG	NM_024715	79770	TXNDC15	C5orf14|UNQ335	Homo sapiens thioredoxin domain containing 15 (TXNDC15), mRNA [NM_024715]	hs|chr5:134235302-134235361	noncoding			NONHSAT203241.1
CUST_H6L_35508	0.02477819	up	2.0288844	2.0288844	1.0206866	4.713855	4.9508047	4.982017	6.0079875	5.6787596	6.02199	CAGCCCTATTATCAATGGTGCAAGCAAATAGCAGTGACTCTTTGGACACATGGACACTAG	NONHSAT153600					hs|chr1:039161322-039161381	noncoding			NONHSAT153600.1
CUST_H6L_20147	0.005641623	down	4.1950593	-4.1950593	-2.0686913	10.285986	10.217842	10.05341	8.487609	8.14907	7.7144876	TAAAACAGAAAGGGGCTCATACTCATCTTATGGGAGAGAATCAAACTTACAGGGTTGCCA	NM_001243230	6925	TCF4	E2-2|ITF-2|ITF2|PTHS|SEF-2|SEF2|SEF2-1|SEF2-1A|SEF2-1B|SEF2-1D|TCF-4|bHLHb19	Homo sapiens transcription factor 4 (TCF4), transcript variant 6, mRNA [NM_001243230]	hs|chr18:53070748-53070689	noncoding			NONHSAT059368.2	lnc-CCDC68-5:1
CUST_H6L_32899	0.00424823	up	3.3426285	3.3426285	1.740983	7.0235147	6.691401	6.627123	8.705	8.652454	8.207535	CAGACATACCCAGAAGAACACCAAAGAAACCATTGACAAGAGCTGAAGTGGGAGAAAAAA	NM_001032283	7112	TMPO	CMD1T|LAP2|LEMD4|PRO0868|TP	Homo sapiens thymopoietin (TMPO), transcript variant 2, mRNA [NM_001032283]	hs|chr12:98938793-98940149	noncoding			NONHSAT143700.2	lnc-NPIPL2-6:1
CUST_H6L_37559	0.011664627	up	7.521927	7.521927	2.9111023	2.1530862	1.4443755	1.262954	4.78392	4.0027494	4.807054	CCGTGTTCGACTGCAAGGGTAAATGAATTTTCAGCAAATGTTGCAGGTTCCCAATTATTA	NONHSAT157107					hs|chr10:070192546-070192487	noncoding			NONHSAT157107.1
CUST_H6L_08919	0.017376993	up	19.236708	19.236708	4.26579	3.6692977	3.7814655	1.563631	6.835862	8.336648	6.6392546	ACTTAAGAAGATCGATAACTGCCTCACTGAGATGGAAACAGAAACTAAGAATTTGGAGGA	NM_170589	57082	CASC5	AF15Q14|CT29|D40|KNL1|PPP1R55|Spc7|hKNL-1|hSpc105	Homo sapiens cancer susceptibility candidate 5 (CASC5), transcript variant 1, mRNA [NM_170589]	hs|chr15:40939232-40942517	noncoding				lnc-RAD51-3:1
CUST_H6L_22042	0.017901685	down	3.5176551	-3.5176551	-1.814614	4.3809366	3.5873759	4.086328	2.5195658	1.3717979	2.7194343	AATACCCTGGCAATCTGCATGTTACATGCTATCTGCTGGCAGTTTCTTTCTGATATAAAA	NONHSAT072720					hs|chr2:99342622-99342563	noncoding
CUST_H6L_58213	5.49E-05	down	3.3100946	-3.3100946	-1.7268724	7.284343	7.048846	6.8158913	5.5342293	5.342856	5.091379	AGAGATCTTCTATGACATCACCCTGTTTCCATCTCTGATCTCTCTGAACACGTTCCATGA	NONHSAT197201					hs|chr3:075364343-075364402	noncoding			NONHSAT197201.1
CUST_H6L_21541	0.00236538	down	3.5758493	-3.5758493	-1.8382859	5.9817357	5.38041	5.8360415	4.05	3.456503	4.1768274	CCTTTTCAAAGAGCTGACCAAAATTCACGCAACAAAATGACACTGCCTTTGGTGAGATCT	lnc-VIT-1:1					hs|chr2:36751436-36751495	noncoding			NONHSAT070083.2	lnc-VIT-1:1
A_21_P0006014	0.0243064	up	14.671224	14.671224	3.8749173	3.0424232	2.971532	2.6012225	6.6575093	5.934492	7.6479287	GGCAAATCAACTGTTAACTTTGCAGTTTTTATTTAATCTCCCAGGAATGTAACCCTTAAC	ENST00000425587					hs|chr9:70844158-70844217	noncoding	ENST00000425587		NONHSAT131724.2	lnc-CBWD3-1:1
A_21_P0003822	0.027879542	down	2.3661065	-2.3661065	-1.242515	8.840579	7.253837	8.486547	7.5623627	6.394927	6.8961263	AACACACAGCACACTGACACGCTGCTATAACAAATAGTCATATACACAAAAACACTTCAC	lnc-FRG2-3:1					hs|chr4:190598498-190598439	noncoding			NONHSAT099794.2	lnc-FRG2-3:1
CUST_H6L_19884	0.022543853	down	2.1063952	-2.1063952	-1.0747762	3.9392529	4.2682962	4.9993525	2.6773596	3.5207195	3.7844934	AGGTGGAGTAGAAGTCACGCTTCACGGGAGGCTTCTGTTTTTTAAGAAGTGCCTGTGGGC	lnc-METRNL-4:1					hs|chr17:81054897-81054956	noncoding				lnc-METRNL-4:1												T157239
A_23_P161615	0.022589512	up	2.6876085	2.6876085	1.4263229	7.7024617	7.026679	6.8363237	8.915689	8.229963	8.698781	AGGAGATCAGTAGTTCTTCCGGAACTTCAGACAGATTCAGCCGAATACTCAAGCACATCT	ENST00000534785	23649	POLA2		polymerase (DNA directed), alpha 2, accessory subunit [Source:HGNC Symbol;Acc:HGNC:30073] [ENST00000534785]	hs|chr11:65062111-65063057	noncoding	ENST00000534785			lnc-CDC42EP2-2:1
CUST_H6L_77791	0.002069446	down	3.2390327	-3.2390327	-1.6955631	5.287768	4.080884	5.298852	3.500524	2.3234584	3.7568333	CAGGATCAGGGTGGGGCGGGAAAAGACCAGTTTATAGACCATGGTAACTAGATCTAATAT	T237322					hs|chr3:008592437-008592378	noncoding																T237322
CUST_H6L_74710	0.029743046	down	3.5038364	-3.5038364	-1.8089354	5.160755	4.1596828	4.0430913	2.7405386	2.8154302	2.380754	AACTTGCTGATGGCCACATTAGCCTAAATGTATGTCTACAGTACCATAAAGGAGGTACCC	XR_426214	101927550	LOC101927550		PREDICTED: Homo sapiens uncharacterized LOC102723992 (LOC102723992), ncRNA [XR_426214]	hs|chr7:98645667-98645726	noncoding	ENST00000482799		NONHSAT122216.2
CUST_H6L_19413	0.012931473	up	2.314461	2.314461	1.2106762	6.777257	5.846094	6.22647	7.8345103	7.334307	7.3130326	TGTTTTGAAGCTTACATGGACAAATGTTTAGGACTTCAAGATCACACTTGTGGGAAATCT	NM_004289	9603	NFE2L3	NRF3	Homo sapiens nuclear factor, erythroid 2-like 3 (NFE2L3), mRNA [NM_004289]	hs|chr7:26225536-26225595	noncoding			NONHSAT054304.2
A_21_P0005604	0.038026646	down	2.9341977	-2.9341977	-1.552966	6.4856544	5.8595896	5.937132	4.339085	4.4379506	4.846442	AAGCAGTGCAAAGGCAAACCTCCTGGACCTGTCTACAAGCAACATTGTAACATATTTCTG	lnc-ZNF680-1:1					hs|chr7:63762735-63761528	noncoding			NONHSAT120994.2	lnc-ZNF680-1:1
A_33_P3409518	0.046802927	up	2.0484776	2.0484776	1.0345521	4.7657824	4.6692367	4.367481	6.26245	5.509683	5.134023	CCTGCTGCTGCATTTTAAAGCACTTTTATAGTGTGCAGTTTTGACTAATAAAGTATTCTC	NR_027156	643224	TUBBP5		Homo sapiens tubulin, beta pseudogene 5 (TUBBP5), non-coding RNA [NR_027156]	hs|chr9:141071820-141071879	noncoding		NR_027156.1
CUST_H6L_43858	0.001483496	down	4.389462	-4.389462	-2.1340442	6.334316	6.6140127	5.220777	4.0546227	4.619149	3.0932007	TCTGAAGATCTGGCGTATTTGTTGGAAGGTGCCACATTATTTAACAAAGAGGAACATCAT	NONHSAT168391					hs|chr14:045374570-045374615	noncoding			NONHSAT168391.1
CUST_H6L_31329	0.042696208	down	4.4892898	-4.4892898	-2.1664872	7.3949537	7.725728	6.7328925	5.019725	4.883006	5.451381	GTAGACGTGGGGATTTCAGTAGGAAACATTATGGATCTGTGGAGCTGCTTATTTCCAGTG	NM_032293	84253	GARNL3	bA356B19.1	Homo sapiens GTPase activating Rap/RanGAP domain-like 3 (GARNL3), transcript variant 1, mRNA [NM_032293]	hs|chr9:130027254-130053459	noncoding		NR_104591.1		lnc-RALGPS1-5:2
CUST_H6L_13533	0.036661495	down	5.381227	-5.381227	-2.4279351	6.687065	6.921112	8.299059	4.851622	4.8469605	4.924847	GACAGTGAAATACATCCTTCAAGGTGGCAGCTGTTAGGGCTGAATCTTCTGGAGAAAAAG	NM_021205	58480	RHOU	ARHU|CDC42L1|G28K|WRCH1|hG28K	Homo sapiens ras homolog family member U (RHOU), transcript variant 1, mRNA [NM_021205]	hs|chr1:228880901-228880960	noncoding		NR_037962.1	NONHSAT010054.2	lnc-RNF187-3:3
CUST_H6L_39982	0.002463508	down	6.388195	-6.388195	-2.6754084	3.9277368	5.3690267	4.0970063	1.5148972	2.5250604	1.3275876	GGCACATAGGCCATCTCTGTTTAGGTTCACAGGTATCTGTGTTCTTGTTCACTGATTACC	NONHSAT161436					hs|chr11:100894128-100894187	noncoding			NONHSAT161436.1
CUST_H6L_24208	0.007243864	down	3.847489	-3.847489	-1.9439173	6.9782095	6.3004174	6.0966625	4.702917	4.547947	4.2926736	AACCTGACTCTACCTTTTCTGACTCTAGAGCCTGAGTTTAGAACTTGCTCCTGTTTCAGG	NR_037162					hs|chr3:9860409-9860350	noncoding		NR_037162.1	NONHSAT087821.2	lnc-RPUSD3-1:1
CUST_H6L_06708	0.044510182	down	3.749381	-3.749381	-1.9066525	10.90246	10.833613	10.42441	8.52742	8.565058	9.348049	CTTCTTAATCCGGAAGAGAATCCACCTGAGACCTGAGGACGCCTTATTCTTCTTTGTCAA	NM_031412	23710	GABARAPL1	APG8-LIKE|APG8L|ATG8|ATG8B|ATG8L|GEC1	Homo sapiens GABA(A) receptor-associated protein like 1 (GABARAPL1), mRNA [NM_031412]	hs|chr12:10373052-10373111	noncoding			NONHSAT161844.1	lnc-KLRD1-2:1												T073806
CUST_H6L_01650	0.041943062	down	2.9342313	-2.9342313	-1.5529826	5.588229	4.784254	4.551412	3.7356644	2.874726	3.6545568	AGGCCAGTTTCTTATCCTCTGGACATTTTCTAAATGCCTGCTTATATGACTTTTTGCTGT	ENST00000621354					hs|chr12:31596826-31596767	noncoding	ENST00000621354		NONHSAT163437.1
CUST_H6L_28789	0.030373247	down	2.1287215	-2.1287215	-1.0899872	5.6625686	5.2771	4.7786336	4.795963	3.799791	3.8525853	CCCAGGCAAGCTGTCATTGGTGTATATTCCAGTTAACCTCTGGAGATGATCGTAACAGTT	NM_002598	5134	PDCD2	RP8|ZMYND7	Homo sapiens programmed cell death 2 (PDCD2), transcript variant 1, mRNA [NM_002598]	hs|chr6:170884900-170884841	noncoding			NONHSAT116284.2	lnc-PSMB1-1:1
A_22_P00003799	0.004511049	down	2.0837688	-2.0837688	-1.0591953	3.855617	4.9811096	3.9207883	2.7247036	4.0646772	2.7905471	ATTATTTTCAAGTTTATATTCAACAGCTTAATAATGTTCAAACCAGGCTGGGCGCGGTGG	ENST00000555403				BX102825 Soares infant brain 1NIB Homo sapiens cDNA clone IMAGp998M18154, mRNA sequence [BX102825]	hs|chr14:50794513-50794454	noncoding	ENST00000555403		NONHSAT036788.2	lnc-CDKL1-1:1
A_21_P0012654	0.04983241	down	3.4446127	-3.4446127	-1.7843418	9.04805	8.3361025	7.7741795	6.491386	6.6796217	6.634299	ATCTACCACGAAGCTGTTGTTCCACACCAGAACCAAATGAGCGCAAGATCTGACAAAAAA	XR_251551	101928803	LOC101928803		PREDICTED: Homo sapiens uncharacterized LOC101928803 (LOC101928803), transcript variant X2, ncRNA [XR_251551]	hs|chr4:9153631-9153119	noncoding			NONHSAT199720.1
CUST_H6L_27467	0.03945235	up	16.846601	16.846601	4.0743856	3.083582	3.4194043	4.5836115	7.231304	8.900545	7.177904	ATGCCCATTTTCTCGAAGCTCTCCACATAGGTCTTGGGAGAAGAATTTTCATAGATGGTG	NONHSAT104617					hs|chr5:150948314-150948373	noncoding			NONHSAT104617.2
CUST_H6L_64112	0.011070616	up	4.2460346	4.2460346	2.086116	2.4206038	2.4371831	2.3963428	4.5504327	4.8829355	4.079109	CCAGTGAGCATTAAGTACCAACTGATGAGAGTAGTAATCAGTGAAGCTGATTTCCTCTGG	NONHSAT206917					hs|chr6:020410133-020410192	noncoding			NONHSAT206917.1
CUST_H6L_06885	0.002362045	down	25.80092	-25.80092	-4.6893506	6.4188943	6.7122793	5.770948	1.2735004	2.2310424	1.3295274	GTCAGGTTGATTTGCCTTCATTTAATTCCTGCAAATGCATTGGAAGTGGATGGATAACTT	ENST00000512091		LPHN3		latrophilin 3 [Source:HGNC Symbol;Acc:20974] [ENST00000512091]	hs|chr4:62943642-62943701	noncoding			NONHSAT096618.2	lnc-LPHN3-8:1												T265414
CUST_H6L_31755	0.0439132	down	2.4819398	-2.4819398	-1.3114681	10.555345	11.020971	10.356745	9.742294	9.223398	9.032964	AGTGAGATTTTAGTATTGTTAATCCTGCCAGTCTTTCTCTTCAAGCCAGGGTGCATCCTC	NM_177433	10916	MAGED2	11B6|BCG-1|BCG1|HCA10|MAGE-D2	Homo sapiens melanoma antigen family D, 2 (MAGED2), transcript variant 2, mRNA [NM_177433]	hs|chrX:54842111-54842361	noncoding			NONHSAT137231.2
A_22_P00018124	0.043220103	down	2.0854745	-2.0854745	-1.0603757	5.496028	5.76364	4.8578353	4.752063	4.82919	3.355124	TTCATAAAGAGAACTTCTCTTCAGGAAAGTGGTCAAAGGGTGAGCCTCTGTGAGCAGCTT	NR_047557	414197	ZNF32-AS1	ZNF32OS1|bA402L1.8	Homo sapiens ZNF32 antisense RNA 1 (ZNF32-AS1), long non-coding RNA [NR_047557]	hs|chr10:44139466-44139525	noncoding	ENST00000453284	NR_047557.1	NONHSAT012981.2	ZNF32-AS1:1
CUST_H6L_62391	0.04431527	down	16.651838	-16.651838	-4.0576096	6.011419	5.6519675	6.9911933	1.290039	3.345046	1.8466662	TCCCAGAAGATTCTGAGCCAATCAGTATTTCGCATGGCAACTATACAAAACAGTATCCGG	NM_020796	57556	SEMA6A	HT018|SEMA|SEMA6A1|SEMAQ|VIA	Homo sapiens sema domain, transmembrane domain (TM), and cytoplasmic domain, (semaphorin) 6A (SEMA6A), mRNA [NM_020796]	hs|chr5:115840582-115838006	noncoding			NONHSAT204598.1
A_21_P0011320	0.034478236	down	7.390391	-7.390391	-2.8856506	6.7106633	5.520017	5.2584105	3.0125673	3.683187	2.1363842	AATAGAGCTCAACGGTCATGTTTGAAATTCACTCAAGAAACAACCTCTGTGGCTGGGTGC	TCONS_l2_00008608		XLOC_l2_004640		BROAD Institute lincRNA (XLOC_l2_004640), lincRNA [TCONS_l2_00008608]	hs|chr15:42930560-42930619	noncoding
CUST_H6L_25655	0.017602123	down	4.751392	-4.751392	-2.2483501	8.120935	7.6937695	6.8005137	5.4685297	5.257945	5.1436934	AGTATTCAGTCCAAGCATGCTACCATCCATTTCTGGTAGGTTTGGTTTGTTTTTAGTTGG	ENST00000237380	80306	MED28	1500003D12Rik|EG1|magicin	mediator complex subunit 28 [Source:HGNC Symbol;Acc:24628] [ENST00000237380]	hs|chr4:17633332-17633391	noncoding			NONHSAT095714.2	lnc-MED28-1:1
CUST_H6L_40972	0.038653582	up	8.082211	8.082211	3.01475	5.2140145	5.5860434	5.8535757	9.201083	8.7544	7.742402	AAATGGGATGCATTGAGGACAGAACTAGTGATGGGAGTATGCGTAGCTTTGATTTGGATG	NM_001126103	29127	RACGAP1	CYK4|HsCYK-4|ID-GAP|MgcRacGAP	Homo sapiens Rac GTPase activating protein 1 (RACGAP1), transcript variant 2, mRNA [NM_001126103]	hs|chr12:50383504-50383445	noncoding			NONHSAT163526.1
CUST_H6L_56452	0.014940476	down	3.1392605	-3.1392605	-1.6504247	4.398245	3.8425996	4.3788986	3.0610719	2.262013	2.3453844	TACAAATCACAGAGACATACTGTGCCACTGGACCTCACAAGATAAGTTTAAGCAGCAATT	NONHSAT193186					hs|chr22:035191970-035192029	noncoding			NONHSAT193186.1
CUST_H6L_43773	0.015215814	down	6.793055	-6.793055	-2.7640605	8.026728	8.4634	8.494091	5.9097805	5.5826755	5.1995792	GCTTCCGAGACAGTGTCCCTATCCAGGGTATCACGCTGGAGGAAGTGAGTGAGATCATTG	NM_004554	4776	NFATC4	NF-AT3|NF-ATC4|NFAT3	Homo sapiens nuclear factor of activated T-cells, cytoplasmic, calcineurin-dependent 4 (NFATC4), transcript variant 2, mRNA [NM_004554]	hs|chr14:24846040-24846858	noncoding			NONHSAT168198.1
CUST_H6L_16244	0.029252928	up	17.550863	17.550863	4.13347	1.2004112	1.5109917	2.096077	6.3258114	6.0594954	4.8225813	ATTAACCTGTTGCACAGGTGCTTCCGGCTACAAGTAGAGAGTTTGAAGAAACTGGGTAAA	lnc-MFSD5-2:1					hs|chr12:053668242-053668651	noncoding				lnc-MFSD5-2:1
CUST_H6L_16596	0.026036821	up	8.544872	8.544872	3.095059	2.6054306	1.5121763	1.2903619	4.848809	5.5173297	4.3270073	GTCGGCATGAAGAGCTACATGAAGCTGTAAGTAGTTGCCACACTTTCTTTTGACCATGAT	ENST00000548067	283431	GAS2L3	G2L3	growth arrest-specific 2 like 3 [Source:HGNC Symbol;Acc:27475] [ENST00000548067]	hs|chr12:101012340-101012399	noncoding				lnc-NR1H4-2:2
CUST_H6L_04872	0.018734496	up	11.513193	11.513193	3.525216	2.183518	1.6034131	1.3968086	4.790038	5.8805127	5.088837	GCGGAAACTCAAAAAGCAAACAACTAGAAACCAAACAGGTTTCACTGAATGCGAAATGAC	ENST00000495714	54443	ANLN	FSGS8|Scraps|scra	anillin, actin binding protein [Source:HGNC Symbol;Acc:14082] [ENST00000495714]	hs|chr7:36450738-36456710	noncoding				lnc-EEPD1-3:2
CUST_H6L_30854	0.001205024	up	8.172691	8.172691	3.0308113	4.2102666	4.5043187	4.604549	7.4514313	7.420944	7.539193	TGTTTTGTTTGGTGTGATTTCGTAAACAGATAATTCGTCTCTAGCCCAGGCTAGGAGGAG	ENST00000582361	1029	CDKN2A	ARF|CDK4I|CDKN2|CMM2|INK4|INK4A|MLM|MTS-1|MTS1|P14|P14ARF|P16|P16-INK4A|P16INK4|P16INK4A|P19|P19ARF|TP16	cyclin-dependent kinase inhibitor 2A [Source:HGNC Symbol;Acc:1787] [ENST00000582361]	hs|chr9:21994096-21994037	noncoding			NONHSAT130412.2	lnc-CDKN2B-2:2
CUST_H6L_34598	0.023813585	down	3.065682	-3.065682	-1.616208	5.705828	6.2063694	5.082582	4.0547056	4.168777	3.9226732	CAATTGAGATAATCACACAGCAACATGGTCGGAGCTGAAGAACAGCAGCTAAAAAACAGG	NONHSAT151474					hs|chr1:26798889-26798830	noncoding			NONHSAT151474.1
CUST_H6L_29805	0.038307063	down	2.7186532	-2.7186532	-1.4428921	7.243268	6.652552	7.580963	6.017955	5.5680313	5.562122	AGGAGAGATCCACCTCACTGTAGCTGTGCTGGCATACAGGACTCAGGGTGAGGCAACAAG	ENST00000468293	4846	NOS3	ECNOS|eNOS	nitric oxide synthase 3 (endothelial cell) [Source:HGNC Symbol;Acc:7876] [ENST00000468293]	hs|chr7:150707849-150707908	noncoding			NONHSAT214122.1
CUST_H6L_40602	0.021092787	down	3.5349898	-3.5349898	-1.821706	3.5313957	3.3598683	3.8235426	1.4128721	1.2982966	2.5385196	TAATGGGATCAGTAACCCAAGTGACGGAACTGAAAAGCAAGGGGAACTAATACAGATGTG	NONHSAT162594					hs|chr12:094441702-094470345	noncoding			NONHSAT162594.1
CUST_H6L_00170	0.028130665	down	2.3117378	-2.3117378	-1.2089777	5.8081384	5.4946737	5.274874	4.848379	3.8744264	4.2279487	TCTTTCTTATGGTCTGTTGGCTAATCCCAGTATGAATGGCCAGTTCAGCTAGAAGAAACA	ENST00000365473					hs|chr6:149915833-149915892	noncoding	ENST00000365473
CUST_H6L_61343	0.031414486	up	3.017277	3.017277	1.5932472	3.9704852	3.8728068	3.767158	5.496028	5.0023546	5.891809	TAAAAGCTGCACTCGGGTGTCTCACTATAGAAACTGCACTCAGGTGTCTCACTGTAAAAG	NONHSAT202008					hs|chr4:189973468-189973527	noncoding			NONHSAT202008.1
CUST_H6L_45364	0.019359395	down	2.0943084	-2.0943084	-1.0664738	8.257372	8.120012	7.6015	7.131031	6.827861	6.820571	TGTGCCATGCCCTTTTAGACAGTTTTGCTAGCTGACATAGAAATAATACACAAACAAGGG	NONHSAT171125					hs|chr15:086207650-086207709	noncoding			NONHSAT171125.1													T121387
CUST_H6L_03412	0.025113607	down	4.555769	-4.555769	-2.1876945	10.235687	11.254084	10.514526	7.6584673	8.750428	9.032316	GTGGATTTCATTAAACGGTTTCCATGCATCTTTCTGAGGCTCCTGATGAACTCACTCTTC	NM_005630	6578	SLCO2A1	MATR1|OATP2A1|PGT|PHOAR2|SLC21A2	Homo sapiens solute carrier organic anion transporter family, member 2A1 (SLCO2A1), mRNA [NM_005630]	hs|chr3:133667752-133667501	noncoding				lnc-C3orf36-1:1
CUST_H6L_13014	0.022446517	down	16.53043	-16.53043	-4.0470524	8.007939	7.087113	7.023663	3.3784516	4.272971	2.3261359	TCAGATCTGGGGAGAGCCCTTATCTTATAGCATTCCAACTTGGCCATGAATAGTCTTACA	NONHSAT007001					hs|chr1:159169515-159169456	noncoding			NONHSAT007001.2													T023137
CUST_H6L_15445	0.022475498	up	16.404795	16.404795	4.0360456	1.3562222	1.4448404	1.318876	6.444681	4.4016466	5.3817472	CGACCTCAAAAAAGATGTGAAACAGTTTGTTAGGAGAAAGGACAGTGGTCCTGTTGTTAA	NM_002422	4314	MMP3	CHDS6|MMP-3|SL-1|STMY|STMY1|STR1	Homo sapiens matrix metallopeptidase 3 (stromelysin 1, progelatinase) (MMP3), mRNA [NM_002422]	hs|chr11:102713627-102713568	noncoding			NONHSAT023900.2
CUST_H6L_67075	0.002582665	down	13.839891	-13.839891	-3.7907608	7.3359632	7.6478696	6.0772533	3.1689622	3.9703772	2.5494652	CGGACTCCTTTACTGTGAGTTGAAAGATGTGAGAATAAGGCATTGCTGGAAGCAACAGTT	ENST00000428526	79974	CPED1	C7orf58	cadherin-like and PC-esterase domain containing 1 [Source:HGNC Symbol;Acc:26159] [ENST00000428526]	hs|chr7:120629316-120629375	noncoding			NONHSAT212609.1
CUST_H6L_29915	0.037154164	up	5.3628674	5.3628674	2.4230046	4.441341	4.3182397	6.335351	7.38273	7.1829176	7.798297	TGGACGATTAGTTCAGGTTGGGTTTGGTTTTCTTCTTAAAGAGTTTAGTTTTCCTCTCCA	NM_194284	137075	CLDN23	CLDNL|hCG1646163	Homo sapiens claudin 23 (CLDN23), mRNA [NM_194284]	hs|chr8:8560930-8560989	noncoding			NONHSAT124886.2
CUST_H6L_16363	0.014738373	up	26.474464	26.474464	4.7265296	2.5332928	1.8606572	1.302686	7.1735234	5.62811	7.0745916	GGAGCATCAACCTACAGTTTTTGGACAGATAGTCCCATGGAAAGAGACTGTCATCATCAC	NM_000785	1594	CYP27B1	CP2B|CYP1|CYP1alpha|CYP27B|P450c1|PDDR|VDD1|VDDR|VDDRI|VDR	Homo sapiens cytochrome P450, family 27, subfamily B, polypeptide 1 (CYP27B1), mRNA [NM_000785]	hs|chr12:58156956-58156897	noncoding			NONHSAT028965.2
CUST_H6L_60019	0.010550962	down	2.33708	-2.33708	-1.2247071	8.08357	8.54391	8.076972	6.9661636	7.0665464	6.99762	ACCTGGTTACGAAGAAAACTCACCAATCATCTCCTTCCTGTTAATCACATGTTAATGAAA	NM_020139	56898	BDH2	DHRS6|EFA6R|PRO20933|SDR15C1|UCPA-OR|UNQ6308	Homo sapiens 3-hydroxybutyrate dehydrogenase, type 2 (BDH2), mRNA [NM_020139]	hs|chr4:104000806-104000747	noncoding			NONHSAT200251.1
CUST_H6L_04254	0.04449728	up	2.593056	2.593056	1.3746533	2.785689	2.418493	4.341981	4.2064714	4.2883053	5.175348	GGAAGCAGGGTATCTTATGTGACAAAAGCCTTCTTTCCAAAGCCTTAGAAATAACAGTGT	AB209721	55357	TBC1D2	PARIS-1|PARIS1|TBC1D2A	Homo sapiens mRNA for Hypothetical protein pp8997 variant protein. [AB209721]	hs|chr9:100979339-100979280	noncoding			NONHSAT133601.2	lnc-CORO2A-1:1
CUST_H6L_15126	0.01923917	down	4.2982397	-4.2982397	-2.103746	8.215376	8.74127	8.423816	6.6186695	6.6489425	5.801613	CATGAATTCCCTCATGAGCTACCGGGCCAGCTCTGTACTGAGGCTCACCGTCTTTGTAGG	NM_016938	30008	EFEMP2	ARCL1B|FBLN4|MBP1|UPH1	Homo sapiens EGF containing fibulin-like extracellular matrix protein 2 (EFEMP2), transcript variant 1, mRNA [NM_016938]	hs|chr11:65634464-65634405	noncoding		NR_037718.1
CUST_H6L_18932	0.02089068	down	5.686404	-5.686404	-2.5075166	5.371495	5.0606737	4.551705	2.1321387	2.8478816	2.4813035	TCTAATTTTTGAAGTAGAGAGGAGGTTTTCGGTTCCACTGTGGCATTCTATATAATGTCA	lnc-AC016251					hs|chr15:096793935-096793876	noncoding			NONHSAT050228.2	lnc-AC016251.1-12:1
CUST_H6L_18835	0.023293806	down	4.2273116	-4.2273116	-2.0797405	12.360851	12.999841	11.658128	10.17293	10.422484	10.184186	CTCTGCTCTCATTGCTTGTTTGCAAATGCTCTATGGACATTTGTGTGCTAAATCCTATTA	NM_006738	11214	AKAP13	AKAP-13|AKAP-Lbc|ARHGEF13|BRX|HA-3|Ht31|LBC|PRKA13|PROTO-LB|PROTO-LBC|c-lbc|p47	Homo sapiens A kinase (PRKA) anchor protein 13 (AKAP13), transcript variant 1, mRNA [NM_006738]	hs|chr15:86292303-86292362	noncoding				lnc-AGBL1-7:1
A_21_P0000446	0.04055941	down	7.085248	-7.085248	-2.8248184	5.9460917	5.5991683	4.7723565	1.9682086	3.5411751	2.333777	GGAAAGGTGAACAAAATGAGTGAAAACTCAGTACCATCATCCTCATCTAACTGAGGTCCA	NR_003325	100033422	SNORD116-10	HBII-85-10	Homo sapiens small nucleolar RNA, C/D box 116-10 (SNORD116-10), small nucleolar RNA [NR_003325]	hs|chr15:25319304-25319363	noncoding	ENST00000363791	NR_003325.1
CUST_H6L_71709	0.043992914	down	2.740174	-2.740174	-1.4542675	11.044434	11.356094	9.774367	9.459059	9.432786	8.920248	AACATTGAGACATTTCTTTCGATCTTGGAGTCTCTGTGGATCGTTATGAGCCGGAATGTG	NM_032012	23731	TMEM245	C9orf5|CG-2|CG2	Homo sapiens transmembrane protein 245 (TMEM245), mRNA [NM_032012]	hs|chr9:111819491-111812934	noncoding			NONHSAT221164.1
CUST_H6L_02711	0.0147831	down	29.298775	-29.298775	-4.8727684	8.699767	9.578993	8.315929	4.758276	4.893567	2.3245404	AGGGTCTGAGAACTGTCAGCCTTTTGCCATTCAAAAACATTTATGTCCAACCTGAAAAAA	NM_001146312	93649	MYOCD	MYCD	Homo sapiens myocardin (MYOCD), transcript variant 1, mRNA [NM_001146312]	hs|chr17:12670562-12670621	noncoding			NONHSAT145704.2	lnc-ARHGAP44-2:1
A_24_P753476	0.021173049	up	2.0091321	2.0091321	1.0065725	3.4585676	3.436946	2.6009583	4.3937945	4.228906	3.893488	GGATGAGCTTTGCTATTTAATTACTAATATTATTGAATGCCTTAGAGGAGGCCAGAGCAG	NR_002942	340508	GAS2L1P2		Homo sapiens growth arrest-specific 2 like 1 pseudogene 2 (GAS2L1P2), non-coding RNA [NR_002942]	hs|chr9:99838292-99838233	noncoding	ENST00000442849	NR_002942.1	NONHSAT133461.2	lnc-CTSL2-2:8
CUST_H6L_07914	0.046980757	down	2.6645129	-2.6645129	-1.4138718	11.566084	10.723894	10.498727	9.521404	9.55844	9.467242	CTCTCAGCAGGCCTTTGTTGGACAGATGAAGAGTGACTTGTTTCTGGATGATTCTAAGAG	NR_036447	339044	PKD1P1	HG1|NPIP	Homo sapiens polycystic kidney disease 1 (autosomal dominant) pseudogene 1 (PKD1P1), non-coding RNA [NR_036447]	hs|chr16:16427682-16427741	noncoding				lnc-NTHL1-4:1
CUST_H6L_14229	0.008507875	up	6.4701343	6.4701343	2.6937957	2.012114	1.2801644	2.040631	4.222824	4.103366	5.0881076	TACCCTGAATTTTTAGAAGTAGAAATTACCTTGTTAATGGCTTCCAGCACTTTTATGGCT	ENST00000466552	3070	HELLS	LSH|Nbla10143|PASG|SMARCA6	helicase, lymphoid-specific [Source:HGNC Symbol;Acc:4861] [ENST00000466552]	hs|chr10:96334086-96334145	noncoding				lnc-TBC1D12-2:3
CUST_H6L_03478	0.012818886	down	12.315234	-12.315234	-3.6223722	5.229258	6.333601	5.2835855	1.7585044	1.9302644	2.2905574	AGGCATCTAAGAGTTTGCTGTTGATAATCTTGCTGACCAAAAACTACTGGAGAGTAACAC	NM_001130690	10846	PDE10A	HSPDE10A	Homo sapiens phosphodiesterase 10A (PDE10A), transcript variant 1, mRNA [NM_001130690]	hs|chr6:165741430-165741371	noncoding			NONHSAT116002.2	lnc-C6orf118-2:2
CUST_H6L_03396	0.047723982	down	7.498083	-7.498083	-2.9065218	4.4911633	5.5119853	4.499077	2.3322368	1.2921109	2.158314	TTGAAATATTGCTGGGAGCTCAACTGGAATGTAAAAGTTCTTCGGGAAGGTGAAGGTCAG	ENST00000595108				G protein-coupled receptor 108 [Source:HGNC Symbol;Acc:17829] [ENST00000595108]	hs|chr19:6737070-6737011	noncoding				lnc-C3-2:1
CUST_H6L_19734	0.023113238	down	2.7899632	-2.7899632	-1.4802461	8.060062	7.3474283	7.1749926	6.1766176	6.2570367	5.7080903	TACTACCTGAGGCTCCTCTGTGAGCAGATCCTACGGGACACCTTCTCCGAGTCCTGTATC	NR_003587	80022	MYO15B	MYO15BP	Homo sapiens myosin XVB pseudogene (MYO15B), non-coding RNA [NR_003587]	hs|chr17:73614239-73615255	noncoding			NONHSAT055920.2
CUST_H6L_16277	0.001565506	down	2.8729749	-2.8729749	-1.5225453	8.506711	8.815373	8.225198	7.1044354	7.2246714	6.6505423	GAATCAGTGGCTAATGTGAATGCTAATACTCCAAACAGTGAACTAGTAGCCTTGACCCCC	NM_004426	1911	PHC1	EDR1|HPH1|MCPH11|RAE28	Homo sapiens polyhomeotic homolog 1 (Drosophila) (PHC1), mRNA [NM_004426]	hs|chr12:9086871-9086930	noncoding			NONHSAT028659.2	lnc-OR6C70-3:1
CUST_H6L_76550	0.048870683	up	2.0788636	2.0788636	1.0557951	6.777605	6.401922	6.716118	7.8461637	7.8710003	7.3458667	GCCCGGCAGCCACATTGTTAACTACTAGTCACAAAACCAAAACCATCATCTTAACAAAAT	T109441					hs|chr14:094851010-094851069	noncoding																T109441
CUST_H6L_17039	0.033676818	up	2.125985	2.125985	1.0881313	7.6392355	7.636685	7.914589	9.087497	8.714099	8.653307	GAAGCTGGCCAAAAGTCGGAAAATGAGAATGAGGGTAATCCTGGAGAAATTGTGACAACA	NM_025138	80209	PROSER1	C13orf23	Homo sapiens proline and serine rich 1 (PROSER1), mRNA [NM_025138]	hs|chr13:39585425-39585366	noncoding				lnc-STOML3-4:1
CUST_H6L_11416	0.011467852	up	2.0439646	2.0439646	1.0313702	6.692144	6.86379	6.608222	7.942073	7.8234215	7.4927726	GTTATGTGAGTTGGAGCATAGCATCAAACCACTTTTCCAGCATTCTCCAGACCAGATTAC	ENST00000507620	545	ATR	FCTCS|FRP1|MEC1|SCKL|SCKL1	ataxia telangiectasia and Rad3 related [Source:HGNC Symbol;Acc:882] [ENST00000507620]	hs|chr3:142216025-142215353	noncoding				lnc-XRN1-3:1
CUST_H6L_11052	0.03951449	down	5.808699	-5.808699	-2.5382152	6.0262012	7.1543317	6.20469	4.499292	3.8996518	3.3716333	AGGTGAATTTTGTGGCACAGGAAAACCATGCAGTTATCAGCATTGATGATGTGGAAGGGG	NM_003632	8506	CNTNAP1	CASPR|CNTNAP|NRXN4|P190	Homo sapiens contactin associated protein 1 (CNTNAP1), mRNA [NM_003632]	hs|chr17:40840510-40840569	noncoding				lnc-TUBG2-2:1
CUST_H6L_47501	0.022288853	up	6.0131617	6.0131617	2.5881238	3.6509504	1.8425254	2.286404	5.7924213	5.2140703	4.537759	CTCTGGAGCTTTGCCCTCAATTTCTTCAGCAAATCAAAACAGCAACAGACCAATGTTTCT	NONHSAT175049					hs|chr17:026912946-026913005	noncoding			NONHSAT175049.1
CUST_H6L_06673	0.010992536	up	19.710154	19.710154	4.300867	1.3920784	2.2831762	1.3595409	5.90777	5.7113876	6.318239	ACTGTTAGAAGGAGCCTAGATCTCTCCTTAGCTTTTCATTTATATTTTCAAGAGTCTGAG	lnc-KLHDC7B-3:1					hs|chr22:051004624-051004683	noncoding			NONHSAT087502.2	lnc-KLHDC7B-3:1
CUST_H6L_71058	0.011700067	down	2.6521862	-2.6521862	-1.407182	4.165556	3.6147077	4.080233	2.5804741	2.0796647	2.9788117	GTATTAATGCAGTTGACCATGACGTCTTCTGTGTGCGCGACTGACAGACCAAATTACCTT	NONHSAT219481					hs|chr9:037395841-037395900	noncoding			NONHSAT219481.1
CUST_H6L_76629	0.026521707	down	3.8679626	-3.8679626	-1.9515738	4.989736	5.0717044	4.2279487	3.5109377	2.4991732	2.424557	ACTCTAAAGCAAAGAGGAAATCGGGAAAGGCAGTAGTGGAGATACAAATGCAGTGTTAGG	T117604					hs|chr15:061263492-061263433	noncoding																T117604
CUST_H6L_77016	0.008308759	up	6.7201967	6.7201967	2.7485034	3.0804572	1.6878408	3.5700924	5.351845	4.816123	6.4159327	TAAGATTTATGCCAGTTGCAAAGAAGAATATTGGCTCACTATTTTTCCTCTGGGCATCAG	NR_024391	647946	LINC00669		Homo sapiens long intergenic non-protein coding RNA 669 (LINC00669), long non-coding RNA [NR_024391]	hs|chr18:37115478-37115422	noncoding			NONHSAT059022.2	lnc-PIK3C3-2:4												T161135
CUST_H6L_60063	0.011415398	down	14.546559	-14.546559	-3.862606	6.6354313	6.547935	6.4718037	2.1567702	3.4783154	2.4322672	ATGATTTGTCCTGTCGATGGGTTGATCGTGAACTGAGAGTTTCCACCGATGATCCTATAA	NONHSAT200358					hs|chr4:126367507-126367448	noncoding			NONHSAT200358.1
CUST_H6L_04331	0.04151105	down	4.252477	-4.252477	-2.0883036	8.250509	8.166513	9.023969	6.325171	6.744365	6.1065445	AGGACTCACGTTAACTCACATTTATACAGCAGAAATGCTATTTTGTATGCTGTTGAGTTT	NM_002609	5159	PDGFRB	CD140B|IBGC4|IMF1|JTK12|PDGFR|PDGFR-1|PDGFR1	Homo sapiens platelet-derived growth factor receptor, beta polypeptide (PDGFRB), mRNA [NM_002609]	hs|chr5:149493526-149493467	noncoding				lnc-CSF1R-1:1
CUST_H6L_60153	0.002842223	down	3.5370579	-3.5370579	-1.8225498	8.904216	9.424941	8.818775	7.1858735	7.4078107	7.0865993	TTCTTTCTCTTGGCTCCCAGTCTTGATTCCTGTGATCACTCTTGCATCACTAATTGCACA	NM_001334	1519	CTSO	CTSO1	Homo sapiens cathepsin O (CTSO), mRNA [NM_001334]	hs|chr4:156846061-156846002	noncoding			NONHSAT200617.1
CUST_H6L_66301	0.004797114	up	2.271375	2.271375	1.1835659	3.5296774	3.2817667	3.402901	4.8703527	4.4291234	4.4655657	GCCCTATCCTAGTTCAATCAGAATCATGCCAGAAGGCTTGCCCTAAGCATGTGTTAACTA	NONHSAT211105					hs|chr6:125158286-125158345	noncoding			NONHSAT211105.1
CUST_H6L_06496	0.029781753	up	2.4311619	2.4311619	1.2816459	3.5600471	3.0756085	3.5217671	5.2773814	4.24533	4.479651	AAGCATCAGAGTAATACTGTTACTGTGATGGGTAATGGAGAAGTCGTGCTGTTCTCAGGT	ENST00000498245	9617	MTRF1	MRF1|MTTRF1|RF1	mitochondrial translational release factor 1 [Source:HGNC Symbol;Acc:7469] [ENST00000498245]	hs|chr13:41837468-41837409	noncoding				lnc-KBTBD7-2:3
CUST_H6L_01506	0.041196447	down	2.8512843	-2.8512843	-1.5116118	7.4240484	7.8537464	6.5824122	5.7801065	5.8718977	5.6733656	ATGTTTACGCCCTGACCTGGAGGGACCAGCTAAGGGTGAGAATGTGACTCGCTCTCCATG	ENST00000615595					hs|chrX:011166784-011166725	noncoding	ENST00000615595
CUST_H6L_42614	0.037343536	down	2.09833	-2.09833	-1.0692416	10.103834	9.895273	10.558532	8.751482	9.242392	9.35604	CAACTCTGAAAATCACCTGATTTCGAGCTTGTCCACGTCTTCCTCCTCAAAGTCAAAGTG	NONHSAT166403					hs|chr13:114789751-114789798	noncoding			NONHSAT166403.1
A_21_P0000439	0.04401644	down	7.319927	-7.319927	-2.8718293	5.219169	6.021481	4.4281816	1.2996267	3.0885665	2.665151	ATTGTCCTGAAGAGAGGTGATGACTTAAAAATCATGCTTAGTAGGATTACGCTGAGGCCT	NR_003295	100033440	SNORD115-3	HBII-52-3	Homo sapiens small nucleolar RNA, C/D box 115-3 (SNORD115-3), small nucleolar RNA [NR_003295]	hs|chr15:25420096-25420155	noncoding	ENST00000363100	NR_003295.1
CUST_H6L_59995	0.002808914	down	6.677764	-6.677764	-2.739365	4.312986	3.7838223	4.028909	1.3137999	1.2878247	1.3059976	TCTGCTAGTCACATTGGCAGAGTTGACAGTTTTGGAGACACTGAAGACAGTGCATATATT	lnc-GPRIN3-4:1					hs|chr4:090678452-090678393	noncoding			NONHSAT200200.1	lnc-GPRIN3-4:1
CUST_H6L_50908	0.036271006	down	4.05223	-4.05223	-2.018716	5.0918045	3.9521112	3.8950744	3.0328712	1.2697114	2.5802584	AATCAACAACTGAAGGTTTATTTTGAATGAGAGGTGTTGTCCAACTGCGAGACGGAGTGA	XR_244991	101929667	LOC101929667		PREDICTED: Homo sapiens uncharacterized LOC101929667 (LOC101929667), transcript variant X1, ncRNA [XR_244991]	hs|chr2:40762111-40762170	noncoding			NONHSAT181665.1
CUST_H6L_13725	0.029713845	down	2.1255143	-2.1255143	-1.087812	5.995328	6.0832167	6.311784	5.092841	5.1936374	4.8404136	CCATGTTGATAGTATCACAGATGATACCAACAGTGAAGCTGTGGAATGCCCAGCTAGTTA	NM_019046	54522	ANKRD16		Homo sapiens ankyrin repeat domain 16 (ANKRD16), transcript variant 1, mRNA [NM_019046]	hs|chr10:5903828-5903769	noncoding			NONHSAT011187.2	lnc-GDI2-2:1
CUST_H6L_13874	0.016060133	down	7.9484816	-7.9484816	-2.9906793	9.176172	9.433603	7.067621	5.7473083	6.1165476	4.841504	AGGCATCATGTACAGTGTAGAAGACCTCCTGATCTCTCATGGATACAAGCTGTCAAGAGA	NM_020848	57608	KIAA1462	JCAD	Homo sapiens KIAA1462 (KIAA1462), mRNA [NM_020848]	hs|chr10:30336748-30336689	noncoding			NONHSAT156832.1
CUST_H6L_32024	0.011148844	down	2.1372216	-2.1372216	-1.0957365	12.71109	13.1157255	12.493679	11.436049	12.238972	11.358265	ATCATATCTTGATTATGTGTCATCAAAGCAAGGGACAAGAAGGCTGTTGGAGCTGGCAAG	lnc-IL13RA2-4:1					hs|chrX:114135011-114134952	noncoding			NONHSAT138246.2	lnc-IL13RA2-4:1
A_21_P0013213	0.03283917	down	14.924276	-14.924276	-3.899589	6.4675884	5.812108	5.3571167	1.2963915	1.9461946	2.6954618	TGTGACTGTGGAATAACATCTCTAGTGATTTCTTTGTCAGTGGTCTTTAACTTACCATAA	XR_242241	442319	ZNF727	ZNF727P	PREDICTED: Homo sapiens zinc finger protein 727 (ZNF727), transcript variant X2, misc_RNA [XR_242241]	hs|chr7:63544858-63544917	noncoding																T325046
CUST_H6L_15187	4.70E-04	up	4.398017	4.398017	2.1368532	11.986151	11.841623	13.021452	14.197429	13.989064	15.0732975	GATGGACACAGGTATCTCCTTCGCTGACTACAACCTGCTGGACTTGCTGCTGATCCATGA	NONHSAT022443					hs|chr11:067353732-067353906	noncoding
CUST_H6L_67647	0.013888833	down	2.6535416	-2.6535416	-1.4079192	5.601156	4.6164856	5.660782	4.311215	3.4214358	3.9220157	GTTTTCCACTGAGCGGATTGTAGCCTGGAACATCTTCCGCCTGTGCACGTGGATCAGACC	NONHSAT214122					hs|chr7:150706335-150706276	noncoding			NONHSAT214122.1
CUST_H6L_09894	0.033832777	down	2.8669732	-2.8669732	-1.5195284	7.71424	7.327363	6.807269	5.7224708	5.7619085	5.805909	GAAAAGGATCTTTCATCCAGCATTCAGTCAGTGGCCTCTGCCTGGAGACAAAGCCTGCCC	NM_020692	57452	GALNT16	GALNACT16|GALNTL1|GalNAc-T16	Homo sapiens polypeptide N-acetylgalactosaminyltransferase 16 (GALNT16), transcript variant 2, mRNA [NM_020692]	hs|chr14:69818758-69818817	noncoding				lnc-SLC39A9-1:1
CUST_H6L_65039	0.014932764	down	8.346039	-8.346039	-3.0610917	5.030546	5.776725	5.511692	1.3118033	3.3684762	2.455407	TTTTAGGGAATCCCAGGATTTCCTGGAAACCGAGGATTAATGGGCCAAAAGGGAGAAATT	NONHSAT209235					hs|chr6:055942377-055942326	noncoding			NONHSAT209235.1
CUST_H6L_05271	0.03536107	down	21.948666	-21.948666	-4.4560614	8.202162	8.93023	5.8614445	3.406312	3.182185	3.0371554	ATCCTTCTGAACAGTTTTGGGAAGCAGCATATTGAGAACCTCTTCAGTGACCTACAGGAT	ENST00000472681	1756	DMD	BMD|CMD3B|DXS142|DXS164|DXS206|DXS230|DXS239|DXS268|DXS269|DXS270|DXS272|MRX85	dystrophin [Source:HGNC Symbol;Acc:2928] [ENST00000472681]	hs|chrX:32978339-32867893	noncoding				lnc-FAM47A-3:3
CUST_H6L_28886	0.018998044	down	11.75538	-11.75538	-3.5552492	7.5485396	7.6881657	7.480565	3.3250551	5.1046486	3.6218193	GGGCAGTATATGAAGAGCTTTAGTTTGTGGGAGTCATGTTTTCAGTGATCAAAAATCTCT	NM_015204	221981	THSD7A		Homo sapiens thrombospondin, type I, domain containing 7A (THSD7A), mRNA [NM_015204]	hs|chr7:11410721-11410662	noncoding			NONHSAT119219.2	lnc-THSD7A-1:1
CUST_H6L_02878	0.018577408	down	2.718668	-2.718668	-1.4429	5.5143485	5.642988	3.8486438	3.7702754	4.12414	2.7828667	CATTTGATGGAACTATGGTCTATGCACAAAACAAGGTCAGTGAGAGGCAGCAAGTGGTTC	ENST00000472372	79758	DHRS12	SDR40C1	dehydrogenase/reductase (SDR family) member 12 [Source:HGNC Symbol;Acc:25832] [ENST00000472372]	hs|chr13:52348100-52346032	noncoding				lnc-ATP7B-2:1
CUST_H6L_74157	0.026983604	down	3.047282	-3.047282	-1.607523	7.323673	7.1540356	6.622753	5.5970626	5.150718	5.5301127	GAGATAGTCAGATCCGCATGTTAGAGCAGAGTCTCCTTCGTGTACAGGGAGGAGATTGTA	NR_039643	100616493	MIR4441		Homo sapiens microRNA 4441 (MIR4441), microRNA [NR_039643]	hs|chr2:240007583-240007524	noncoding	ENST00000582623	NR_039643.1
CUST_H6L_08171	0.04133783	down	2.060556	-2.060556	-1.0430336	8.97494	8.970113	9.695176	7.763159	8.361327	8.386643	CGGGTCTTTGAGCGTCCTTCCTACCCTGACGTCTTCCAGGCATCAGAGCACATCAAATCA	NM_003990	5076	PAX2	FSGS7|PAPRS	Homo sapiens paired box 2 (PAX2), transcript variant e, mRNA [NM_003990]	hs|chr10:102566297-102566356	noncoding				lnc-PAX2-1:1
CUST_H6L_14201	0.018221423	up	7.3248	7.3248	2.8727894	2.2933502	2.750576	1.3243105	5.7573805	4.878743	4.3504815	GAATTCTTTCAGGGTTGCATTATGCAACCAGTAAAAGACCTCTTGAAAGGACAGAGTCGT	NM_016195	9585	KIF20B	CT90|KRMP1|MPHOSPH1|MPP-1|MPP1	Homo sapiens kinesin family member 20B (KIF20B), transcript variant 2, mRNA [NM_016195]	hs|chr10:91469711-91469770	noncoding			NONHSAT015531.2
CUST_H6L_44230	0.00622879	down	8.958479	-8.958479	-3.1632538	11.115382	12.028799	10.86479	8.272459	8.371042	7.8757095	AGTCTTCAAAGCTGTTTCTGACATCTGTAAGACTTTTAATATCAGACACCCCGAAGAACT	NM_001135000	10979	FERMT2	KIND2|MIG2|PLEKHC1|UNC112|UNC112B|mig-2	Homo sapiens fermitin family member 2 (FERMT2), transcript variant 3, mRNA [NM_001135000]	hs|chr14:53385878-53360124	noncoding			NONHSAT169327.1
CUST_H6L_40311	0.037624132	down	5.465123	-5.465123	-2.450254	6.505283	7.1536407	8.231898	4.615679	5.117446	4.8069367	CTGAAGGACAGCTCTCCACTGTCATGTCCCTAAAATTTTGGTTAAGATTACCTATGCTAG	NONHSAT161943					hs|chr12:021406644-021406703	noncoding			NONHSAT161943.1
CUST_H6L_02279	0.001794718	down	2.1454535	-2.1454535	-1.1012826	6.8235006	6.5704412	6.0342774	5.742871	5.5377483	4.8437524	GCTGGCAGAAATGAAGCAAGAGCTTGGACCTCATGGAAACATGGAAAATATTATATTTGT	NM_001198559	51277	DNAJC27	RBJ|RabJS	Homo sapiens DnaJ (Hsp40) homolog, subfamily C, member 27 (DNAJC27), transcript variant 2, mRNA [NM_001198559]	hs|chr2:25180754-25180695	noncoding				lnc-ADCY3-3:3
CUST_H6L_64922	0.03138046	up	14.470491	14.470491	3.855042	1.7440376	1.2837286	1.3302237	4.351701	6.3109355	5.2604804	CTAGTATGAAGGAAGTTTGTCTTGATATGTTTCCTGCTCAAAACAAAATGCAACTTGTCA	ENST00000607175					hs|chr6:27090572-27090513	noncoding	ENST00000607175		NONHSAT208919.1	lnc-HIST1H2BJ-3:1
CUST_H6L_37033	0.007709682	up	3.6535802	3.6535802	1.8693109	3.5728912	2.9790971	3.4017277	5.3471727	4.6220765	5.5923996	TTTAATATTGTCTGGGATCCAAACAGGCCCAGCAAACAAACAGCCTTGCCAGGAATTGTT	NONHSAT155766					hs|chr10:081868983-081869042	noncoding			NONHSAT155766.1
CUST_H6L_45206	0.013624004	down	12.455413	-12.455413	-3.638701	9.590094	8.931913	10.428574	6.423215	5.678149	5.933113	ATATCAGACCTACAGGCTTCTGGCAGGATTTGTCAGATAATCAAGCCACACTAACTATGG	NM_002009	2252	FGF7	HBGF-7|KGF	Homo sapiens fibroblast growth factor 7 (FGF7), mRNA [NM_002009]	hs|chr15:49777113-49777172	noncoding			NONHSAT170770.1
A_33_P3807593	0.046654195	down	3.940982	-3.940982	-1.9785552	7.69082	8.025144	6.5290956	5.284707	5.588297	5.4363914	TTTACAGAAGCCTTTACCCATCCTGAGACTCAGTTCTGCTGTTGGTCTTCAGAGAAGTGT	NR_039980	286437	LOC286437		Homo sapiens uncharacterized LOC286437 (LOC286437), long non-coding RNA [NR_039980]	hs|chrX:103367139-103367080	noncoding		NR_039980.1	NONHSAT138089.2	lnc-H2BFWT-3:1
CUST_H6L_17773	0.012383617	down	2.8463092	-2.8463092	-1.5090923	7.3203583	7.6694326	6.4138627	5.55536	6.095712	5.2253056	CAGCTTATTTAATTCCCATTTGTGGGACTTCTGGAACATAGAAACCATTATCTTACCTGG	NM_021003	5494	PPM1A	PP2C-ALPHA|PP2CA|PP2Calpha	Homo sapiens protein phosphatase, Mg2+/Mn2+ dependent, 1A (PPM1A), transcript variant 1, mRNA [NM_021003]	hs|chr14:60765234-60765293	noncoding			NONHSAT037217.2	lnc-C14orf135-3:1
CUST_H6L_68886	0.046617333	down	2.607716	-2.607716	-1.3827868	7.537611	6.7799025	7.1007175	5.550668	5.5826163	6.136586	CTGTCTCTGATCATTCATAGCTTCTTATTCTTGTGAAGGGACATTGCCTATGTGATGTGG	NONHSAT215742					hs|chr8:043029621-043029680	noncoding			NONHSAT215742.1
[truncated: 338 more rows]
