# Supplementary material for: E2F4 may be a core transcription factor in the lncRNA‐TF regulatory network in cervical cancer
Source: J Clin Lab Anal. 2022 Mar 9;36(4):e24322. doi: 10.1002/jcla.24322 (PMC8993607; doi:10.1002/jcla.24322)
Supplement: Supplementary file 4 — Supplementary Material [file JCLA-36-e24322-s001.txt]

ProbeName	p ([T] Vs [N])	Regulation ([T] Vs [N])	FC (abs) ([T] Vs [N])	FC ([T] Vs [N])	Log FC ([T] Vs [N])	5-0-1.txt(normalized)	6-0-1.txt(normalized)	L2-0-4.txt(normalized)	5-1-1.txt(normalized)	6-1-1.txt(normalized)	L2-1-1.txt(normalized)	Sequence	TargetID	GeneID	GeneSymbol	Synonyms	Description	ChromosomalLocation	Type	EnsemblID	RefSeqID	NONCODEID	lncipediaID	circRNA_chrom	circRNA_start	circRNA_end	circRNA_strand	circRNA_genomic length	circRNA_spliced seq length	circRNA_samples	circRNA_annotation	circRNA_best transcript	circRNA_gene symbol	circRNA_circRNA study	mitranscriptomeID
A_23_P140725	0.029362367	down	2.6433065	-2.6433065	-1.4023438	6.188054	6.564739	5.222886	5.205599	5.173673	3.389376	CTCCCAACTACACATTGTAAAGCCTGAGAAACTTCTAGAACCTCAGGAAGCTGCAGCTGG	NM_014714	9742	IFT140	MZSDS|SRTD9|WDTC2|c305C8.4|c380F5.1|gs114	Homo sapiens intraflagellar transport 140 (IFT140), mRNA [NM_014714]	hs|chr16:1560669-1560610	coding	ENST00000565298
A_23_P211957	0.023336764	down	6.406049	-6.406049	-2.6794348	11.984789	11.174801	11.11821	8.510046	9.108429	8.621024	CATGCTGATACCATCCCAATAGCTGTTGCCCATTGACCTCTAGTGGTGAGTTTCTAGAAT	NM_001024847	7048	TGFBR2	AAT3|FAA3|LDS1B|LDS2|LDS2B|MFS2|RIIC|TAAD2|TGFR-2|TGFbeta-RII	Homo sapiens transforming growth factor, beta receptor II (70/80kDa) (TGFBR2), transcript variant 1, mRNA [NM_001024847]	hs|chr3:30735163-30735222	coding	ENST00000295754
A_33_P3287879	0.0017150728	up	16.572828	16.572828	4.050748	8.680492	8.416152	8.480728	12.751188	12.747349	12.231081	AGAAAGCTGCCTTTTCAGCGTCTGGTGCGTGAGATCGCGCAGGACTTCAAGACCGACTTG	NM_003536	8357	HIST1H3H	H3/k|H3F1K|H3FK	Homo sapiens histone cluster 1, H3h (HIST1H3H), mRNA [NM_003536]	hs|chr6:27778041-27778100	coding	ENST00000369163
A_33_P3424295	0.020691365	up	3.550017	3.550017	1.8278259	5.0379972	4.8372965	4.8367987	7.295313	6.7254395	6.1748176	TGCTGCCTGTGTTCACGAGGGCATATATGAAGAAGGCATTTCTATTTTAGAAAGCAGTTC	NM_021138	7186	TRAF2	MGC:45012|TRAP|TRAP3	Homo sapiens TNF receptor-associated factor 2 (TRAF2), mRNA [NM_021138]	hs|chr9:139794064-139794123	coding	ENST00000414589
A_33_P3229402	0.03608554	down	3.228738	-3.228738	-1.6909704	10.883722	10.638067	10.36956	8.545767	9.385497	8.887176	TTCTGAACTCCAACAACGAGAAAATGTCAGATCCCAATATGGAAGCTAACAGTCATTACG	NM_000442	5175	PECAM1	CD31|CD31/EndoCAM|GPIIA'|PECA1|PECAM-1|endoCAM	Homo sapiens platelet/endothelial cell adhesion molecule 1 (PECAM1), mRNA [NM_000442]	hs|chr17:62407316-62407257	coding	ENST00000563924
A_33_P3267502	0.021462519	down	2.638157	-2.638157	-1.3995303	7.340492	6.927497	6.609035	5.7179337	5.9444203	5.016078	CTCTGGCCATAGCGCAATGACATAAGGATGTTTCCAAGAGGAGGCAATAAAGTGCATGGT	NM_001009941	54522	ANKRD16		Homo sapiens ankyrin repeat domain 16 (ANKRD16), transcript variant 2, mRNA [NM_001009941]	hs|chr10:5920117-5920058	coding	ENST00000380092
A_24_P173823	9.1592496E-4	down	5.8154497	-5.8154497	-2.5398908	8.168607	8.733313	7.239089	5.6674247	6.045124	4.8087893	ATGATACTAACACGGTGTAGGTTTTACAGTCTCCTAATTTGTACTGGTAATGCATATTCC	NM_002585	5087	PBX1		Homo sapiens pre-B-cell leukemia homeobox 1 (PBX1), transcript variant 1, mRNA [NM_002585]	hs|chr1:164820976-164821035	coding	ENST00000540236
A_33_P3360216	0.016995342	up	79.463036	79.463036	6.312212	2.427331	1.8791089	3.8835206	9.117245	9.408701	8.600653	TGGATTAGTTTGCAGCAACTCAATCCCAAAGGAACCAAAGGCTCTTTTCAGAGCCACCTA	NM_003509	8329	HIST1H2AI	H2A/c|H2AFC	Homo sapiens histone cluster 1, H2ai (HIST1H2AI), mRNA [NM_003509]	hs|chr6:27776386-27776445	coding	ENST00000358739
A_24_P50248	3.2304208E-5	up	5.390273	5.390273	2.4303584	8.01668	7.103524	7.881422	10.470361	9.509396	10.312944	TCGGTCATCGAGAGGAACGCCCGCATCATCAAGTGGCTGTACACCTGTAAGAAGGCCAAG	NM_001077710	642273	FAM110C		Homo sapiens family with sequence similarity 110, member C (FAM110C), mRNA [NM_001077710]	hs|chr2:45533-45474	coding	ENST00000327669
A_23_P30956	0.015221298	down	2.479947	-2.479947	-1.3103093	5.8939943	6.2345476	5.198318	4.852723	4.6286545	3.9145532	TTTTTTCATTTGTCAAAATGCTTCTTTTGTTGCCACAGTAAAGAACAGTTTTTATTGTTT	NM_015323	23376	UFL1	KIAA0776|Maxer|NLBP|RCAD	Homo sapiens UFM1-specific ligase 1 (UFL1), mRNA [NM_015323]	hs|chr6:97002960-97003019	coding	ENST00000369278
CUST_H6L_13349	0.00471578	down	6.133824	-6.133824	-2.6167867	7.0495744	6.2112794	3.9994488	4.74423	3.2812364	1.3844779	AGAACCAGGCATGGATTCCTTCTCATTGTTTTCAACTTTCCTGCAGTAAAGATAAAAAGT	ENST00000493914	23114	NFASC	NF|NRCAML	neurofascin [Source:HGNC Symbol;Acc:29866] [ENST00000493914]	hs|chr1:204914097-204914156	coding
A_32_P66881	0.033184484	down	2.4489048	-2.4489048	-1.2921367	8.361082	7.4125834	7.9050217	6.7067223	6.0250316	7.070524	TTACTGAGTGTTTCAGAGTGTGTTTGGTTTGAGCAGGTCTAGGGTGATTGAACATCCCTG	NM_138554	7099	TLR4	ARMD10|CD284|TLR-4|TOLL	Homo sapiens toll-like receptor 4 (TLR4), transcript variant 1, mRNA [NM_138554]	hs|chr9:120479236-120479295	coding
A_24_P330303	0.033587825	down	2.3019843	-2.3019843	-1.202878	10.031006	10.308754	8.765243	8.547943	8.938386	8.01004	TTGCAGATATTGGAATGTATGGAAGTATCTCAGTCTCTGCATAAGAGGATTAAAGTATGA	NM_001042481	122786	FRMD6	C14orf31|EX1|Willin|c14_5320	Homo sapiens FERM domain containing 6 (FRMD6), transcript variant 1, mRNA [NM_001042481]	hs|chr14:52196628-52196687	coding	ENST00000557522
A_21_P0012447	0.0013889816	down	7.8722935	-7.8722935	-2.976784	5.958147	6.818435	4.656665	3.2028813	3.716798	1.583216	TATGAGATCCTGCTCAAGAACCGGGTTGGCAAATGCAGTTGCCAGATGTCACTGATGCTA	NM_053027	4638	MYLK	AAT7|KRP|MLCK|MLCK1|MLCK108|MLCK210|MSTP083|MYLK1|smMLCK	Homo sapiens myosin light chain kinase (MYLK), transcript variant 3A, mRNA [NM_053027]	hs|chr3:123426617-123420314	coding	ENST00000509077
A_24_P58894	0.019759502	up	2.2830784	2.2830784	1.1909804	4.254145	4.3863974	4.365526	5.7157245	5.6201925	5.243094	GGAATCAAAGACCCATCTAACTCTTTCTCCAAACCTAATAAAAGGAAATCTTTTTCCAAG	ENST00000447491				NOP56 ribonucleoprotein pseudogene 2 [Source:HGNC Symbol;Acc:HGNC:49800] [ENST00000447491]	hs|chr9:023682353-023682412	coding	ENST00000447491
A_23_P13772	0.005051784	down	2.8720975	-2.8720975	-1.5221047	8.880077	8.650077	8.780956	7.5751143	7.0235147	7.146167	AGAGCATCCAGCGGTTGGTTAGCGGCTTGGAAGCCAAGCCGGACAGGTCCCGCAGCGCGT	NM_016569	6926	TBX3	TBX3-ISO|UMS|XHL	Homo sapiens T-box 3 (TBX3), transcript variant 2, mRNA [NM_016569]	hs|chr12:115109713-115109654	coding	ENST00000613550
A_23_P55270	0.006219704	up	19.984966	19.984966	4.320843	1.3522599	1.2913138	1.9512405	6.2461987	5.6501217	5.661024	ACATTCAATGCATGGATCAATCAGTGTGATTAGCTTTCTCAGCAGACATTGTGCCATATG	NM_002988	6362	CCL18	AMAC-1|AMAC1|CKb7|DC-CK1|DCCK1|MIP-4|PARC|SCYA18	Homo sapiens chemokine (C-C motif) ligand 18 (pulmonary and activation-regulated) (CCL18), mRNA [NM_002988]	hs|chr17:34398680-34398739	coding	ENST00000614828
A_23_P361940	0.0062722987	up	2.6440518	2.6440518	1.4027504	5.1578035	5.3332	5.579488	6.507986	6.9501314	6.820627	TGTGCATAATGTCTGCTCTTGTGTAGCTCAGGAGACAATTCCAGCACAGACACTACAGTT	NM_003874	8832	CD84	LY9B|SLAMF5|hCD84|mCD84	Homo sapiens CD84 molecule (CD84), transcript variant 2, mRNA [NM_003874]	hs|chr1:160516632-160516573	coding	ENST00000534968
A_23_P28886	0.019298784	up	6.189471	6.189471	2.629816	8.674503	8.991236	9.027953	11.68905	11.977585	10.916504	ACCCCTTGTTGTAGAGTATAAAATTGCGGATATGGGACACTTAAAATACTACTTGGCTCC	NM_002592	5111	PCNA	ATLD2	Homo sapiens proliferating cell nuclear antigen (PCNA), transcript variant 1, mRNA [NM_002592]	hs|chr20:5096102-5095957	coding	ENST00000379160
A_24_P156490	0.0044900468	down	3.6831105	-3.6831105	-1.8809247	8.032353	8.697614	7.650776	6.0733027	6.6474233	6.017243	GACAGTTTAAAAGCATTGTAAAACTCACATAGCTTACTTCTCTCTCTAAAGTGCAACAAG	NM_002247	3778	KCNMA1	BKTM|KCa1.1|MaxiK|SAKCA|SLO|SLO-ALPHA|SLO1|bA205K10.1|mSLO1	Homo sapiens potassium channel, calcium activated large conductance subfamily M alpha, member 1 (KCNMA1), transcript variant 2, mRNA [NM_002247]	hs|chr10:78644826-78644767	coding	ENST00000286627
CUST_H6L_30576	0.036719996	up	4.551544	4.551544	2.186356	3.2388594	1.5752702	2.5425127	4.700442	4.527871	4.6873975	TTTCTGGGGAGCAGATTGTACAGAGAGAGAAACAGTTAGCTAATGTTCAAGTTTTAGCTT	NM_022045	27085	MTBP	MDM2BP	Homo sapiens MDM2 binding protein (MTBP), mRNA [NM_022045]	hs|chr8:121502736-121502795	coding
A_23_P500271	0.04411127	up	2.7430773	2.7430773	1.4557953	8.18407	8.567885	9.362389	10.240482	9.895465	10.345781	GAGCACTTAGGTATCATATCAGATGCTCAAGGCTGGCAGCTACCCCCTTCTTGAGAGTCC	NM_001098627	3663	IRF5	SLEB10	Homo sapiens interferon regulatory factor 5 (IRF5), transcript variant 3, mRNA [NM_001098627]	hs|chr7:128589323-128589382	coding	ENST00000473745
A_33_P3298960	0.001719003	down	3.670426	-3.670426	-1.8759475	8.830729	8.693029	8.169625	7.023734	6.9035583	6.1382494	CTACATGGCACTAGAACCTTGGAAGCATTATGTTCCAATTAAAAGAAATCTGAGTGATTT	NM_153705	143888	KDELC2		Homo sapiens KDEL (Lys-Asp-Glu-Leu) containing 2 (KDELC2), mRNA [NM_153705]	hs|chr11:108350112-108350053	coding	ENST00000530529
A_33_P3223497	0.009702995	down	5.9816246	-5.9816246	-2.5805373	8.32765	8.00312	6.8814516	5.239579	5.735571	4.4954605	ATGGATGACACAAACAGCGAGCAGCAGTTTAGAGTCTTCAGAGACTTCGACTTCCTAGAT	NM_023037	10129	FRY	13CDNA73|214K23.2|C13orf14|CG003|bA207N4.2|bA37E23.1	Homo sapiens furry homolog (Drosophila) (FRY), mRNA [NM_023037]	hs|chr13:32828451-32828510	coding	ENST00000380250
A_24_P244706	0.022250675	down	7.0355487	-7.0355487	-2.814663	5.26229	4.0960503	4.099433	1.6468513	1.9388535	1.4280784	GCTTCAACAACTTTGTGCTTTCCTGAAAGCAGTAACCAAGAGTTAAGATATCCCTAATGT	NM_001049	6751	SSTR1	SRIF-2|SS-1-R|SS1-R|SS1R	Homo sapiens somatostatin receptor 1 (SSTR1), mRNA [NM_001049]	hs|chr14:38681974-38682033	coding	ENST00000267377
A_23_P432573	0.017619103	down	9.417038	-9.417038	-3.2352734	10.588497	10.367197	10.432674	6.9706388	8.000307	6.7116036	AAATGGTGTCTGGAAGAAAGTTCTGGTTCACATGCCTTGTAGCTAAGTCTTTCTGCAAAC	NM_145015	116535	MRGPRF	GPR140|GPR168|MRGF|RTA	Homo sapiens MAS-related GPR, member F (MRGPRF), transcript variant 2, mRNA [NM_145015]	hs|chr11:68772283-68772224	coding	ENST00000309099
A_24_P405205	0.009515857	down	4.3957067	-4.3957067	-2.136095	10.657551	11.415021	9.509396	8.115625	9.388996	7.669058	AAATGCTATAAACTGCAAATCTGAAATTCAAATGTGTTGTTCCACTGAGACCAGAAGAAG	NM_001001396	493	ATP2B4	ATP2B2|MXRA1|PMCA4|PMCA4b|PMCA4x	Homo sapiens ATPase, Ca++ transporting, plasma membrane 4 (ATP2B4), transcript variant 1, mRNA [NM_001001396]	hs|chr1:203713041-203713100	coding	ENST00000367218
A_23_P73571	0.01919993	down	10.501292	-10.501292	-3.392495	4.614194	6.4426284	6.4811106	2.1364255	2.3583205	2.8657029	ATGATATAAATGCCAACTGGCAAGTCATTCCAAACTGCTTGAAGGAGTAGATGAACCAGA	NM_152423	139221	MUM1L1		Homo sapiens melanoma associated antigen (mutated) 1-like 1 (MUM1L1), transcript variant 2, mRNA [NM_152423]	hs|chrX:105452546-105452605	coding	ENST00000337685
CUST_H6L_15779	0.016089315	down	2.846933	-2.846933	-1.5094085	6.35342	5.9519486	5.7078567	4.6067038	4.2957783	4.5825176	CCCAGGTTACCTGATGAACTTTGCCTCCATCTTATTCATGATTGCCCTGACATTCTCAAT	NM_001278597	57101	ANO2	C12orf3|TMEM16B	Homo sapiens anoctamin 2, calcium activated chloride channel (ANO2), transcript variant 2, mRNA [NM_001278597]	hs|chr12:5756932-5744494	coding
A_23_P129014	0.016905306	up	2.4377909	2.4377909	1.2855743	3.7786813	4.6832128	3.8499346	5.393247	5.734894	5.04041	GAACTATGGACAGAAGGAAGCCTAACTATTGTGAACTACTTTTGGTAACTCTGGGGAGAT	NM_145231	90141	EFCAB11	C14orf143	Homo sapiens EF-hand calcium binding domain 11 (EFCAB11), transcript variant 1, mRNA [NM_145231]	hs|chr14:90263611-90263552	coding	ENST00000553871
A_23_P204286	0.021873545	down	6.3645196	-6.3645196	-2.6700516	13.768497	15.0612335	13.663352	11.454093	11.589847	11.438989	TACTGAAATACATAGGCTTATATACAATGCTTCTTTCCTGTATATTCTCTTGTCTGGCTG	NM_000900	4256	MGP	GIG36|MGLAP|NTI	Homo sapiens matrix Gla protein (MGP), transcript variant 2, mRNA [NM_000900]	hs|chr12:15034999-15034940	coding
A_23_P69699	0.01025671	down	6.87221	-6.87221	-2.780774	5.7026467	5.6245875	5.006069	3.3990822	2.8713875	1.720512	AGGAATATTCACTTTACCTAGCAGGGAAAAGTACACAAAAACTGCAGATACTTCATATAG	NM_000909	4886	NPY1R	NPY1-R|NPYR	Homo sapiens neuropeptide Y receptor Y1 (NPY1R), mRNA [NM_000909]	hs|chr4:164245435-164245376	coding	ENST00000296533
A_19_P00802201	0.009017116	up	25.829393	25.829393	4.690942	2.9213588	3.392204	3.5370204	8.000021	8.589763	7.333626	ATTCCTGAAGATCAGCATGATCCCTCAGCTGAACTCAAAAGCCATCAAAGACCTTGCCTT	ENST00000399411				CCNB2 pseudogene 1 [Source:HGNC Symbol;Acc:HGNC:50850] [ENST00000399411]	hs|chr7:007949008-007948949	coding	ENST00000399411
A_23_P21376	0.0352592	down	8.044826	-8.044826	-3.0080612	7.267209	6.9940634	6.2460003	3.832044	5.134123	2.516923	GCACATCATCTAAATCCCATTCCAAATAATATTTGTGTAGTGTTAGCTGTGAATTTACCC	NM_012301	9863	MAGI2	ACVRIP1|AIP-1|AIP1|ARIP1|MAGI-2|SSCAM	Homo sapiens membrane associated guanylate kinase, WW and PDZ domain containing 2 (MAGI2), transcript variant 1, mRNA [NM_012301]	hs|chr7:77646624-77646565	coding	ENST00000354212
A_23_P100420	0.046596825	down	2.3257573	-2.3257573	-1.2177005	8.907267	8.789256	7.9027367	7.161276	7.951488	6.833392	GCTTTGGTACTGAAACTGGACACCTTGTGTACTCGATACCTTCACAGCTTCTATTGGACA	NM_015144	23174	ZCCHC14	BDG-29|BDG29	Homo sapiens zinc finger, CCHC domain containing 14 (ZCCHC14), mRNA [NM_015144]	hs|chr16:87440191-87440132	coding	ENST00000568020
A_23_P142830	0.013311018	down	6.6992164	-6.6992164	-2.7439923	8.696958	8.410888	7.234883	6.1719723	5.0369935	4.9017854	CACAGATAATGGTCTTAATTTTGACTGGTCTGATGGCACCAAATCTTCTTTCACTTTTTG	NM_007366	22925	PLA2R1	CLEC13C|PLA2-R|PLA2G1R|PLA2IR|PLA2R	Homo sapiens phospholipase A2 receptor 1, 180kDa (PLA2R1), transcript variant 1, mRNA [NM_007366]	hs|chr2:160807857-160806235	coding	ENST00000392771
A_23_P90659	0.044612467	down	2.5558155	-2.5558155	-1.3537836	9.2812395	9.467841	9.398291	8.198747	8.433973	7.453298	TGCAGAGGCAAGAAAAATATTTGACATTGTGACTTGACTGTGGAAGATGATGGTTGCATG	NM_014713	9741	LAPTM4A	HUMORF13|LAPTM4|MBNT|Mtrp	Homo sapiens lysosomal protein transmembrane 4 alpha (LAPTM4A), mRNA [NM_014713]	hs|chr2:20232535-20232476	coding	ENST00000175091
A_23_P6263	0.008420874	up	5.992381	5.992381	2.5831294	7.3802137	7.1394114	8.251284	9.875862	10.172459	10.471976	TCTGGGTCAAATTCTTCTTTTGTATGTCCAGTCTCCTGCACAGCACCTGCAGCATTGTAA	NM_002463	4600	MX2	MXB	Homo sapiens MX dynamin-like GTPase 2 (MX2), mRNA [NM_002463]	hs|chr21:42780501-42780560	coding	ENST00000330714
A_23_P148807	0.0030194551	up	3.055384	3.055384	1.6113536	4.053218	3.6590796	4.021454	5.8053055	5.293726	5.468781	ATGACAGCATATCAAACTTCCTATGGGAAAAAGTCTGGTGGGTGGTCAGCTGACAGATTT	NM_003503	8317	CDC7	CDC7L1|HsCDC7|Hsk1|huCDC7	Homo sapiens cell division cycle 7 (CDC7), transcript variant 1, mRNA [NM_003503]	hs|chr1:91991047-91991106	coding	ENST00000428239
CUST_H6L_18518	0.04146301	up	2.065956	2.065956	1.0468096	4.8110385	4.978636	5.709327	6.25417	5.6615276	6.723733	CAGAAAAGGGAAAAAGCTTCAAGCAGAGACTGGTCTTGAAGAGCAGCTTAGCGAAAGAAA	NM_020980	366	AQP9	AQP-9|HsT17287|SSC1	Homo sapiens aquaporin 9 (AQP9), mRNA [NM_020980]	hs|chr15:58430781-58430840	coding
A_33_P3825869	0.0134793725	down	17.238302	-17.238302	-4.107546	8.521447	8.947578	6.1099873	3.6979074	4.6396103	2.9188564	TTGTATTATTTAAACGGTTGTGGTTTCCTTTTTCCACGGAGGTTCAAGTAAAGCCGCTGC	NM_199460	775	CACNA1C	CACH2|CACN2|CACNL1A1|CCHL1A1|CaV1.2|LQT8|TS	Homo sapiens calcium channel, voltage-dependent, L type, alpha 1C subunit (CACNA1C), transcript variant 1, mRNA [NM_199460]	hs|chr12:2801250-2801309	coding	ENST00000399634
A_23_P251075	0.015309577	down	4.1656327	-4.1656327	-2.0585356	7.817955	7.868264	9.117245	5.6519675	5.426958	7.5489316	TTGGGGTTTGTCTTTGATGGTTTCTATCTGCAATTATCGTCATGTATATTTAAGTGTCTG	NM_005491	10046	MAMLD1	CG1|CXorf6|F18|HYSP2	Homo sapiens mastermind-like domain containing 1 (MAMLD1), transcript variant 2, mRNA [NM_005491]	hs|chrX:149682217-149682276	coding	ENST00000464149
A_32_P226078	0.0137368925	up	4.8061275	4.8061275	2.264875	2.7471833	3.0756578	2.423811	4.953468	4.9080276	5.1797805	CAAATGTGGACTCTGTGTTTGTGAACTTCCAGAATGATCGGAACGACAGAGGTGCCCTGC	NM_016178	51686	OAZ3	AZ3|OAZ-t|TISP15	Homo sapiens ornithine decarboxylase antizyme 3 (OAZ3), transcript variant 1, mRNA [NM_016178]	hs|chr1:151742683-151743561	coding	ENST00000321531
A_33_P3292531	0.013621011	up	2.8059006	2.8059006	1.4884639	4.7835884	4.9805293	4.731233	5.9432125	6.5270414	6.49049	TCAAGAAAGAGGACGACTCTTCCCAGTCATCTACCTGTGTGGTGGACACCACCACCAGGG	NM_001130924	199953	TMEM201	NET5	Homo sapiens transmembrane protein 201 (TMEM201), transcript variant 1, mRNA [NM_001130924]	hs|chr1:9671859-9671918	coding	ENST00000508400
A_23_P302654	0.047501903	up	2.7075553	2.7075553	1.4369907	6.4725957	5.6933355	5.9084187	7.608004	6.782689	7.9946294	TGCACCTTTGTACTTCTTTATTGAGTGTACTGGCTGGCAAGAGTTCTCTCTTCTGTTGGT	NM_018140	55722	CEP72		Homo sapiens centrosomal protein 72kDa (CEP72), mRNA [NM_018140]	hs|chr5:653323-653382	coding	ENST00000264935
A_23_P254688	0.03709551	down	3.0855463	-3.0855463	-1.625526	6.4087596	6.6924953	5.739211	4.2079034	5.1036105	4.6523747	CGACTATAGAGACACTGGGATGGTCCTTGTTAACCCCTTCTGTCAAGAAACACTGTTTGT	NM_023943	66000	TMEM108	CT124	Homo sapiens transmembrane protein 108 (TMEM108), transcript variant 1, mRNA [NM_023943]	hs|chr3:133114743-133114802	coding	ENST00000511388
A_33_P3390172	0.011857475	up	16.368393	16.368393	4.0328407	1.9080956	2.7866802	4.22381	5.7426963	7.6666536	7.607757	ATAATGACAACACCAGTGTGTGGGAACCACCTTCTAGAAGTGGGAGAAGACTGTGATTGT	NM_001145271	27299	ADAMDEC1	M12.219	Homo sapiens ADAM-like, decysin 1 (ADAMDEC1), transcript variant 2, mRNA [NM_001145271]	hs|chr8:24259534-24259593	coding	ENST00000520193
A_33_P3273885	0.03707601	up	3.734104	3.734104	1.9007621	6.7285495	8.277594	7.1586742	9.002218	10.558532	8.3063545	TTCTATGTGGACCTGGAGAGGAAGGAGACTGTCTGGAAGTTGCCTCTGTTCCACAGACTT	ENST00000477036				major histocompatibility complex, class II, DQ alpha 1 [Source:HGNC Symbol;Acc:HGNC:4942] [ENST00000477036]	hs|chr6:32609592-32609651	coding	ENST00000477036
A_23_P46470	0.047098648	down	3.9138186	-3.9138186	-1.9685769	8.9116745	7.989312	8.899822	6.6639705	6.8885803	6.3425255	TCAGTATTTCCTGGGGATTGTTTGCTTTTTAAGTAAAACACTTCTGACCCATAGCTCAGT	NM_018948	54206	ERRFI1	GENE-33|MIG-6|MIG6|RALT	Homo sapiens ERBB receptor feedback inhibitor 1 (ERRFI1), mRNA [NM_018948]	hs|chr1:8072267-8072208	coding	ENST00000377482
CUST_H6L_25136	0.04635101	up	2.380755	2.380755	1.2514191	6.4177203	7.044506	5.795724	7.88953	7.7413554	7.381321	AACTAAAGGCAGGGCGAAAGCAGGATCTTCTAAGGTTATAGAAGATGTGGCATTTGCATG	NM_139048	6596	HLTF	HIP116|HIP116A|HLTF1|RNF80|SMARCA3|SNF2L3|ZBU1	Homo sapiens helicase-like transcription factor (HLTF), transcript variant 2, mRNA [NM_139048]	hs|chr3:148778449-148777555	coding
A_24_P636318	0.010904663	down	2.7796268	-2.7796268	-1.4748912	8.8995075	9.115576	7.9447346	7.1241417	7.8589673	6.5520363	GGAAACTGCATGTTTCAGAAAGTTTGTCTCTTTTTCCTACTCATTATTTGAAGAAGAGAG	NM_001009993	130074	FAM168B	MANI	Homo sapiens family with sequence similarity 168, member B (FAM168B), mRNA [NM_001009993]	hs|chr2:131806140-131806081	coding	ENST00000409185
A_23_P154235	0.0027505616	up	4.5201273	4.5201273	2.1763635	3.6623945	3.4983897	3.6156483	6.0146947	5.7133994	5.5774293	CCATGTTTCTGAATCTTCTTTGTTTCAAATGGTGCTGCATGTTTTCAACTACAATAAGTG	NM_004688	9111	NMI		Homo sapiens N-myc (and STAT) interactor (NMI), mRNA [NM_004688]	hs|chr2:152127069-152127010	coding	ENST00000243346
A_33_P3350508	0.04291004	down	2.3822834	-2.3822834	-1.2523451	9.799081	10.2082405	9.28618	9.061638	8.828188	7.646639	AAGAGAGAGTAGGGTTTAAAACCTGAGCTTTAAGACTCCCACTAGCTTCGTGTCCTTTGG	NM_001080432	79068	FTO	ALKBH9	Homo sapiens fat mass and obesity associated (FTO), mRNA [NM_001080432]	hs|chr16:54146840-54146899	coding	ENST00000460382
A_23_P73345	0.0023742754	down	15.713346	-15.713346	-3.9739184	9.667303	11.383854	9.072147	5.7262645	7.0587206	5.416566	ACATACAGCAAGCCCAACGGCAGCAGGTAAAGCAGTACCTTTCTACCACTTTAGCAAATA	NM_198159	4286	MITF	CMM8|MI|WS2|WS2A|bHLHe32	Homo sapiens microphthalmia-associated transcription factor (MITF), transcript variant 1, mRNA [NM_198159]	hs|chr3:69987007-69987066	coding	ENST00000461014
A_33_P3252394	0.016450915	down	3.9895046	-3.9895046	-1.9962096	7.278571	8.130772	6.563452	5.785533	5.7746305	4.4240007	GGCAATGCTTCGTTTTCTAAAGGATGCTGCTGTTGAAGCTTTGAATTTTACAATAAACTT	NM_006705	10912	GADD45G	CR6|DDIT2|GADD45gamma|GRP17	Homo sapiens growth arrest and DNA-damage-inducible, gamma (GADD45G), mRNA [NM_006705]	hs|chr9:92221400-92221459	coding	ENST00000252506
A_24_P200854	0.02041026	down	3.381982	-3.381982	-1.757869	6.292125	5.270707	4.7048016	4.21677	4.017364	2.759892	CTGACAGCTTAGACTTTTTTACAGACACACTCACCACAATCGACTTGCAGCATCTGAATT	NM_006735	3199	HOXA2	HOX1K|MCOHI	Homo sapiens homeobox A2 (HOXA2), mRNA [NM_006735]	hs|chr7:27140409-27140350	coding	ENST00000612779
A_23_P145247	0.03785276	down	2.3738143	-2.3738143	-1.247207	8.485734	8.637285	7.12364	6.825044	7.3539686	6.3260274	AAAGTTAAACAGCATTCTTCACTGCAGGACATCTCAGAGCATGTAACATAACTGCATGAT	NM_001023560	7741	ZSCAN26	SRE-ZBP|SREZBP|ZNF187	Homo sapiens zinc finger and SCAN domain containing 26 (ZSCAN26), transcript variant a, mRNA [NM_001023560]	hs|chr6:28245079-28245138	coding	ENST00000316606
A_23_P31945	0.006686639	down	6.362311	-6.362311	-2.669551	9.703509	9.767126	9.104612	6.647581	7.47087	6.4481435	AACTTCATTTCTGTATCACCTGACCTCTGGATGCCAAAACGTTTATTCTGCTTTGTCTGT	NM_033439	90865	IL33	C9orf26|DVS27|IL1F11|NF-HEV|NFEHEV	Homo sapiens interleukin 33 (IL33), transcript variant 1, mRNA [NM_033439]	hs|chr9:6257372-6257431	coding	ENST00000456383
A_23_P125253	0.008756496	down	11.572346	-11.572346	-3.5326095	10.058132	10.374788	9.266479	5.86345	7.1146746	6.1234465	GAATCCACTGTCAATAGGCCCGTGGGTGATCATTACAATTGCAAATGCTTTACTTACAGG	ENST00000509803	9079	LDB2	CLIM1|LDB-2|LDB1	LIM domain binding 2 [Source:HGNC Symbol;Acc:HGNC:6533] [ENST00000509803]	hs|chr4:16503156-16503144	coding	ENST00000509803
A_23_P110253	0.04214565	down	6.21679	-6.21679	-2.63617	8.958882	9.107452	8.663497	5.3056026	6.5778203	6.937899	AAAGTGGTTGTTAGTTATAGATGTCTAGGTACTTCAGGGGCACTTCATTGAGAGTTTTGT	NM_000222	3815	KIT	C-Kit|CD117|PBT|SCFR	Homo sapiens v-kit Hardy-Zuckerman 4 feline sarcoma viral oncogene homolog (KIT), transcript variant 1, mRNA [NM_000222]	hs|chr4:55606511-55606570	coding	ENST00000288135
CUST_H6L_13489	0.021257121	up	2.5827532	2.5827532	1.3689097	5.175634	5.3585835	4.836147	6.5455236	7.0783195	5.8532515	TCCAGTATAGACTATGGTCGAAGAAAAAGAAATGCTTTTAGGATTCAGGTAGAAAAAGCA	NM_001243146	4931	NVL		Homo sapiens nuclear VCP-like (NVL), transcript variant 3, mRNA [NM_001243146]	hs|chr1:224517777-224505494	coding
A_33_P3282840	0.039854337	down	3.5544517	-3.5544517	-1.829627	6.5307446	6.805181	5.5263195	4.351269	4.572802	4.449294	CTGCACAGTGCAGAAAGTGAATAGACAGTGAATGTGTTTGTTTTATTGGGGTTTAAATAA	NM_001030001	6235	RPS29	DBA13|S29	Homo sapiens ribosomal protein S29 (RPS29), transcript variant 2, mRNA [NM_001030001]	hs|chr14:50044133-50044074	coding	ENST00000396020
A_23_P334173	0.028162178	up	6.4050727	6.4050727	2.679215	4.1526327	1.3334212	3.4951346	6.3223014	4.9294877	5.767043	TGTGGTTATCACTTTAAGTTTTGACACCTAGATTATAGTCTTAGTAATAGCATCCACTGG	NM_002349	4065	LY75	CD205|CLEC13B|DEC-205|GP200-MR6|LY-75	Homo sapiens lymphocyte antigen 75 (LY75), mRNA [NM_002349]	hs|chr2:160660247-160660188	coding	ENST00000263636
A_33_P3304983	0.006179637	down	4.2513013	-4.2513013	-2.0879045	8.174492	8.712166	7.4405193	6.0056353	6.387867	5.6699634	AGATGGGGAGCATGTAATTGATCAAGGTGACGATGGTGACAACTTTTATGTAATTGATAG	NM_002736	5577	PRKAR2B	PRKAR2|RII-BETA	Homo sapiens protein kinase, cAMP-dependent, regulatory, type II, beta (PRKAR2B), mRNA [NM_002736]	hs|chr7:106781339-106781398	coding	ENST00000393613
CUST_H6L_18727	0.005590662	up	2.1406434	2.1406434	1.0980444	7.1039143	7.498722	7.0322824	8.355648	8.571665	8.001738	AAGAAGAGGTTCCGGTTCTGTGGTGATCTGGACTGTCCCGACTGGGTCCTGGCAGAAATC	ENST00000561662	54939	COMMD4		COMM domain containing 4 [Source:HGNC Symbol;Acc:26027] [ENST00000561662]	hs|chr15:75628811-75630456	coding
A_33_P3378334	0.025763277	up	3.3841686	3.3841686	1.7588015	6.2958536	6.9665837	6.3963437	8.61767	8.339405	7.9781084	TCAAGGTTGCCTTGGGAAATACCTGGAAAGAAAACCTAACTGAACTTAGTGGTGGTCAGA	NM_001042550	10592	SMC2	CAP-E|CAPE|SMC-2|SMC2L1	Homo sapiens structural maintenance of chromosomes 2 (SMC2), transcript variant 1, mRNA [NM_001042550]	hs|chr9:106896796-106896855	coding	ENST00000374787
A_33_P3269899	0.04193619	down	6.058437	-6.058437	-2.5989456	6.7557526	7.1284685	6.760109	5.042522	4.650594	3.154376	CACAATTAATACATTGTGTGAACAATTATACTCAATCTTATCCAATGAGGAACCCAACGG	NM_021111	8434	RECK	ST15	Homo sapiens reversion-inducing-cysteine-rich protein with kazal motifs (RECK), mRNA [NM_021111]	hs|chr9:36083497-36083556	coding	ENST00000475774
A_23_P56734	0.036404695	down	3.609401	-3.609401	-1.8517594	7.9798675	9.06337	8.001031	6.161243	6.566425	6.7613254	CCTTTTGTCCACCATGGATATATCTGACTGCTTTATTGATGGTAATGAAAATGGAGACCT	NM_006895	3176	HNMT	HMT|HNMT-S1|HNMT-S2	Homo sapiens histamine N-methyltransferase (HNMT), transcript variant 1, mRNA [NM_006895]	hs|chr2:138771478-138771537	coding	ENST00000485653
A_24_P101704	0.013235004	down	7.6094193	-7.6094193	-2.9277864	8.820692	9.803129	9.289234	6.2560825	6.1954536	6.67816	AGGCCATCATGTACGGCAAGTTCTCCATCGACTCAGACATCTGGTCCTACGGTGTGGTCC	NM_004560	4920	ROR2	BDB|BDB1|NTRKR2	Homo sapiens receptor tyrosine kinase-like orphan receptor 2 (ROR2), mRNA [NM_004560]	hs|chr9:94486791-94486732	coding	ENST00000550066
A_33_P3266530	0.020133972	up	2.0545008	2.0545008	1.0387878	8.919773	8.099304	8.631457	10.116547	9.2792845	9.371067	GAAAATGCCTTTTACTCAGGGAATCTCCTGCTACTTAATGTGGAAAGACACGCCCATGTC	NM_022156	64118	DUS1L	DUS1|PP3111	Homo sapiens dihydrouridine synthase 1-like (S. cerevisiae) (DUS1L), mRNA [NM_022156]	hs|chr17:80015933-80015874	coding	ENST00000354321
A_23_P204630	0.021184802	down	3.0868652	-3.0868652	-1.6261425	8.059729	7.5531635	7.9169216	6.5690947	5.459538	6.622753	ATGTAGACATATGCTTGGCTAAAGGGGAAATGGACTTTAAATTTTAAAGAGCTCATTTGC	NM_021229	59277	NTN4	PRO3091	Homo sapiens netrin 4 (NTN4), mRNA [NM_021229]	hs|chr12:96052034-96051975	coding	ENST00000343702
A_23_P332399	0.0041196393	down	16.00747	-16.00747	-4.0006733	5.7760725	6.2524257	4.946146	1.6058043	1.9152815	1.4515378	ATAACTGGTCATTAATTATGAACATTTACTTCTCCAGTGCGTTTTTATGAAGATCTGGTT	NM_016315	51454	GULP1	CED-6|CED6|GULP	Homo sapiens GULP, engulfment adaptor PTB domain containing 1 (GULP1), transcript variant 1, mRNA [NM_016315]	hs|chr2:189460525-189460584	coding	ENST00000409580
A_23_P79622	1.3460855E-4	down	4.8598423	-4.8598423	-2.2809095	9.747338	9.978049	8.9656105	7.519359	7.6702523	6.65866	AATGACCATGATGGTGATGGCTTCATTTCTCCCAAGGAATACAATGTATACCAACACGAT	NM_181342	51661	FKBP7	FKBP23|PPIase	Homo sapiens FK506 binding protein 7 (FKBP7), transcript variant 1, mRNA [NM_181342]	hs|chr2:179330565-179330506	coding	ENST00000434643
A_23_P34568	0.0018845635	up	2.1956024	2.1956024	1.1346169	6.4654717	6.1453943	6.3107	7.6629972	7.182748	7.479671	CATTTATTCCATCTCACTTGGTGGGGACACAGACACCATTGCCACCATGGCTGGGGCCAT	NM_017825	54936	ADPRHL2	ARH3	Homo sapiens ADP-ribosylhydrolase like 2 (ADPRHL2), mRNA [NM_017825]	hs|chr1:36558810-36558869	coding	ENST00000373178
A_33_P3364268	0.013941435	down	2.051543	-2.051543	-1.0367094	8.833284	8.501568	7.893796	7.8452644	7.23044	7.0428166	AGAGTGAGCCGCAATTGTTCTGAAAATGTCAAACGAGGCTTCTGTTTTGCACCTGCAGAT	NM_030915	81606	LBH		Homo sapiens limb bud and heart development (LBH), mRNA [NM_030915]	hs|chr2:30480566-30480625	coding	ENST00000467242
A_33_P3274930	0.02434784	down	6.851338	-6.851338	-2.7763858	5.524372	5.150852	5.969994	2.5669684	3.213119	2.5359738	AACTCAAGTCAAATGTGTGGTTACCGGGATTAAGAACAGAAAGAATAGAGGGGACTCCTG	THC2565613				PMP22_HUMAN (Q01453) Peripheral myelin protein 22 (PMP-22), complete [THC2565613]	hs|chr17:015138596-015138537	coding
A_23_P101319	0.035604056	down	8.47421	-8.47421	-3.0830789	5.4343514	5.5824103	3.4663656	1.6961919	1.9606396	1.577059	TCAACTGCTGTATGCTACAATGGCAAAGAGGTTACTTTTGACAAATGGGTGGTTTGTGGT	NM_152354	26974	ZNF285	ZNF285A	Homo sapiens zinc finger protein 285 (ZNF285), transcript variant 2, mRNA [NM_152354]	hs|chr19:44890444-44890385	coding	ENST00000544719
A_23_P13929	0.03331055	down	2.0281506	-2.0281506	-1.0201647	4.659923	4.7930984	4.076556	3.3980222	3.6376534	3.4334092	TCTCTCAAATCATGGATTAGGAGTAAAGAAAGAGGCAGGCGCAATGGCTCATGCCTGTAA	NM_031474	83714	NRIP2		Homo sapiens nuclear receptor interacting protein 2 (NRIP2), mRNA [NM_031474]	hs|chr12:2934527-2934504	coding	ENST00000337508
A_23_P218111	0.0022103742	up	3.2632227	3.2632227	1.7062974	7.977624	7.6901655	8.039874	9.840664	9.287364	9.698527	TGATTGAACAAAATACCAAGTCTCCCCTCTTCATGGGAAAAGTGGTGAATCCCACCCAAA	NM_001002236	5265	SERPINA1	A1A|A1AT|AAT|PI|PI1|PRO2275|alpha1AT	Homo sapiens serpin peptidase inhibitor, clade A (alpha-1 antiproteinase, antitrypsin), member 1 (SERPINA1), transcript variant 2, mRNA [NM_001002236]	hs|chr14:94844850-94844791	coding	ENST00000449399
A_23_P148473	0.039660905	up	5.0167966	5.0167966	2.3267665	6.516717	5.887558	8.250723	8.90103	9.011461	9.72281	CTTTCCTGTTTGCATTGGAAGCCGTGGTTATCTCTGTTGGCTCCATGGGATTGATTATCA	NM_000206	3561	IL2RG	CD132|CIDX|IL-2RG|IMD4|P64|SCIDX|SCIDX1	Homo sapiens interleukin 2 receptor, gamma (IL2RG), mRNA [NM_000206]	hs|chrX:70328539-70328480	coding	ENST00000456850
A_33_P3398386	0.026498301	down	5.931473	-5.931473	-2.5683904	4.5105596	5.218957	3.7260242	1.5713941	2.170449	2.0085273	GGAACTTGTTCAGCCCTGAAATTTCATGATGTTCTAGATGGGAAGTTTTAATTCCATAAA	NM_001197296	1842	ECM2		Homo sapiens extracellular matrix protein 2, female organ and adipocyte specific (ECM2), transcript variant 3, mRNA [NM_001197296]	hs|chr9:95256034-95255975	coding	ENST00000444490
A_33_P3347452	0.033597544	down	4.7889466	-4.7889466	-2.2597084	6.153322	6.5486712	5.9144254	3.1360228	4.33404	4.367231	GATGGGTGGCCACTGTACAGATATTTATTACGCTTTCCAGACTTTCTGAATAGATTTTTT	NM_021135	6196	RPS6KA2	HU-2|MAPKAPK1C|RSK|RSK3|S6K-alpha|S6K-alpha2|p90-RSK3|pp90RSK3	Homo sapiens ribosomal protein S6 kinase, 90kDa, polypeptide 2 (RPS6KA2), transcript variant 1, mRNA [NM_021135]	hs|chr6:166822961-166822902	coding	ENST00000510118
A_23_P252052	0.0034515008	down	11.552363	-11.552363	-3.530116	13.540887	13.1818285	11.78512	9.67515	9.606861	8.635476	ACCGGCAGTCATCATGGCAGTTTCAGCGTTCAAACAGCAATAGCTCAAGTGTGATAACTA	NM_182909	11259	FILIP1L	DOC-1|DOC1|GIP130|GIP90	Homo sapiens filamin A interacting protein 1-like (FILIP1L), transcript variant 1, mRNA [NM_182909]	hs|chr3:99567410-99567351	coding	ENST00000495625
A_23_P106158	0.0059121246	up	2.8955786	2.8955786	1.5338516	5.6246796	5.991566	5.6627846	7.170971	7.3142943	7.395319	CAGTTCTTGCCTTTAAACGAGAGGGTTACAGACCCTTTGACTTCAGTGCCACAGATGTTA	NM_024884	79944	L2HGDH	C14orf160|L2HGA	Homo sapiens L-2-hydroxyglutarate dehydrogenase (L2HGDH), mRNA [NM_024884]	hs|chr14:50734549-50734490	coding	ENST00000261699
A_21_P0000127	0.00204242	down	6.7905765	-6.7905765	-2.763534	10.371495	11.32037	9.847032	7.7375355	8.306721	7.204037	AGTACTAAGAAGTGGGTGACAAAAAATGCAAAGAGACCAACCACTCAACCCCCAGTGATG	NM_001195267	284297	SSC5D		Homo sapiens scavenger receptor cysteine rich family, 5 domains (SSC5D), transcript variant 2, mRNA [NM_001195267]	hs|chr19:56011356-56011415	coding	ENST00000615233
CUST_H6L_20108	0.029361926	down	2.734635	-2.734635	-1.4513483	9.094847	9.129834	8.322804	7.4025397	7.4110193	7.3798833	CTGGAAGATGGGGATGGCATCAACCTGAATGACATCGAGAAGGTCCTTCCAGCCTGGCAG	NM_014772	9811	CTIF	Gm672|KIAA0427	Homo sapiens CBP80/20-dependent translation initiation factor (CTIF), transcript variant 1, mRNA [NM_014772]	hs|chr18:46197056-46197115	coding
CUST_H6L_16267	0.02757145	down	3.443816	-3.443816	-1.784008	11.48357	11.081085	10.643954	10.234875	8.785216	8.836495	ACACTAAGAAAACCATCCAGTTTGACTTCCAGATCCTCAGGTAGGGAGTGAGTGTGTCTA	ENST00000552583	3678	ITGA5	CD49e|FNRA|VLA-5|VLA5A	integrin, alpha 5 (fibronectin receptor, alpha polypeptide) [Source:HGNC Symbol;Acc:6141] [ENST00000552583]	hs|chr12:54795599-54795540	coding
A_23_P12884	0.005163329	down	5.1297455	-5.1297455	-2.3588872	7.624054	7.8555937	8.098245	5.412475	5.6887383	5.4000173	ATGAAGTGAGACTTTGAGGGTGTATATTTTCTGTGCAGCCACTGTTAAGCCATGTGTTCC	NM_005308	2869	GRK5	GPRK5	Homo sapiens G protein-coupled receptor kinase 5 (GRK5), mRNA [NM_005308]	hs|chr10:121214967-121215023	coding	ENST00000392870
A_23_P57521	0.03773452	down	2.1732397	-2.1732397	-1.1198473	9.935143	9.700882	8.971611	8.877956	8.933733	7.4364023	GAATTTCAGTCAGCCTCAGAGGTTGACTTCTACATTGATAAGGACATGATCCACATCGCG	NM_016091	51386	EIF3L	EIF3EIP|EIF3S11|EIF3S6IP|HSPC021|HSPC025|MSTP005	Homo sapiens eukaryotic translation initiation factor 3, subunit L (EIF3L), transcript variant 1, mRNA [NM_016091]	hs|chr22:38274137-38282789	coding	ENST00000477256
CUST_H6L_16126	7.232856E-4	up	2.5862966	2.5862966	1.3708876	8.491684	7.875512	7.205024	9.813463	9.223271	8.648148	TATGTGACTACTAACGTCTCCCTTATTCCACCTCGGAGTGAGCAACTGGTGAATTTTACC	NM_001143842	79022	TMEM106C		Homo sapiens transmembrane protein 106C (TMEM106C), transcript variant 1, mRNA [NM_001143842]	hs|chr12:48359965-48360477	coding
A_23_P215265	0.006332713	down	2.6149971	-2.6149971	-1.3868093	9.035383	9.313831	9.126781	7.8658085	7.7797403	7.6700206	TGCAAGTCATCTGCTCACACACAGTTGGCAGCACATAGCGTTTCCTTCTTTCAGAAACAT	NM_007353	2768	GNA12	NNX3|RMP|gep	Homo sapiens guanine nucleotide binding protein (G protein) alpha 12 (GNA12), transcript variant 1, mRNA [NM_007353]	hs|chr7:2769904-2769845	coding	ENST00000496740
A_33_P3331588	0.019028416	up	2.0800989	2.0800989	1.0566521	5.536886	5.1081157	5.9725885	6.8426695	6.178237	6.7666416	CCCTGTCAGCTGGCCGGTCCAAGCCTGTGGCTGGAGCTGGTGTGTGTTTATCTAATAAAG	NM_031921	83858	ATAD3B	AAA-TOB3|TOB3	Homo sapiens ATPase family, AAA domain containing 3B (ATAD3B), mRNA [NM_031921]	hs|chr1:1431507-1431566	coding	ENST00000474481
A_21_P0014188	0.03517022	down	6.936721	-6.936721	-2.7942538	9.731088	8.756682	9.27741	5.9227495	6.156213	7.303454	AGATTTATTTTTAAGGGGCGTCTGGTAGATAAAGCCCTAGACCTTGTCCACACTCTCACC	BC087859	401317	LOC401317		Homo sapiens cDNA clone IMAGE:30398108. [BC087859]	hs|chr7:28450137-28450196	coding
A_23_P163099	0.025579661	up	12.524986	12.524986	3.646737	4.174569	3.3946688	4.851696	8.362261	7.688311	7.310573	AAAGATGCTATGTTTGTGTTTTTATCTGATGTTTGGTTGGACCAGGTGGAAGTATTGGAA	NM_002692	5427	POLE2	DPE2	Homo sapiens polymerase (DNA directed), epsilon 2, accessory subunit (POLE2), transcript variant 1, mRNA [NM_002692]	hs|chr14:50122470-50122411	coding	ENST00000556584
A_33_P3313258	0.037103627	up	2.4615276	2.4615276	1.2995539	7.459232	6.959569	7.820195	8.856651	8.648148	8.632856	CACCTTGTTTGGGGAAGGATTCCGTGCCTTTGTGACAGACCGGGACAAAGTGACAGCCAC	NM_031921	83858	ATAD3B	AAA-TOB3|TOB3	Homo sapiens ATPase family, AAA domain containing 3B (ATAD3B), mRNA [NM_031921]	hs|chr1:1417934-1417993	coding	ENST00000378736
A_33_P3326387	0.014953524	down	4.654861	-4.654861	-2.218738	7.0854635	7.119661	6.5050654	4.871294	4.4233727	4.75931	TCTGGGAGAAGAAATTAAAGAACTTCAGCAAAGGCTTGGAGAAGTCCAGGGCGACAACAA	NM_173463	91050	CCDC149		Homo sapiens coiled-coil domain containing 149 (CCDC149), transcript variant 1, mRNA [NM_173463]	hs|chr4:24854754-24854695	coding	ENST00000512432
A_32_P205944	0.011028341	down	2.3643494	-2.3643494	-1.2414432	9.595143	9.0394335	8.618816	8.453235	7.537472	7.5383554	AGTTGGTTTGGACTTCGATAGGTTGATGGAAGGAATACTTCTATTAACCAAATAGAATCT	NM_005054	84220	RGPD5	BS-63|BS63|HEL161|RGP5	Homo sapiens RANBP2-like and GRIP domain containing 5 (RGPD5), transcript variant 1, mRNA [NM_005054]	hs|chr2:110613489-110613548	coding	ENST00000302558
CUST_H6L_24909	0.025504772	down	2.8336859	-2.8336859	-1.5026798	8.065398	7.168675	7.6713533	6.1699624	6.115201	6.1122227	AAATGAAGAATCCTGGGTCTCCTTGTAGTCGATCAAGAAATTTTGGGGGGAAAAAGGGAA	ENST00000467994	11167	FSTL1	FRP|FSL1|MIR198	follistatin-like 1 [Source:HGNC Symbol;Acc:3972] [ENST00000467994]	hs|chr3:120157167-120157108	coding
A_23_P113748	0.03382518	down	5.077528	-5.077528	-2.3441262	7.427998	7.0530753	7.5141163	4.8849573	5.555098	4.522754	TGGCAATAGCTCATGTCCTTCTACTGAGACCGAGGAAGAAAAGGCAAAACGGCTTCTTTA	NM_024697	79750	ZNF385D	ZNF659	Homo sapiens zinc finger protein 385D (ZNF385D), mRNA [NM_024697]	hs|chr3:21478580-21478521	coding	ENST00000494118
A_23_P167595	0.03671546	down	2.5107408	-2.5107408	-1.3281131	7.798118	7.49537	7.0598598	6.197866	6.6906114	5.4805317	GAATGTACCTCTATTAGTTTCAATTGAGTAATTCTAGACATAACTGGTTTGACTCTGTCC	NM_003337	7320	UBE2B	E2-17kDa|HHR6B|HR6B|RAD6B|UBC2	Homo sapiens ubiquitin-conjugating enzyme E2B (UBE2B), mRNA [NM_003337]	hs|chr5:133726638-133726697	coding	ENST00000265339
A_23_P330262	0.0021636633	down	2.499808	-2.499808	-1.3218173	10.3316	11.176402	10.3896475	9.047292	9.937431	8.9474745	GTAAAGACTAAAAGGCGTTTGCTCTGAGACTGACAAGGCGGAAACTTCCATGTGTCTCCT	NM_012398	23396	PIP5K1C	LCCS3|PIP5K-GAMMA|PIP5K1-gamma|PIP5Kgamma	Homo sapiens phosphatidylinositol-4-phosphate 5-kinase, type I, gamma (PIP5K1C), transcript variant 2, mRNA [NM_012398]	hs|chr19:3630729-3630670	coding	ENST00000335312
A_24_P124370	0.006010072	down	7.5514703	-7.5514703	-2.9167576	8.357991	9.130543	7.7676497	5.847256	5.834295	4.82436	GTCTATCTGCAGTAATTGAGGACCCATAAAATTTAGATAACTACATGTCTTTGCTCTTAG	NM_018222	55742	PARVA	CH-ILKBP|MXRA2	Homo sapiens parvin, alpha (PARVA), mRNA [NM_018222]	hs|chr11:12551259-12551318	coding	ENST00000334956
A_24_P98249	0.011633841	down	5.641353	-5.641353	-2.4960413	12.669323	13.343677	11.891363	10.1497	10.389446	9.877093	AGTTCTAATATGGAGATGTTGTGTGCAATGCTGGCCTGTGGTGGTCTGTGTAATGCTTTA	NM_006283	6867	TACC1	Ga55	Homo sapiens transforming, acidic coiled-coil containing protein 1 (TACC1), transcript variant 1, mRNA [NM_006283]	hs|chr8:38709801-38709860	coding	ENST00000317827
A_24_P941359	0.014818711	down	6.85462	-6.85462	-2.7770767	5.626479	6.2338524	5.006372	2.2615824	3.4482324	2.825658	GGTACATTGTACAGTCTGTAGTTAGGAGGTATAGCCTATAGCTTATGTTAAATGGTTGAA	NM_014722	9750	FAM65B	C6orf32|DIFF40|DIFF48|MYONAP|PL48	Homo sapiens family with sequence similarity 65, member B (FAM65B), transcript variant 1, mRNA [NM_014722]	hs|chr6:24804801-24804742	coding	ENST00000259698
A_23_P74349	0.011398927	up	46.53216	46.53216	5.5401564	3.1575432	3.4737844	3.3837788	9.703369	9.067261	7.8649454	AAACTGCTTTGGAGAAATACCACGACGGTATTGAAAAGGCAGCAGAGGACTCCTATGCTA	NM_145697	83540	NUF2	CDCA1|CT106|NUF2R	Homo sapiens NUF2, NDC80 kinetochore complex component (NUF2), transcript variant 1, mRNA [NM_145697]	hs|chr1:163325144-163325203	coding	ENST00000271452
A_23_P7873	0.006478981	up	2.8525493	2.8525493	1.5122519	8.9464035	9.037935	8.547071	10.471976	10.755075	9.841113	TGAGGCACGTCATGCAGGTCAAGAAAGCTTTCTTTGCAGTAGCACCAGTTAAGGTGAATA	NM_002388	4172	MCM3	HCC5|P1-MCM3|P1.h|RLFB	Homo sapiens minichromosome maintenance complex component 3 (MCM3), transcript variant 1, mRNA [NM_002388]	hs|chr6:52128952-52128893	coding	ENST00000616552
A_23_P88033	0.046416827	down	3.0967014	-3.0967014	-1.6307323	2.5475945	4.0527463	3.0952897	1.5395079	1.7835555	1.4803709	CAACAGGAATCTGGTAGAGCCTGGTTTTTGGGATTAAATAAGGAAGGGCAAGCTATGAAA	NM_175929	2259	FGF14	FGF-14|FHF-4|FHF4|SCA27	Homo sapiens fibroblast growth factor 14 (FGF14), transcript variant 2, mRNA [NM_175929]	hs|chr13:102379079-102379020	coding	ENST00000376143
A_19_P00808453	0.030343113	up	3.905112	3.905112	1.9653639	5.6993065	5.638884	6.2083044	7.8066673	8.127529	7.508389	TACCTTATTTGAACAAGTTTTCCTTTATTGAGTACCAAGCCATGTAATGGTAACTTGGAC	NM_004255	9377	COX5A	COX|COX-VA|VA	Homo sapiens cytochrome c oxidase subunit Va (COX5A), mRNA [NM_004255]	hs|chr15:75212707-75212648	coding	ENST00000322347
CUST_H6L_23536	0.01529612	down	5.410763	-5.410763	-2.435832	9.563246	10.133199	9.184959	7.734967	7.3511105	6.487831	TAAGGAAGTCTACAAGCATGGATTCTGGTTCTTCAGAGAGTCCTGCTAGTCTAAAGCGAG	NM_001001132	6453	ITSN1	ITSN|SH3D1A|SH3P17	Homo sapiens intersectin 1 (SH3 domain protein) (ITSN1), transcript variant 2, mRNA [NM_001001132]	hs|chr21:35190761-35191588	coding
A_33_P3379644	0.040612493	down	4.338789	-4.338789	-2.1172924	9.926183	9.758068	8.677122	7.0745916	7.5872536	7.3476496	TGTCAAACCAGCAGAGCAAACTCCTCTCACTGCTCTCCACGTGGCATCTTTAATAAAAGA	NM_000689	216	ALDH1A1	ALDC|ALDH-E1|ALDH1|ALDH11|HEL-9|HEL-S-53e|HEL12|PUMB1|RALDH1	Homo sapiens aldehyde dehydrogenase 1 family, member A1 (ALDH1A1), mRNA [NM_000689]	hs|chr9:75540460-75540401	coding	ENST00000376939
A_23_P7397	0.02900929	down	4.0345845	-4.0345845	-2.0124202	6.632744	7.716428	6.3728447	3.9751692	6.2637186	4.445867	TCACTTCTGTCTATAGTGTACTTGCTCTATTTAAGAAGGCATATCTACATTTCCAAACTC	NM_018930	56126	PCDHB10	PCDH-BETA10|PCHB10	Homo sapiens protocadherin beta 10 (PCDHB10), mRNA [NM_018930]	hs|chr5:140574844-140574903	coding	ENST00000239446
A_23_P58082	0.013970664	down	9.731392	-9.731392	-3.2826462	11.153866	13.039624	11.145461	8.475882	9.887159	7.1279736	CGGAGTACTTCTCCATGCTTCTAGTCGGAAAAGACGGAAATGTCAAATCCTGGTATCCTT	NM_199511	151887	CCDC80	DRO1|SSG1|URB|okuribin	Homo sapiens coiled-coil domain containing 80 (CCDC80), transcript variant 1, mRNA [NM_199511]	hs|chr3:112324535-112324476	coding	ENST00000439685
A_24_P24685	0.015294434	up	6.2956924	6.2956924	2.654365	3.8936982	4.300629	4.3763795	7.105393	6.3634615	7.0649476	TAAAAAGAAAAACCCTGTCAATTTTGCAGAATTTTCCAAGAAGTGCTCTGAAAGGTGGAA	ENST00000451823				high mobility group box 3 pseudogene 22 [Source:HGNC Symbol;Acc:HGNC:39314] [ENST00000451823]	hs|chr5:179121278-179121337	coding	ENST00000451823
CUST_H6L_15984	0.0434751	up	2.057732	2.057732	1.0410552	7.084921	6.863586	6.3256063	8.194401	7.486207	7.7166696	GCCCCGAACAAGATCTTTTATATTGACAGGAATGCTTCCAAGTCAGTCAAGCTGGAAGAT	NM_001012991	400506	KNOP1	101F10.1|C16orf88|FAM191A|TSG118	Homo sapiens lysine-rich nucleolar protein 1 (KNOP1), mRNA [NM_001012991]	hs|chr16:19717703-19717650	coding
CUST_H6L_33095	0.04239838	up	2.7224908	2.7224908	1.4449271	4.6759186	4.8268504	6.1558957	6.734027	5.926933	7.332486	GGAAGAAGTTTGCCAAGCACATGTTCTTTCTGTCCTTCTGCTTTTATTTCTTCTACAACA	NM_145068	162514	TRPV3	FNEPPK2|OLMS|VRL3	Homo sapiens transient receptor potential cation channel, subfamily V, member 3 (TRPV3), transcript variant 2, mRNA [NM_145068]	hs|chr17:3432234-3432175	coding
CUST_H6L_11882	0.024440838	down	2.4271328	-2.4271328	-1.279253	10.240121	10.218687	9.60974	8.558798	9.197851	8.474142	ATAAAACTTGGGAACCAAAATGGTGGTTTATCCTTGTATCTCTGCAGTGTGGATTGAACA	NM_000983	6146	RPL22	EAP|HBP15|HBP15/L22|L22	Homo sapiens ribosomal protein L22 (RPL22), mRNA [NM_000983]	hs|chr1:6246694-6246635	coding
A_33_P3230478	0.03470472	down	2.9457397	-2.9457397	-1.55863	11.74219	12.3314495	12.74161	10.695949	10.780867	10.662541	TGTAGATGTCCCTTGTAGCCACTTCTGCAACAATTTCATTGGTGGTTACTTCTGCTCCTG	NM_201442	716	C1S		Homo sapiens complement component 1, s subcomponent (C1S), transcript variant 1, mRNA [NM_201442]	hs|chr12:7171593-7171652	coding	ENST00000403949
A_33_P3245947	0.022373306	up	2.2453802	2.2453802	1.1669598	5.5316358	5.810457	5.681293	6.9346304	6.6296587	6.959976	ATGAACTGTCTCCCCAGCAACAGAACCCTGTGGAGACTGGACCTGGCTGGGAACAACATC	ENST00000306688	201255	LRRC45		leucine rich repeat containing 45 [Source:HGNC Symbol;Acc:HGNC:28302] [ENST00000306688]	hs|chr17:79983299-79983358	coding	ENST00000306688
A_23_P209625	0.02749887	down	26.445517	-26.445517	-4.7249513	9.129514	10.047188	8.630122	5.372315	5.942079	2.317576	CTGTGTTTATATGGAAGAAAGTAAGGTGCTTGGAGTTTACCTGGCTTATTTAATATGCTT	NM_000104	1545	CYP1B1	CP1B|CYPIB1|GLC3A|P4501B1	Homo sapiens cytochrome P450, family 1, subfamily B, polypeptide 1 (CYP1B1), mRNA [NM_000104]	hs|chr2:38295503-38295444	coding	ENST00000610745
A_23_P215744	0.01870329	down	14.886278	-14.886278	-3.8959112	6.149034	7.880373	4.6592646	1.8350999	3.3302882	1.8355495	TTTATGTTCACTTGATGGGGAATGACTAGAATGGGGCAATAACAAATCATTTCTAAACAG	NM_033427	83992	CTTNBP2	C7orf8|CORTBP2|Orf4	Homo sapiens cortactin binding protein 2 (CTTNBP2), mRNA [NM_033427]	hs|chr7:117351142-117351083	coding	ENST00000441556
A_24_P53241	0.0026451477	down	11.247897	-11.247897	-3.4915833	9.314539	9.6444645	8.42124	5.673309	5.944278	5.2879095	TTCCATCCCCAACTTTTTCTAAGTCAAGTTCAGCAATTTCAGAGGTAACACAGCCTCCAT	NM_153604	93649	MYOCD	MYCD	Homo sapiens myocardin (MYOCD), transcript variant 2, mRNA [NM_153604]	hs|chr17:12661448-12661507	coding	ENST00000395988
A_24_P272310	0.049799606	down	6.4563193	-6.4563193	-2.690712	9.33324	9.086504	9.182606	5.7305174	7.5895863	6.2101097	AGACTGTCTTTGAGAAGCCCAAAGCCGGACCCACCAAGAGTGTCTTCGGCTGAGAAGTGT	NM_205853	389125	MUSTN1	MUSTANG	Homo sapiens musculoskeletal, embryonic nuclear protein 1 (MUSTN1), mRNA [NM_205853]	hs|chr3:52867392-52867333	coding	ENST00000446157
A_24_P401601	0.046241112	up	7.5731983	7.5731983	2.9209027	4.032863	2.9938152	5.4394617	8.122595	5.8266754	7.279578	CATGTGCCAGTCTGTGGAGAGCAACATCCATGGCTTTAAAGTCATTGATGACACCAATGT	ENST00000599859				keratin 18 pseudogene 40 [Source:HGNC Symbol;Acc:HGNC:33409] [ENST00000599859]	hs|chr19:021145404-021145465	coding	ENST00000599859
A_24_P227091	0.022080008	up	16.160692	16.160692	4.014417	5.6015596	4.4675455	5.706305	9.782654	9.439337	8.59667	ACACTCCAAGACCTGTGCCTTTTAGAGAAGCTCACAATGATTTAAGGACTGTTTGAAACT	NM_004523	3832	KIF11	EG5|HKSP|KNSL1|MCLMR|TRIP5	Homo sapiens kinesin family member 11 (KIF11), mRNA [NM_004523]	hs|chr10:94414627-94414686	coding	ENST00000260731
A_24_P186379	0.041873083	up	2.330001	2.330001	1.2203306	4.618348	4.1845393	4.7342334	6.227053	5.5046043	5.4664564	AGCCCTGGCAAAGATAGAGAGGTTTGAGTTTTATGAACGGGCTAAGAAGGCTTTTGCTGT	NM_198472	282969	FUOM	C10orf125|FUCU|FucM	Homo sapiens fucose mutarotase (FUOM), transcript variant 2, mRNA [NM_198472]	hs|chr10:135169313-135169254	coding	ENST00000478895
A_23_P143173	0.026577102	up	4.476681	4.476681	2.1624296	3.1973684	2.8590393	5.2071385	5.872303	5.2025304	6.6760015	TAGGACTGTGGCCTAGAAGGGAAAGGAAAGCTGAGATGATGTCTTACCGTAGCAGCAGAT	NM_032214	84174	SLA2	C20orf156|MARS|SLAP-2|SLAP2	Homo sapiens Src-like-adaptor 2 (SLA2), transcript variant 1, mRNA [NM_032214]	hs|chr20:35241797-35241738	coding	ENST00000360672
A_23_P165360	0.029592723	down	2.5496309	-2.5496309	-1.3502884	7.6037188	7.6386833	6.9973364	6.615284	5.840741	5.7328486	GAGGCCTTGCAGGTCTTTAAAGAGGCCAGAAGTGTTCCCAGAACCTTGCTGTGTCTGTGC	NM_001040445	51665	ASB1	ASB-1	Homo sapiens ankyrin repeat and SOCS box containing 1 (ASB1), mRNA [NM_001040445]	hs|chr2:239353338-239355053	coding	ENST00000438264
A_33_P3317603	0.012287415	down	3.2147703	-3.2147703	-1.6847156	3.8430614	3.8123276	3.3426945	1.8207992	2.1510162	1.972121	TACAAGTCGGACTTTGACCGGGTTGGAGGAATGAACACGGAGGAGTTCCGAGACCAGTGG	NM_178537	338707	B4GALNT4		Homo sapiens beta-1,4-N-acetyl-galactosaminyl transferase 4 (B4GALNT4), mRNA [NM_178537]	hs|chr11:380863-380922	coding	ENST00000526584
A_23_P40866	0.023340933	down	4.9259377	-4.9259377	-2.3003983	7.38707	8.004664	6.406257	4.475456	5.687773	4.7335687	TTTTTACTTTCTGTTTTTGTTTTTGTTTCGTTTCATTTTGTACTACATGAAGAACTGTTT	NM_015642	26137	ZBTB20	DPZF|HOF|ODA-8S|PRIMS|ZNF288	Homo sapiens zinc finger and BTB domain containing 20 (ZBTB20), transcript variant 2, mRNA [NM_015642]	hs|chr3:114057749-114057690	coding	ENST00000464560
A_23_P138507	0.0090975575	up	24.383888	24.383888	4.6078563	4.6719546	4.0289574	4.7952056	9.867187	8.91648	8.53602	CCCATGTCAAAAACTTGGATGAAAATGGCTTGGATTTGCTCTCGAAAATGTTAATCTATG	NM_001786	983	CDK1	CDC2|CDC28A|P34CDC2	Homo sapiens cyclin-dependent kinase 1 (CDK1), transcript variant 1, mRNA [NM_001786]	hs|chr10:62552004-62553650	coding	ENST00000448257
A_23_P136964	0.021564417	down	2.1422117	-2.1422117	-1.0991011	8.252483	7.8534822	7.662286	7.412126	6.450246	6.608577	GACCAGAACCACATGAGTCAGAATCATCAGAATATCCCACCAACAAATACAGAGAGAAGA	NM_000328	6103	RPGR	COD1|CORDX1|CRD|PCDX|RP15|RP3|XLRP3|orf15	Homo sapiens retinitis pigmentosa GTPase regulator (RPGR), transcript variant A, mRNA [NM_000328]	hs|chrX:38128962-38128903	coding	ENST00000474584
A_33_P3306018	0.017311344	down	3.0148866	-3.0148866	-1.5921037	4.794713	4.102307	4.7456374	3.0137582	2.9338589	2.918729	TGGGAATGTCACCGAACGAGGGGTCCACAACCTAATCCCAGAGCCTGGGAATGTCACCAT	AK127893				Homo sapiens cDNA FLJ45999 fis, clone SMINT2009895. [AK127893]	hs|chr12:131514280-131514221	coding
A_24_P217848	1.1358632E-4	up	7.3168006	7.3168006	2.871213	11.036953	10.697558	10.324541	13.847157	13.595025	13.230509	CAATATCCAGGCCGTGCTGCTGCCTAAGAAAACTGAGAGCCACCACAAGGCCAAGGGCAA	NM_003510	8330	HIST1H2AK	H2A/d|H2AFD	Homo sapiens histone cluster 1, H2ak (HIST1H2AK), mRNA [NM_003510]	hs|chr6:27805788-27805729	coding	ENST00000618958
CUST_H6L_24559	0.007118315	up	6.85466	6.85466	2.777085	4.751462	4.172161	2.9352648	7.082755	7.0401535	6.067235	GACAAGGAAATCATGAGCCTGAAAAAGAAGCTAACGATGCTGCAGGAAACCTTGAACCTG	NM_005879	10293	TRAIP	RNF206|TRIP	Homo sapiens TRAF interacting protein (TRAIP), mRNA [NM_005879]	hs|chr3:49877731-49877249	coding
A_33_P3407700	0.006168929	down	2.141759	-2.141759	-1.0987961	4.8495593	4.180789	3.9534874	3.874792	2.9150245	2.8976307	GCCCTGAACTAGGGCAGGTATAGTAAACCTTTTATTATAAGTATGTATGTGTATAGGTAT	NM_001100389	201931	TMEM192		Homo sapiens transmembrane protein 192 (TMEM192), mRNA [NM_001100389]	hs|chr4:165997429-165997370	coding	ENST00000306480
A_33_P3305810	0.026407475	up	2.8460608	2.8460608	1.5089664	5.1874237	5.19064	5.215447	7.1555266	6.2977347	6.667147	CGCGCCGCAGCGCCAGAGCTGAGCTACCGAGTGTGCGTGGGCTCAGACGTCACCTCCATC	NM_020702	57462	KIAA1161	NET37	Homo sapiens KIAA1161 (KIAA1161), mRNA [NM_020702]	hs|chr9:34372125-34372066	coding	ENST00000297625
A_23_P388433	4.0103868E-4	down	4.2678113	-4.2678113	-2.0934963	9.119772	9.198261	8.69463	7.0429683	7.0252347	6.6639705	TCTGGTAAACTCTCTGTATATCTTCCTACCTTTCAAAATCGTTCTTAGGGTTAGTCAAGT	NM_001170330	401152	C4orf3		Homo sapiens chromosome 4 open reading frame 3 (C4orf3), transcript variant 1, mRNA [NM_001170330]	hs|chr4:120218473-120218414	coding	ENST00000623169
A_24_P201171	0.0040356684	down	4.862916	-4.862916	-2.2818217	9.999244	10.024842	9.6756735	7.997615	7.6703086	7.1863728	TGTGTTGTGTGGGGTCATACATCATCGTGTTTGTAAGAGAAGATGGTCATTTTATTCTCT	NM_003165	6812	STXBP1	MUNC18-1|NSEC1|P67|RBSEC1|UNC18	Homo sapiens syntaxin binding protein 1 (STXBP1), transcript variant 1, mRNA [NM_003165]	hs|chr9:130454192-130454251	coding	ENST00000373302
A_24_P314571	0.012918702	up	22.571007	22.571007	4.496399	1.6786906	3.200373	2.414747	7.2026544	7.098795	6.4815598	GGCCTGCAGTTTCACATCTGTGACGGGATGGGACAAATGACACCGTGGTATTCGATGACA	ENST00000592540	147841	SPC24	SPBC24	SPC24, NDC80 kinetochore complex component [Source:HGNC Symbol;Acc:HGNC:26913] [ENST00000592540]	hs|chr19:11257053-11256994	coding	ENST00000592540
CUST_H6L_17589	0.047423672	down	2.1923828	-2.1923828	-1.1324997	9.704251	9.1660185	8.742431	8.082204	8.407057	7.7259407	AATGTTCCTGATCTGATGGATGAGTTTATAGCAGAACGACTTCGAAGTGGTAATGCCTCG	NM_001283044	253959	RALGAPA1	GARNL1|GRIPE|RalGAPalpha1|TULIP1|p240	Homo sapiens Ral GTPase activating protein, alpha subunit 1 (catalytic) (RALGAPA1), transcript variant 4, mRNA [NM_001283044]	hs|chr14:36155807-36155748	coding
A_23_P138105	0.011990576	up	3.281786	3.281786	1.7144811	3.2885273	3.6636438	3.1838114	4.8986325	5.114879	5.2659154	AGGCAGGCATTCTTCCTTCAGGGAGAGGATGGTGAGAATTAATTGGTTCTTTGCACTGTT	NM_017638	54797	MED18	p28b	Homo sapiens mediator complex subunit 18 (MED18), transcript variant 1, mRNA [NM_017638]	hs|chr1:28661889-28661948	coding	ENST00000373842
A_33_P3382143	0.0027208547	down	5.492	-5.492	-2.4573317	9.689976	9.978444	9.785101	7.3876276	7.621036	7.072861	ATGAAGAGGATGAAAGTTCCCGACTACAAAGACAAGGCTGTCTTTGGCGTTCCTCTCATA	NM_001243466	90627	STARD13	ARHGAP37|DLC2|GT650|LINC00464	Homo sapiens StAR-related lipid transfer (START) domain containing 13 (STARD13), transcript variant 5, mRNA [NM_001243466]	hs|chr13:33700361-33700302	coding	ENST00000255486
A_23_P423427	0.015168842	down	5.3859477	-5.3859477	-2.4292002	7.4177465	7.72312	6.8256855	5.593596	5.0057726	4.0795827	CAGTAATCAGAGAGAAAGATACCAAGGAATGCTTTTTCTGGCCTATTCATTTATTTTTGG	NM_177454	165215	FAM171B	KIAA1946	Homo sapiens family with sequence similarity 171, member B (FAM171B), mRNA [NM_177454]	hs|chr2:187627690-187627749	coding	ENST00000304698
A_33_P3223088	0.030486597	down	2.0061903	-2.0061903	-1.0044584	7.1343746	7.1954365	6.040926	6.4886823	5.999746	4.868933	CGCTGAGAGCTTCATTCCTCTGATACATAAAGATTTATAATCACCTTTGAGTTTGAAGAT	ENST00000409374	9801	MRPL19	L19mt|MRP-L15|MRP-L19|MRPL15|RLX1|RPML15	mitochondrial ribosomal protein L19 [Source:HGNC Symbol;Acc:HGNC:14052] [ENST00000409374]	hs|chr2:75897810-75897869	coding	ENST00000409374
A_33_P3376116	0.016348371	up	12.982007	12.982007	3.6984415	1.5829202	1.729958	1.9625032	6.032502	5.5671453	4.771059	TCCAGGAAATTCATCAGCGACTACCTCTGGAGTCTGGTGGACACCGAGTGGTAGCCAGGA	NM_182513	147841	SPC24	SPBC24	Homo sapiens SPC24, NDC80 kinetochore complex component (SPC24), mRNA [NM_182513]	hs|chr19:11257912-11257853	coding	ENST00000423327
A_33_P3396956	0.035211362	up	16.016878	16.016878	4.001521	1.6114213	1.3635736	3.2220917	6.2270885	6.2836943	5.6908674	GGAGATGGGCAGTGGCTCCATGTCGAGCCGAGAAATTGATGTGCTCATCTTCAAGAAGCT	NM_152365	126695	KDF1	C1orf172	Homo sapiens keratinocyte differentiation factor 1 (KDF1), mRNA [NM_152365]	hs|chr1:27278191-27278132	coding	ENST00000616918
A_24_P29733	0.025145743	down	2.653622	-2.653622	-1.4079628	7.2026544	7.7093606	7.2750797	6.218012	5.944895	5.8002996	TGTGTATATGACAGCCAGTATAATCAATACCCTAGGTTATGCGTCTATATGATACTCATC	NM_012395	5218	CDK14	PFTAIRE1|PFTK1	Homo sapiens cyclin-dependent kinase 14 (CDK14), transcript variant 2, mRNA [NM_012395]	hs|chr7:90839264-90839323	coding	ENST00000265741
A_23_P94397	0.01533826	down	18.13752	-18.13752	-4.1809053	7.3931913	7.0938206	7.3568487	2.704743	3.96043	2.6359708	TTATGGTGAACAACGAAGCACTAATGGTCAAACAATACAACTAAAGACACAAGTTTTCAG	NM_005014	4958	OMD	OSAD|SLRR2C	Homo sapiens osteomodulin (OMD), mRNA [NM_005014]	hs|chr9:95177617-95177558	coding	ENST00000375550
A_24_P132470	0.017637314	down	3.1115499	-3.1115499	-1.6376333	9.604971	9.586485	9.055947	8.068633	8.269755	6.996115	TGATAATATATTCTGCACGGTAAGAATTCCTTTTACAGACATTCTTTATCAAGAGGTCGG	NM_020728	57488	ESYT2	CHR2SYT|E-Syt2|FAM62B	Homo sapiens extended synaptotagmin-like protein 2 (ESYT2), mRNA [NM_020728]	hs|chr7:158523966-158523907	coding	ENST00000251527
A_23_P82950	0.003754991	down	2.0960605	-2.0960605	-1.0676804	9.759195	9.751983	8.813965	8.565225	8.716592	7.8402863	GGCTGGAAGTCCTGATACTGAATCTCCAGTGTTAGTGAATGACTATGAAGCAGAATCTGG	NM_006197	5108	PCM1	PTC4|RET/PCM-1	Homo sapiens pericentriolar material 1 (PCM1), mRNA [NM_006197]	hs|chr8:17872304-17882883	coding	ENST00000519802
CUST_H6L_24543	0.012696697	down	4.806043	-4.806043	-2.2648497	10.8523035	11.174499	10.351702	8.12951	8.933958	8.520484	ATCTTGACTTGCTCAAACATTCAAACTTCCTGGGTGAGTTGTTAGCCAACTAGGCAGGTG	ENST00000477225	3913	LAMB2	LAMS|NPHS5	laminin, beta 2 (laminin S) [Source:HGNC Symbol;Acc:6487] [ENST00000477225]	hs|chr3:49160912-49160853	coding
A_24_P245838	0.047932573	down	4.3419952	-4.3419952	-2.1183581	4.4491844	3.518207	3.7626014	1.5910301	2.303	1.4808887	ACATTCTGAAATCATTTTCTCTGTAAATGGTTGGATTTCATTTCACCCTTAAAGGGATGC	NM_002409	4248	MGAT3	GNT-III|GNT3	Homo sapiens mannosyl (beta-1,4-)-glycoprotein beta-1,4-N-acetylglucosaminyltransferase (MGAT3), transcript variant 1, mRNA [NM_002409]	hs|chr22:39888092-39888151	coding	ENST00000341184
CUST_H6L_20433	0.036085088	up	2.9674993	2.9674993	1.5692476	5.4604955	5.043407	6.4932485	7.062156	7.1264954	7.5162406	ATGTACCGGAACATGCTTATCGACTGTGAGAACCAGTGTGTCATCATTAGTGGAGAGAGT	NM_012335	4542	MYO1F		Homo sapiens myosin IF (MYO1F), mRNA [NM_012335]	hs|chr19:8619410-8618312	coding
A_33_P3333982	0.03470637	down	3.002955	-3.002955	-1.5863829	7.552668	8.45372	7.128241	5.9819946	6.3339877	6.0594954	ATGGGGTGCTCTGGGGAAATATTGGAGGGTCATCCATTCCACATTAAAAGAGCAAGTTGT	NM_022359	9659	PDE4DIP	CMYA2|MMGL	Homo sapiens phosphodiesterase 4D interacting protein (PDE4DIP), transcript variant 3, mRNA [NM_022359]	hs|chr1:144951824-144951765	coding	ENST00000612094
A_24_P56363	0.008311224	down	9.178564	-9.178564	-3.1982684	8.492162	8.744911	8.514714	5.857604	5.4059668	4.893409	CCCTGACAGTTCAGAGTCCCTTCGAATTGCACTTTTCTGGTTTCGCTTATTTAATTAAAA	NM_030925	81617	CAB39L	MO25-BETA|MO2L|bA103J18.3	Homo sapiens calcium binding protein 39-like (CAB39L), transcript variant 5, mRNA [NM_030925]	hs|chr13:49883274-49883215	coding	ENST00000610540
CUST_H6L_18126	0.012522993	up	14.340952	14.340952	3.842069	4.1092315	2.8900485	4.2904778	7.842782	7.5322556	7.440926	TGAAATCGGTAAAGGAGGTTTTACACTTTTCTGGACCAGACTTGAAGAGACTGACCAACC	NM_001100119	7517	XRCC3	CMM6	Homo sapiens X-ray repair complementing defective repair in Chinese hamster cells 3 (XRCC3), transcript variant 1, mRNA [NM_001100119]	hs|chr14:104174990-104174931	coding
A_23_P69452	0.001751103	up	2.5827131	2.5827131	1.3688874	6.5443974	6.241548	5.7093945	7.82696	7.7190266	7.056017	CAAGCTTCTGAGTTTCTGCAGTTTCTCTGATGTCAGGATCTTGCCAGGCTCTATGATTGT	NM_016216	51163	DBR1		Homo sapiens debranching RNA lariats 1 (DBR1), mRNA [NM_016216]	hs|chr3:137879870-137879830	coding	ENST00000260803
A_24_P143171	2.6895877E-4	down	12.4833555	-12.4833555	-3.641934	10.515923	10.667011	9.0623	6.8256855	6.9545903	5.539157	GCAGTGTACTGTTAAACCAATATCATCACATCTCGAGTCTTATCAAGTTTTCATTCTCTG	NM_031442	83604	TMEM47	BCMP1|TM4SF10	Homo sapiens transmembrane protein 47 (TMEM47), mRNA [NM_031442]	hs|chrX:34646240-34646181	coding	ENST00000275954
A_23_P411335	0.001783071	up	14.550669	14.550669	3.8630135	4.0635386	4.2710433	3.3185616	7.6088777	8.226925	7.406381	AGATTCTTCCTTTGACAGTGTTCGTGAAGGTTTAGTACCTTTGAGCGTTTCTTCTGGTAA	NM_152524	151246	SGOL2	SGO2|TRIPIN	Homo sapiens shugoshin-like 2 (S. pombe) (SGOL2), transcript variant 1, mRNA [NM_152524]	hs|chr2:201438513-201438572	coding	ENST00000357799
A_33_P3248903	0.0482989	up	7.283487	7.283487	2.8646293	5.2006683	5.3027463	6.344779	9.031722	8.4461355	7.964224	ATGTCTATAGTGTCTTTAAATTATTGTGACCTACACTGGGTACCGGAGAGGGGGATGGCT	NM_058238	7477	WNT7B		Homo sapiens wingless-type MMTV integration site family, member 7B (WNT7B), mRNA [NM_058238]	hs|chr22:46316713-46316654	coding	ENST00000339464
A_23_P377434	0.0043188804	down	2.579276	-2.579276	-1.3669662	3.2601924	3.6676912	3.327949	1.9481899	2.4219131	1.7848312	TTTTTTATGTTTCTTTTGGAATTTTGTTTGTTGGCAAATTCTGTGTGATCTTTTTTCATA	NM_001080495	84629	TNRC18	CAGL79|TNRC18A	Homo sapiens trinucleotide repeat containing 18 (TNRC18), mRNA [NM_001080495]	hs|chr7:5346514-5346455	coding	ENST00000430969
A_33_P3775848	0.016353067	down	3.7654536	-3.7654536	-1.9128237	7.9931498	7.6312056	7.770009	5.7512217	6.2035136	5.7011576	CACCTCATGGTCAGAGATGAGAATGTAGCCTTTGTGACCAGATTATATTATTTTTAAATG	NM_001289	1193	CLIC2	CLIC2b|MRXS32|XAP121	Homo sapiens chloride intracellular channel 2 (CLIC2), mRNA [NM_001289]	hs|chrX:154506625-154506566	coding	ENST00000369449
A_23_P52017	0.004139602	up	34.362957	34.362957	5.1027822	2.9596865	2.9249744	2.858154	7.908632	8.659324	7.483206	ATCACAAATCCCCTGCAAGCTATTCAAATGGTGATGGATACGCTTGGCATTCCTTATTAG	NM_018136	259266	ASPM	ASP|Calmbp1|MCPH5	Homo sapiens asp (abnormal spindle) homolog, microcephaly associated (Drosophila) (ASPM), transcript variant 1, mRNA [NM_018136]	hs|chr1:197053513-197053454	coding	ENST00000367408
A_33_P3337144	0.014036883	down	4.927724	-4.927724	-2.3009214	8.9295025	9.161447	7.910689	6.43515	6.5104	6.153322	GCCACCCAGAAAGCTATGAATTCCAATATACACCACTGATCGTGCAAGTTAGGGTTTTTT	NM_001033723	619279	ZNF704	Gig1	Homo sapiens zinc finger protein 704 (ZNF704), mRNA [NM_001033723]	hs|chr8:81550890-81550831	coding	ENST00000327835
A_23_P167468	0.002838084	down	21.325693	-21.325693	-4.4145207	8.380155	10.71043	8.873183	4.0555043	5.8502526	4.8144474	AAATGTGATTTTTCTTCAGGTAACACTACAGAGTACGTGAAATGCTCAAGAATGTAGTCA	NM_000949	5618	PRLR	HPRL|MFAB|hPRLrI	Homo sapiens prolactin receptor (PRLR), transcript variant 1, mRNA [NM_000949]	hs|chr5:35065163-35065104	coding	ENST00000508107
A_33_P3276713	0.013874731	down	3.5140383	-3.5140383	-1.8131299	5.7305174	5.7540574	6.316838	3.5021653	4.0464034	4.8134537	TTATCGAGGTCTCATGGATCATACAGAATCAGGCAAGATTTGTCAGCGCTGGGATCATCA	NM_001010931	3082	HGF	DFNB39|F-TCF|HGFB|HPTA|SF	Homo sapiens hepatocyte growth factor (hepapoietin A; scatter factor) (HGF), transcript variant 2, mRNA [NM_001010931]	hs|chr7:81374408-81374349	coding	ENST00000453411
A_24_P281908	0.0103092445	down	3.4426363	-3.4426363	-1.7835138	5.4081726	5.4949474	5.135059	3.9896235	3.524276	3.1737387	AATGTACCTGAGGAAATCAGAGAGATGGTGGCTCCTGTATTAAAAAGCTTCCAAGCCGAG	NM_015267	23316	CUX2	CDP2|CUTL2	Homo sapiens cut-like homeobox 2 (CUX2), mRNA [NM_015267]	hs|chr12:111652103-111655741	coding	ENST00000261726
A_24_P940115	0.008918824	down	5.9157023	-5.9157023	-2.5645494	8.126453	8.582537	8.3699	5.8429375	6.2226114	5.3196917	TTTGGATATCAGTGTTCCTCATGAAGATATACATGGATATTCAATTTTGATGGCTTCCAG	NM_182643	10395	DLC1	ARHGAP7|HP|STARD12|p122-RhoGAP	Homo sapiens DLC1 Rho GTPase activating protein (DLC1), transcript variant 1, mRNA [NM_182643]	hs|chr8:12941781-12941722	coding	ENST00000276297
A_23_P422193	0.012272859	up	4.575985	4.575985	2.1940823	5.827755	5.369432	4.132584	7.7746763	7.3200183	6.8173237	CTGGTCCACGTGGATTGTCTCAGGGAAGCCTTGAAAACCACGGAGGTGGATGCCAGGAAA	NM_003173	6839	SUV39H1	H3-K9-HMTase 1|KMT1A|MG44|SUV39H	Homo sapiens suppressor of variegation 3-9 homolog 1 (Drosophila) (SUV39H1), transcript variant 2, mRNA [NM_003173]	hs|chrX:48566887-48566946	coding	ENST00000337852
A_23_P18452	0.03355668	up	51.18589	51.18589	5.6776743	3.0346518	4.156966	4.504565	10.325283	10.238512	8.165409	TGTGACCCACTTACCTTGCATCTCACAGGTAGACAGTATATAACTAACAACCAAAGACTA	NM_002416	4283	CXCL9	CMK|Humig|MIG|SCYB9|crg-10	Homo sapiens chemokine (C-X-C motif) ligand 9 (CXCL9), mRNA [NM_002416]	hs|chr4:76922855-76922796	coding	ENST00000264888
A_23_P348159	0.025170986	down	7.6134996	-7.6134996	-2.9285598	9.250089	9.455597	8.002537	5.7142344	6.201138	6.0071707	GAACATGTTGGAGACTTTAATCAAAAAGCATGTTCTACATCTGAGATGATGGAAGAAAAG	ENST00000439203	667	DST	BP240|BPA|BPAG1|CATX-15|CATX15|D6S1101|DMH|DT|EBSB2|HSAN6|MACF2	dystonin [Source:HGNC Symbol;Acc:HGNC:1090] [ENST00000439203]	hs|chr6:56468910-56468851	coding	ENST00000439203
A_33_P3263625	0.021525571	down	5.531899	-5.531899	-2.4677749	8.4432535	7.853974	7.790057	5.3669868	6.0491123	5.2678595	TTCAGATGTCCTAGGGTCTAGGAGTGGGGCCAGTCACTGTGGGAAGAGGCCAGGGGCTTG	NM_004420	1850	DUSP8	C11orf81|HB5|HVH-5|HVH8	Homo sapiens dual specificity phosphatase 8 (DUSP8), mRNA [NM_004420]	hs|chr11:1576369-1576310	coding	ENST00000331588
A_23_P203743	0.0025217587	down	6.034924	-6.034924	-2.5933356	8.888096	9.619846	8.691338	6.2423906	6.8313003	6.345581	CCCAAGAGATCCAGGCTGTCATGTGATTTATGGTGGCATGTGTTGTGTATTTGTTGGCTA	NM_012296	9846	GAB2		Homo sapiens GRB2-associated binding protein 2 (GAB2), transcript variant 2, mRNA [NM_012296]	hs|chr11:77926747-77926688	coding	ENST00000361507
A_23_P163467	0.04116046	down	4.0752225	-4.0752225	-2.0268788	5.1459084	5.794246	4.294418	3.5649245	4.1699657	1.4190475	TTGGAGTTGGACTCTGTCTTAACAGTAGCGTGGCACACAGAAGGCACTCAGTAAATACTT	NM_207380	388115	C15orf52		Homo sapiens chromosome 15 open reading frame 52 (C15orf52), mRNA [NM_207380]	hs|chr15:40623743-40623684	coding	ENST00000382688
A_23_P319617	0.003516704	down	3.6977475	-3.6977475	-1.8866466	7.267469	7.6064625	7.9707155	5.2424603	5.6360464	6.3061986	GTGGATATTTATGGCTGTAAAATAGGAAGAGCTTTAGTTCCCAGGCTGAACCTGCCACTG	NM_019886	56548	CHST7	C6ST-2|GST-5	Homo sapiens carbohydrate (N-acetylglucosamine 6-O) sulfotransferase 7 (CHST7), mRNA [NM_019886]	hs|chrX:46457408-46457467	coding	ENST00000276055
A_33_P3216059	0.0031250706	down	12.708722	-12.708722	-3.667747	9.944246	11.521882	9.797429	6.017819	7.7068415	6.535655	GAAGGGGTGACGGTGTTCCATATCAGAATTGCAGAAGCAAAACTGACCTCAGTTCCTAAA	NM_001193335	54829	ASPN	OS3|PLAP-1|PLAP1|SLRR1C	Homo sapiens asporin (ASPN), transcript variant 2, mRNA [NM_001193335]	hs|chr9:95227261-95227202	coding	ENST00000375544
A_23_P25994	0.02962103	up	2.347248	2.347248	1.2309703	9.450809	9.553297	9.972882	10.856591	11.040316	10.77299	GTATGGAAACAAAACAATCTCCACCATGAAAGTGATGCAGTTTCAGGGTATGAAACGCAA	NM_001008530	5641	LGMN	AEP|LGMN1|PRSC1	Homo sapiens legumain (LGMN), transcript variant 2, mRNA [NM_001008530]	hs|chr14:93178016-93176171	coding	ENST00000557725
A_23_P134295	0.039355047	up	3.7402825	3.7402825	1.9031472	5.238435	5.510636	5.313975	6.88285	8.178805	6.710832	AATTCCACGGGTACTTCAAGTTCCAGGGTCAGGACACCATCCTGGACTACACACTCCGCG	NM_198949	4521	NUDT1	MTH1	Homo sapiens nudix (nucleoside diphosphate linked moiety X)-type motif 1 (NUDT1), transcript variant 2B, mRNA [NM_198949]	hs|chr7:2290560-2290619	coding	ENST00000397048
A_23_P26674	0.0047455262	down	2.0914702	-2.0914702	-1.0645175	7.5444617	7.9313364	7.0029154	6.5692563	6.7208424	5.995064	GTTTGGGGGAAAGAGATGTTTTTCTTAGTTGTCTACTTTGTTTGAACACTTTTGTTGTGG	NM_014647	9665	KIAA0430	LKAP|MARF1|PPP1R34	Homo sapiens KIAA0430 (KIAA0430), transcript variant 1, mRNA [NM_014647]	hs|chr16:15688367-15688308	coding	ENST00000552771
A_33_P3264926	0.008753667	down	6.57079	-6.57079	-2.7160668	9.503692	9.628946	8.7879	6.556125	6.6335244	6.5826874	AACCTGACATCAACAACAGGCTGGAGTCGTTGTGCCTCAGTATGACCGAACACGCCCTGG	NM_015589	23034	SAMD4A	SAMD4|SMAUG|SMAUG1|SMG|SMGA	Homo sapiens sterile alpha motif domain containing 4A (SAMD4A), transcript variant 1, mRNA [NM_015589]	hs|chr14:55251276-55251335	coding	ENST00000554335
A_33_P3391076	0.009788447	down	2.2043426	-2.2043426	-1.1403484	10.920496	11.145461	10.398795	10.004239	9.860024	9.179442	TGATCGACACAAGTGACAACACCGTAACCGTTTGTATGGATTACATAAAGGGGCGTTGCA	NM_207304	10150	MBNL2	MBLL|MBLL39|PRO2032	Homo sapiens muscleblind-like splicing regulator 2 (MBNL2), transcript variant 3, mRNA [NM_207304]	hs|chr13:97999137-97999196	coding	ENST00000469707
A_23_P117494	0.032411505	up	2.8655105	2.8655105	1.5187922	9.245811	9.112388	8.830375	11.312781	10.458657	9.973513	AAGCTACTTTGAAAGTCTGGCCAGTGTCTATTCAGGCCCACTGGGAGTTAGGAAGTATAA	NM_005956	4522	MTHFD1	MTHFC|MTHFD	Homo sapiens methylenetetrahydrofolate dehydrogenase (NADP+ dependent) 1, methenyltetrahydrofolate cyclohydrolase, formyltetrahydrofolate synthetase (MTHFD1), mRNA [NM_005956]	hs|chr14:64926496-64926555	coding	ENST00000556284
A_33_P3229335	0.009823472	up	3.5347333	3.5347333	1.8216014	7.374224	7.3462563	7.264518	9.259513	8.82584	9.364449	AGTACACCAGCTCCAAGTGAGGCGTTCCTCGGCGTCCTGAACCCAAAGGCTCTTTTCAGA	NM_175055	128312	HIST3H2BB	H2Bb	Homo sapiens histone cluster 3, H2bb (HIST3H2BB), mRNA [NM_175055]	hs|chr1:228646192-228646251	coding	ENST00000620438
A_23_P17275	0.0018978361	down	2.2783632	-2.2783632	-1.1879977	6.948617	6.6930704	5.871543	5.8232203	5.5453205	4.5806956	CTGTGTAGATGAAAGTGAAGGACGTCTTTGGGCTGAAAGCAAAGGGTTCCTGTACTTTGA	NM_016544	51277	DNAJC27	RBJ|RabJS	Homo sapiens DnaJ (Hsp40) homolog, subfamily C, member 27 (DNAJC27), transcript variant 1, mRNA [NM_016544]	hs|chr2:25180014-25179955	coding	ENST00000380809
CUST_H6L_12714	0.013473403	up	3.4257677	3.4257677	1.7764273	8.357753	8.0438385	8.893009	10.159157	10.1679325	10.296795	GTATATCGGAATCATCACCATCTGTGTATGTGTGATTGAGGTGTTGGGGATGTCCTTTGC	NM_001040033	963	CD53	MOX44|TSPAN25	Homo sapiens CD53 molecule (CD53), transcript variant 1, mRNA [NM_001040033]	hs|chr1:111440475-111441765	coding
A_23_P13885	0.031548582	down	2.2705257	-2.2705257	-1.1830263	11.879354	12.008137	11.191506	10.851388	10.399769	10.278758	CTGCCCCGTTGGTGTGATTATTTCATCTGTTAGATGTGGCTGTTTTGCGTAGCATCGTGT	NM_001007026	1822	ATN1	B37|D12S755E|DRPLA|HRS|NOD	Homo sapiens atrophin 1 (ATN1), transcript variant 1, mRNA [NM_001007026]	hs|chr12:7051255-7051314	coding	ENST00000396684
A_23_P137391	0.027070109	up	3.6434567	3.6434567	1.8653078	10.758316	11.139736	11.7014885	13.00454	13.245445	12.945478	GGAGCTTGGCAGAAGTTCACAGCCAGTGCAGGAATCCAGGTAGTGGGGGATGATCTCACA	NM_001428	2023	ENO1	ENO1L1|MPB1|NNE|PPH	Homo sapiens enolase 1, (alpha) (ENO1), transcript variant 1, mRNA [NM_001428]	hs|chr1:8924113-8924054	coding	ENST00000464920
A_23_P214977	0.011294423	down	2.627518	-2.627518	-1.3937006	8.540832	8.803177	8.00281	7.4174657	7.164144	6.5841064	ATAAGTTGGCATTCTCTCACATTCCACATGATATAGAGGGCTACGTTTTGGAATTTTCCT	NM_007214	11231	SEC63	DNAJC23|ERdj2|PRO2507|SEC63L	Homo sapiens SEC63 homolog (S. cerevisiae) (SEC63), mRNA [NM_007214]	hs|chr6:108192374-108192315	coding	ENST00000459782
A_33_P3224105	0.026040232	up	4.0191298	4.0191298	2.0068831	5.920727	6.2116127	6.110108	8.339997	8.459315	7.463784	TTCTTTCCCATCCTGGTTGGGCTTCTGTACCTCCTTATTAATTTATGAACCTGAAGTTGC	NM_001142761	90417	KNSTRN	C15orf23|HSD11|SKAP|TRAF4AF1	Homo sapiens kinetochore-localized astrin/SPAG5 binding protein (KNSTRN), transcript variant 2, mRNA [NM_001142761]	hs|chr15:40686247-40686306	coding	ENST00000416151
A_33_P3318661	0.017292785	up	19.395119	19.395119	4.2776217	3.0012927	3.0320077	3.634503	7.557399	8.127628	6.815641	AAGTAATTAATTGTGCATTTAATACCAGTTAGAGTTCCGACTCTGCATGGTGTCACAGTG	NM_203394	144455	E2F7		Homo sapiens E2F transcription factor 7 (E2F7), mRNA [NM_203394]	hs|chr12:77417635-77417576	coding	ENST00000416496
A_23_P167997	0.0018974056	up	8.434388	8.434388	3.0762835	10.3272915	10.718226	10.120727	13.552283	13.526671	13.316143	CAGTCGTAAGGAGAGCTACTCCGTGTATGTGTACAAGGTGCTAAAACAGGTTCACCCCGA	NM_003518	8339	HIST1H2BG	H2B.1A|H2B/a|H2BFA|dJ221C16.8	Homo sapiens histone cluster 1, H2bg (HIST1H2BG), mRNA [NM_003518]	hs|chr6:26216776-26216717	coding	ENST00000541790
CUST_H6L_32992	0.04748548	up	2.5431788	2.5431788	1.3466328	7.6695347	7.927711	8.527521	9.570169	8.7787485	9.815746	ACAGCTGGGCGCTTCACCCAGTGGTACTTTGGTGCCTACTCCATGTATCCTTCCACCTGA	ENST00000561972	1535	CYBA	p22-PHOX	cytochrome b-245, alpha polypeptide [Source:HGNC Symbol;Acc:2577] [ENST00000561972]	hs|chr16:88714496-88714437	coding
A_24_P652700	0.03411313	up	4.340074	4.340074	2.1177197	3.9323041	3.9310768	3.2472017	5.2932544	6.194713	5.9757733	ATCCAAACAGTTTTCACCATCCGGTTATCTTTCAGATACAGAGGAAAGTAATATGATTTG	NM_014985	22995	CEP152	MCPH4|MCPH9|SCKL5	Homo sapiens centrosomal protein 152kDa (CEP152), transcript variant 2, mRNA [NM_014985]	hs|chr15:49030758-49030699	coding	ENST00000399334
A_24_P26897	0.010393397	down	4.7540765	-4.7540765	-2.249165	9.216492	9.174525	8.922641	7.285566	7.056533	6.2240653	ATGGTGCCAAGTATCCTACGTTACAACAATAATATCATGGGAGAAATAGAAATAGCCTAG	NM_005539	3632	INPP5A	5PTASE	Homo sapiens inositol polyphosphate-5-phosphatase, 40kDa (INPP5A), mRNA [NM_005539]	hs|chr10:134596451-134596510	coding	ENST00000368594
A_23_P14124	0.04010167	down	3.831597	-3.831597	-1.9379458	7.3286552	7.2242355	7.8485174	4.9554095	6.0856743	5.546488	CATTTGTGCAGCTAAAAGACTGGGCTTCTCGCTTTTTAATCACACATTCAGAGTTTATTT	NM_206827	387496	RASL11A		Homo sapiens RAS-like, family 11, member A (RASL11A), mRNA [NM_206827]	hs|chr13:27847667-27847726	coding	ENST00000241463
A_24_P390909	0.027164223	down	3.853221	-3.853221	-1.9460648	6.6131644	6.7105474	5.2308593	4.4481964	4.339392	3.928787	CTGAGTGCCCGAGTGTTCTTCGAGAACTTCAAGTACGAGGACGCACTACGCCTGCTGCAA	NM_181882	57716	PRX	CMT4F	Homo sapiens periaxin (PRX), transcript variant 2, mRNA [NM_181882]	hs|chr19:40904712-40904653	coding	ENST00000324001
A_33_P3306159	0.034457196	down	2.3307338	-2.3307338	-1.2207842	9.127727	9.581846	8.545095	7.4887524	8.393414	7.7101507	AGTATGCGCAGATGCTGAAGACCAAGAAGTACCAGGACAGCGAGGGCCTGTACTACCTCG	NM_001080495	84629	TNRC18	CAGL79|TNRC18A	Homo sapiens trinucleotide repeat containing 18 (TNRC18), mRNA [NM_001080495]	hs|chr7:5347861-5347802	coding	ENST00000417666
CUST_H6L_15236	0.039305422	up	2.1630874	2.1630874	1.113092	7.5076156	7.1903343	7.348151	8.212723	8.333221	8.839433	GAAGCCACCACATCAGTCTCAACATCGATCCAGCCGTGAAGGCCGTCATGGGCATCTTCA	NM_018161	55191	NADSYN1		Homo sapiens NAD synthetase 1 (NADSYN1), mRNA [NM_018161]	hs|chr11:71194060-71195413	coding
CUST_H6L_15447	0.03093771	down	5.8388968	-5.8388968	-2.5456958	6.276306	6.7879877	5.97944	4.641537	3.6959922	3.069117	AAAGCATATGGTGCTACACCAAGCCGATACATGACCTTTTTACATGTGTATTCTGCCATT	NM_001377	79659	DYNC2H1	ATD3|DHC1b|DHC2|DNCH2|DYH1B|SRPS2B|SRTD3|hdhc11	Homo sapiens dynein, cytoplasmic 2, heavy chain 1 (DYNC2H1), transcript variant 1, mRNA [NM_001377]	hs|chr11:103082565-103082624	coding
A_33_P3358898	0.008856702	down	4.1386876	-4.1386876	-2.0491734	9.554567	10.80953	9.9017315	7.875123	8.472798	7.770387	AGGGGAGACGTGTGACCCTCTCCAGGATTTGAGGGGCTTAAGACACCCCCAACCAAAAAA	NM_001144950	284297	SSC5D		Homo sapiens scavenger receptor cysteine rich family, 5 domains (SSC5D), transcript variant 1, mRNA [NM_001144950]	hs|chr19:56030351-56030410	coding	ENST00000389623
CUST_H6L_21325	0.03712077	down	3.2155304	-3.2155304	-1.6850567	7.3009467	7.4894047	6.811231	5.1436334	5.6312656	5.771515	CCTAAAAGTGCTGTTACAGTTGCTGCTTTCAAAATGGAAGAAGATGACGCGCCCATCAAG	ENST00000467276	9781	RNF144A	RNF144|UBCE7IP4	ring finger protein 144A [Source:HGNC Symbol;Acc:20457] [ENST00000467276]	hs|chr2:7160880-7164539	coding
A_23_P137856	0.0071243155	up	7.7150893	7.7150893	2.9476829	6.3341336	7.034526	7.697817	9.070603	10.480564	10.358358	GTACCGATCGTAGCCCCTATGAGAAGGTTTCTGCAGGTAATGGTGGCAGCAGCCTCTCTT	NM_002456	4582	MUC1	ADMCKD|ADMCKD1|CA 15-3|CD227|EMA|H23AG|KL-6|MAM6|MCD|MCKD|MCKD1|MUC-1|MUC-1/SEC|MUC-1/X|MUC1/ZD|PEM|PEMT|PUM	Homo sapiens mucin 1, cell surface associated (MUC1), transcript variant 1, mRNA [NM_002456]	hs|chr1:155159726-155158652	coding	ENST00000337604
A_33_P3403075	0.048982866	up	6.3158174	6.3158174	2.6589694	5.9754972	6.1552234	6.4815598	9.758243	8.668757	8.162187	TTTCTACAAGCAGCTTTGATGAACAAAACTGATGCCAACTCTGCCTCACTCCATGAGATG	NM_018304	55771	PRR11		Homo sapiens proline rich 11 (PRR11), mRNA [NM_018304]	hs|chr17:57278961-57279020	coding	ENST00000614081
A_32_P15320	0.048370603	down	2.2973158	-2.2973158	-1.1999491	15.352762	15.74361	15.078252	14.53832	14.688076	13.348381	GAAAATTGGCTACAACCCCAACACAGTAGCATTTGTGCCAATTTCTGGTTAGAATGGTGA	NM_001402	1915	EEF1A1	CCS-3|CCS3|EE1A1|EEF-1|EEF1A|EF-Tu|EF1A|GRAF-1EF|HNGC:16303|LENG7|PTI1|eEF1A-1	Homo sapiens eukaryotic translation elongation factor 1 alpha 1 (EEF1A1), mRNA [NM_001402]	hs|chr6:74228739-74228680	coding	ENST00000415278
CUST_H6L_12810	0.012733041	down	3.4237266	-3.4237266	-1.7755674	7.043345	7.6514096	6.6468906	5.312571	5.5052166	5.1971545	ATCTACTTCCTGGAGGAGCGCATGCAACAGAAGTATGAGGCCAGCCGGGAGGACATCTAC	NM_022359	9659	PDE4DIP	CMYA2|MMGL	Homo sapiens phosphodiesterase 4D interacting protein (PDE4DIP), transcript variant 3, mRNA [NM_022359]	hs|chr1:144994656-144994597	coding
A_33_P3416366	0.012496526	up	3.3656774	3.3656774	1.7508968	5.061951	5.1304417	5.270206	6.4564357	7.2073555	7.0514994	AGAACCATAAGGTCCGCCAGAAACTGAAGGCCAAGGAGTGGGACGAGTTCCTGGCTAAGG	NM_005483	10036	CHAF1A	CAF-1|CAF1|CAF1B|CAF1P150|P150	Homo sapiens chromatin assembly factor 1, subunit A (p150) (CHAF1A), mRNA [NM_005483]	hs|chr19:4431965-4432024	coding	ENST00000587368
A_23_P145874	0.003696026	up	2.5523484	2.5523484	1.3518252	6.8971844	6.6520414	6.789299	8.325513	8.09205	7.976436	CATTGATATCCACTGGTCACATCATAACTGTCTATAGGGCAATAAAATCTGTGTTAAACT	ENST00000411955	219285	SAMD9L	C7orf6|DRIF2|UEF1	sterile alpha motif domain containing 9-like [Source:HGNC Symbol;Acc:HGNC:1349] [ENST00000411955]	hs|chr7:92760278-92760219	coding	ENST00000411955
A_33_P3321293	0.014263494	up	4.183492	4.183492	2.0647078	5.5558925	5.8010387	5.5101347	7.961261	8.010625	7.089301	ATCTACCCAACTTCCTGTACTGTTGCCCTTCTGATGTTAATAAAAGCAGCTGTTACTCCC	NM_178229	128239	IQGAP3		Homo sapiens IQ motif containing GTPase activating protein 3 (IQGAP3), mRNA [NM_178229]	hs|chr1:156495257-156495198	coding	ENST00000361170
A_24_P252996	0.022827301	up	2.326334	2.326334	1.2180582	1.6214284	1.9638873	2.3612325	2.471183	3.3073053	3.8222353	CCTGCAAAAGCAACTGGCACAAAGGCTGGAATTGGACCTCAGGGATTAATGAGTGTCCGG	NM_000804	2352	FOLR3	FR-G|FR-gamma|gamma-hFR	Homo sapiens folate receptor 3 (gamma) (FOLR3), mRNA [NM_000804]	hs|chr11:71850485-71850648	coding	ENST00000622388
A_33_P3352758	0.005283988	down	4.5361757	-4.5361757	-2.1814766	7.3457026	7.425024	6.259433	4.901936	5.2183523	4.365441	ATAAACATGCAAGTTTGCGACACTCGTTGTTTAACACAGAGACAGCCGTGAACCCCAAGT	NM_001013627	340527	NHSL2		Homo sapiens NHS-like 2 (NHSL2), mRNA [NM_001013627]	hs|chrX:71356956-71357015	coding
A_24_P772488	0.020499792	down	5.395972	-5.395972	-2.4318829	4.2288456	4.672692	4.29816	1.4940171	2.9457943	1.464237	GTCCTGCTGAGTTACCATAGCAACCAGCAACTCCAGGGTACCACAACAGACAATGGCTCA	NM_020911	91584	PLXNA4	FAYV2820|PLEXA4|PLXNA4A|PLXNA4B|PRO34003	Homo sapiens plexin A4 (PLXNA4), transcript variant 1, mRNA [NM_020911]	hs|chr7:131808746-131808687	coding	ENST00000359827
CUST_H6L_16728	0.04260627	up	6.789733	6.789733	2.7633548	3.0148287	1.3914344	1.3712142	4.5994415	4.7535076	4.714592	CAAAGTGTTAGATAAAAGGGGAAAATAGTCCAACCAGTGCCACAGGTGGACACCTAGATG	ENST00000549918	4940	OAS3	p100|p100OAS	2'-5'-oligoadenylate synthetase 3, 100kDa [Source:HGNC Symbol;Acc:8088] [ENST00000549918]	hs|chr12:113407315-113407374	coding
A_23_P370494	2.9723006E-4	down	2.7071352	-2.7071352	-1.4367669	3.8529968	3.1246479	2.7530308	2.4157646	1.6452024	1.3594078	TTTTAAGATTCTAGATAACTTCTTCATAGAGTTCGCAAAATATAGGTCAAATTTATGGTT	NM_032101	56099	PCDHGB7	ME6|PCDH-GAMMA-B7	Homo sapiens protocadherin gamma subfamily B, 7 (PCDHGB7), transcript variant 2, mRNA [NM_032101]	hs|chr5:140799914-140799973	coding	ENST00000612073
A_33_P3224800	0.010236413	up	3.4330661	3.4330661	1.7794976	5.1454234	5.6522546	5.655658	7.2119446	7.0959616	7.4839215	AAGCCAGAGACATACTTGATGCCCAAAGATGGCAAGAGTACCGCGACAGGTGAGAGGACG	ENST00000435988	654816	NCF1B	NCF-1B|SH3PXD1B	neutrophil cytosolic factor 1B pseudogene [Source:HGNC Symbol;Acc:HGNC:32522] [ENST00000435988]	hs|chr7:074580977-074580918	coding	ENST00000435988
A_33_P3240512	0.021315355	down	4.574701	-4.574701	-2.1936774	9.875195	9.6955385	8.757801	7.0543485	7.664304	7.0288486	GCTACTGTTTTCCTTCCTGTGTGTGAAGTAATGAATCATTGATTATGTGACTTGTTATGT	NM_138444	115207	KCTD12	C13orf2|PFET1|PFETIN	Homo sapiens potassium channel tetramerization domain containing 12 (KCTD12), mRNA [NM_138444]	hs|chr13:77454410-77454351	coding	ENST00000377474
A_23_P79015	0.039469715	down	4.2685504	-4.2685504	-2.0937462	6.436933	6.277097	6.034708	4.1130896	5.0138035	3.3406053	GAGGAGTTTGTCAAGATCCTGCGCTATGAGAATGAGGTGTTGCAGCTGGAGGAGGATGAG	NM_199037	6324	SCN1B	ATFB13|BRGDA5|GEFSP1	Homo sapiens sodium channel, voltage gated, type I beta subunit (SCN1B), transcript variant b, mRNA [NM_199037]	hs|chr19:35523584-35524447	coding	ENST00000596348
CUST_H6L_13210	0.029495092	up	2.189005	2.189005	1.1302751	7.140708	7.3326674	7.1695285	8.650903	8.372952	8.009876	GTTTACATCGTTTTTGTGCAGACTGCATCATCACAGCCCTTAGAAGTGGGTATGTTGAAA	ENST00000498201	6045	RNF2	BAP-1|BAP1|DING|HIPI3|RING1B|RING2	ring finger protein 2 [Source:HGNC Symbol;Acc:10061] [ENST00000498201]	hs|chr1:185060823-185060882	coding
A_19_P00811706	0.041590683	down	5.512523	-5.512523	-2.4627128	10.521953	11.334036	9.288364	7.919036	8.051501	7.785678	AAACTCATTATTTCTAGTTAGTTCATCTGTGGAAAAGGATATCGTTCTTGAGGAGAGGGG	NM_005578	4026	LPP		Homo sapiens LIM domain containing preferred translocation partner in lipoma (LPP), transcript variant 1, mRNA [NM_005578]	hs|chr3:188601619-188601678	coding	ENST00000616304
A_23_P150325	0.04745843	down	8.76806	-8.76806	-3.1322577	5.9755907	6.793658	5.519896	2.2362754	2.8574157	3.798681	GTCGGATGTTAAGATATTATATTTCAGTACTAGGAGCTTCTTTGCAGTCATTAACATGAC	NM_032021	83935	TMEM133	AD031	Homo sapiens transmembrane protein 133 (TMEM133), mRNA [NM_032021]	hs|chr11:100864382-100864441	coding	ENST00000303130
A_23_P156880	0.003916571	down	17.29826	-17.29826	-4.112555	9.305681	10.659996	8.435382	5.148886	6.124105	4.7904005	CATTGATCAAGTTCGGGGGAATAAAGACAGACCACACCTAAAACTGCCTTTCTGCTTCTC	NM_006208	5167	ENPP1	ARHR2|COLED|M6S1|NPP1|NPPS|PC-1|PCA1|PDNP1	Homo sapiens ectonucleotide pyrophosphatase/phosphodiesterase 1 (ENPP1), mRNA [NM_006208]	hs|chr6:132211871-132211930	coding	ENST00000513998
A_32_P190769	0.004160919	down	17.092247	-17.092247	-4.09527	6.5526195	7.7175703	6.747236	2.303798	4.1383724	2.289444	CATACTTTGTGCACTTATTGCTCTCCTTCTGAGTCAGGACATGTGTACAGGAGACCAAGA	NM_031911	114905	C1QTNF7	CTRP7|ZACRP7	Homo sapiens C1q and tumor necrosis factor related protein 7 (C1QTNF7), transcript variant 3, mRNA [NM_031911]	hs|chr4:15446726-15446785	coding	ENST00000429690
A_23_P155351	0.04564305	down	2.2526083	-2.2526083	-1.1715964	5.8924	6.5406084	5.2349777	4.6068964	4.987876	4.558423	CATCCCATAGTAAGTTTTTAAAAATTTTGTCAGGCGATCCGTACTGTGAGAAGGATGCTC	NM_000060	686	BTD		Homo sapiens biotinidase (BTD), transcript variant 3, mRNA [NM_000060]	hs|chr3:15686430-15686489	coding	ENST00000383778
A_23_P77228	0.004886714	down	2.2190306	-2.2190306	-1.1499295	9.120903	9.280465	8.87012	8.034269	7.9703417	7.817087	TTGTCCTTAGGTCTATGAGTGAGTCCGATCTTTTCTTGTGAAAGGTTTTGGGCATCGTAC	NM_022769	64784	CRTC3	TORC-3|TORC3	Homo sapiens CREB regulated transcription coactivator 3 (CRTC3), transcript variant 1, mRNA [NM_022769]	hs|chr15:91187847-91187906	coding	ENST00000420329
CUST_H6L_23269	0.017603219	up	2.3789568	2.3789568	1.250329	4.4687767	4.0593257	4.652342	6.0314536	5.2612777	5.638701	TTTCCAGTGCTCAATGCGGGCAGGTGGGGCATCTGTGCGTTTGGTAAATACATGATGTTT	ENST00000465761	80336	PABPC1L	C20orf119|PABPC1L1|dJ1069P2.3|ePAB	poly(A) binding protein, cytoplasmic 1-like [Source:HGNC Symbol;Acc:15797] [ENST00000465761]	hs|chr20:43565766-43565825	coding
CUST_H6L_29259	0.019851059	up	2.5632102	2.5632102	1.3579518	3.4596455	3.1586485	2.9295654	5.18852	4.231193	4.2020025	AAGAAGACAGCAAACAAAGTTCGTTCCAAGTTAAAGAGCATCGAGCAGTCCATCGAGCAA	NM_001165903	6804	STX1A	HPC-1|P35-1|STX1|SYN1A	Homo sapiens syntaxin 1A (brain) (STX1A), transcript variant 2, mRNA [NM_001165903]	hs|chr7:73119516-73118731	coding
A_32_P43812	0.030471615	down	2.6383793	-2.6383793	-1.399652	7.580963	7.863065	6.876041	6.04529	6.114604	5.96122	AGATGTTTACTGCTGAAGTAGGTCAGAAATTGTATTATTTGATTTGCCTCAAACATCCAC	NM_001040402	23142	DCUN1D4		Homo sapiens DCN1, defective in cullin neddylation 1, domain containing 4 (DCUN1D4), transcript variant 1, mRNA [NM_001040402]	hs|chr4:52782383-52782442	coding	ENST00000451288
A_24_P42693	0.031205859	up	18.81844	18.81844	4.234075	1.3873017	1.3290449	2.2721858	6.5720797	6.128154	4.9905233	TCAGTCAGTGTCTCAAAATAAAATCCTGCTACAAACATTGATCTCTTTTCATAGCCTAAG	NM_021187	57834	CYP4F11	CYPIVF11	Homo sapiens cytochrome P450, family 4, subfamily F, polypeptide 11 (CYP4F11), transcript variant 1, mRNA [NM_021187]	hs|chr19:16023422-16023363	coding	ENST00000620614
A_23_P211039	0.010957531	down	12.393003	-12.393003	-3.631454	10.871866	11.610456	11.164513	7.9982595	7.7000103	7.054201	TATGGGGGTAGATAGAAAAGGAGTTGAATCATCAGAGTAAACTGCCAGTTGCAAATTTGA	NM_006988	9510	ADAMTS1	C3-C5|METH1	Homo sapiens ADAM metallopeptidase with thrombospondin type 1 motif, 1 (ADAMTS1), mRNA [NM_006988]	hs|chr21:28209768-28209709	coding	ENST00000464589
A_33_P3421338	0.011160248	up	13.469268	13.469268	3.7515996	3.7195144	3.559784	4.060448	7.934465	7.6438103	7.0162697	TACAGCAGCTGGTGCAAGAGGAAAAAATTGAGCCTGGGGCAGAGGCCTTGAGGACTTCAG	NM_001265577	146909	KIF18B		Homo sapiens kinesin family member 18B (KIF18B), transcript variant 1, mRNA [NM_001265577]	hs|chr17:43006294-43006235	coding	ENST00000590129
A_24_P299423	0.0030437885	down	5.6325445	-5.6325445	-2.4937868	3.9606545	4.5901823	4.018146	1.7046919	2.098429	1.2845018	AGAACACAAGCCTTTTTGACTCTAGGACTCATACTCTTAACTATTACTCCAAAGTGATAA	ENST00000560241	3603	IL16	LCF|NIL16|PRIL16|prIL-16	interleukin 16 [Source:HGNC Symbol;Acc:HGNC:5980] [ENST00000560241]	hs|chr15:81582321-81582380	coding	ENST00000560241
A_23_P124837	0.009235312	down	2.1604986	-2.1604986	-1.1113642	11.667658	11.812672	11.465616	10.499412	10.909396	10.203042	GTGGAGATTGGAAACCCCACCTACAAGATGTACGAAGGCGGAGAGCCTGATGATGTGGGA	NM_002332	4035	LRP1	A2MR|APOER|APR|CD91|IGFBP3R|LRP|LRP1A|TGFBR5	Homo sapiens low density lipoprotein receptor-related protein 1 (LRP1), mRNA [NM_002332]	hs|chr12:57605946-57606005	coding	ENST00000556356
A_33_P7838956	0.005585909	down	3.3315623	-3.3315623	-1.7361988	8.65676	8.175201	7.8590746	6.6804333	6.646785	6.1552234	TCCAGATGGGTGACTGATGGCTTTGGGTAGCTGATGCATGCTTTAATATTTGCCTATAGC	NM_014155	29068	ZBTB44	BTBD15|HSPC063|ZNF851	Homo sapiens zinc finger and BTB domain containing 44 (ZBTB44), transcript variant 3, mRNA [NM_014155]	hs|chr11:130097510-130097451	coding	ENST00000397753
A_23_P302005	0.0134203015	down	19.84171	-19.84171	-4.3104644	10.398077	11.463249	9.623035	6.0941057	6.275838	6.1830254	GAATTCATGGGTAGATGATTTGTGCAGATCTGAATTTAAGAACATTTCCTTTTTCTGTGG	NM_006873	11037	STON1	SALF|SBLF|STN1|STNB1	Homo sapiens stonin 1 (STON1), transcript variant 2, mRNA [NM_006873]	hs|chr2:48825258-48825317	coding	ENST00000404752
CUST_H6L_17719	0.018615799	down	6.9083743	-6.9083743	-2.7883463	10.665811	10.737532	9.954523	7.5068574	7.548294	7.9376783	AATATATGAAACTGCTGCCCAAAATCCTGGCTCACTCTATTGAACACAACCAGCACATTG	NM_001161576	23034	SAMD4A	SAMD4|SMAUG|SMAUG1|SMG|SMGA	Homo sapiens sterile alpha motif domain containing 4A (SAMD4A), transcript variant 2, mRNA [NM_001161576]	hs|chr14:55168882-55168941	coding
A_32_P210202	0.012774116	up	40.946224	40.946224	5.3556585	1.5638003	2.6677916	2.785689	7.8708644	8.212391	7.001002	AAGCTGCTGCGCTAGACTTGGATATTTTGGGTAGTGAAGAAGCAATGGCAATCTTGAGTC	NM_203394	144455	E2F7		Homo sapiens E2F transcription factor 7 (E2F7), mRNA [NM_203394]	hs|chr12:77415579-77415520	coding	ENST00000416496
A_33_P3369401	0.043280527	up	12.034963	12.034963	3.5891597	1.3692865	1.4181025	5.350457	4.970847	6.3381195	7.596358	GAAAAAGAATGTGCATTGGTCGCCGATTAGCAGAGCTTCAACTGCATTTGGCTCTTTGTT	NM_000782	1591	CYP24A1	CP24|CYP24|HCAI|P450-CC24	Homo sapiens cytochrome P450, family 24, subfamily A, polypeptide 1 (CYP24A1), transcript variant 1, mRNA [NM_000782]	hs|chr20:52773988-52773929	coding	ENST00000216862
A_23_P209246	0.0016544415	down	5.3252068	-5.3252068	-2.4128375	8.112308	8.062774	7.226792	5.8742695	5.4847474	4.8043437	ACTCAGAGTGTGACTCTGACTGTGACCTTGGCCTTAATGAGGAACTTCTTAGGAGAGTTT	NM_005270	2736	GLI2	CJS|HPE9|PHS2|THP1|THP2	Homo sapiens GLI family zinc finger 2 (GLI2), mRNA [NM_005270]	hs|chr2:121749676-121749735	coding	ENST00000361492
A_23_P302018	0.045203872	up	4.2106695	4.2106695	2.0740497	2.9782405	2.0977654	1.8960948	4.139143	4.620557	4.43455	GCTGAGAGTGCTTCCTTCTTGAAGACGAGTGTCATTCATCACTTCAGTGATCCATGCATA	NM_003328	7294	TXK	BTKL|PSCTK5|PTK4|RLK|TKL	Homo sapiens TXK tyrosine kinase (TXK), mRNA [NM_003328]	hs|chr4:48069318-48069259	coding	ENST00000514937
A_23_P151637	0.012630599	up	7.7364674	7.7364674	2.951675	1.5549948	2.7051134	2.8644414	5.127275	5.128251	5.7240486	GTGGTAACCCAAATATGACCTGTCCTAGTAACAAAACTCGCAAAAATTGTCACCACAGTG	NM_002934	6036	RNASE2	EDN|RAF3|RNS2	Homo sapiens ribonuclease, RNase A family, 2 (liver, eosinophil-derived neurotoxin) (RNASE2), mRNA [NM_002934]	hs|chr14:21424175-21424234	coding	ENST00000304625
A_23_P253524	0.024632864	up	7.217794	7.217794	2.851558	4.149246	3.8320763	3.487298	7.903164	6.117722	6.0024095	CTGAGTGCAAAACTCAGTAGACTCCTCTTTGTCACTTCTCTGGAGATCCAGCATTCCTTA	NM_001813	1062	CENPE	CENP-E|KIF10|MCPH13|PPP1R61	Homo sapiens centromere protein E, 312kDa (CENPE), transcript variant 1, mRNA [NM_001813]	hs|chr4:104027398-104027339	coding	ENST00000611174
CUST_H6L_15500	0.028337093	down	4.1795263	-4.1795263	-2.0633395	5.7415934	5.48491	4.5475116	4.039753	3.7698767	1.7743675	GTAAATTTGAAGCCCTCTGTGGTTTGTACCAAAAGAAGAGAGGTGTCAGAAGCTGTCAGT	ENST00000461480	83875	BCO2	B-DIOX-II|BCDO2	beta-carotene oxygenase 2 [Source:HGNC Symbol;Acc:18503] [ENST00000461480]	hs|chr11:112050406-112050465	coding
A_23_P69863	0.013802969	down	4.5238504	-4.5238504	-2.1775513	7.350565	8.393935	7.2543244	5.647296	5.8009634	5.0179124	GATCTAGAATTCGAGAGTGTCATGGACAAAAATTTCACCTTGAGATTGAGCTTTTATTTC	NM_015669	26167	PCDHB5	PCDH-BETA5	Homo sapiens protocadherin beta 5 (PCDHB5), mRNA [NM_015669]	hs|chr5:140517455-140517514	coding	ENST00000231134
A_23_P431381	0.01715622	up	3.051696	3.051696	1.6096113	3.8702183	3.384656	3.5013843	5.425089	5.3885326	4.771471	TTCCAAGGCCAGGTGGCCACAGGGACGATGCAGATGCAGAGCCCACGTCACATGCTCGCT	NM_001134875	283643	C14orf80		Homo sapiens chromosome 14 open reading frame 80 (C14orf80), transcript variant 1, mRNA [NM_001134875]	hs|chr14:105965354-105965413	coding	ENST00000392522
CUST_H6L_17824	0.036137402	up	8.60255	8.60255	3.1047642	3.5871177	3.342251	3.504053	6.645204	5.4201555	7.682356	TTATGGACGAGTCCTCTGGGTCTGACGATGACTGCAGCTCTCAGGCGAGTTTCCGAATCT	NM_020715	57475	PLEKHH1		Homo sapiens pleckstrin homology domain containing, family H (with MyTH4 domain) member 1 (PLEKHH1), mRNA [NM_020715]	hs|chr14:68038497-68038556	coding
A_32_P171061	0.014536192	up	6.581786	6.581786	2.7184792	5.1707745	4.4829397	4.654026	8.530745	6.7364326	7.1959996	CTGCTGGAGGGACACTGCTGGCAAACGGAGACCTATTTTTGTACAAAGAACCCTTGACCT	NM_005170	430	ASCL2	ASH2|HASH2|MASH2|bHLHa45	Homo sapiens achaete-scute family bHLH transcription factor 2 (ASCL2), mRNA [NM_005170]	hs|chr11:2290018-2289959	coding	ENST00000331289
A_24_P11315	0.0053224666	down	5.8058834	-5.8058834	-2.5375156	11.31134	12.150742	10.85086	8.44184	9.924064	8.334492	TACGGCTTGACAGCAGACACCTACATCGACCTGGCAGCTGATGAGGAAGGTCTTTGGGCT	NM_020190	56944	OLFML3	HNOEL-iso|OLF44	Homo sapiens olfactomedin-like 3 (OLFML3), transcript variant 1, mRNA [NM_020190]	hs|chr1:114523966-114524025	coding	ENST00000491700
A_33_P3395650	0.009729071	down	8.513184	-8.513184	-3.0896988	4.578634	5.231224	4.2318897	1.6418308	1.5500871	1.5807327	GATAAGGTAGATGCAAACAAAGAAGAACGGCGAGTTCAGGTTAGTTTTCTCTTTCGGTAA	NM_032054	56110	PCDHGA5	CDH-GAMMA-A5|ME3|PCDH-GAMMA-A5	Homo sapiens protocadherin gamma subfamily A, 5 (PCDHGA5), transcript variant 2, mRNA [NM_032054]	hs|chr5:140746280-140746339	coding	ENST00000611914
A_33_P3403132	0.0059822486	up	2.6051161	2.6051161	1.3813477	8.474359	8.6851425	8.708933	10.036741	10.075842	9.899893	ACCTATGTCAGACACTACATGATGACTCAAGGCCAATAATAAAGACATTTCCTACCTGCA	NM_005234	2063	NR2F6	EAR-2|EAR2|ERBAL2	Homo sapiens nuclear receptor subfamily 2, group F, member 6 (NR2F6), mRNA [NM_005234]	hs|chr19:17342753-17342694	coding	ENST00000291442
CUST_H6L_15363	0.025437752	down	2.479985	-2.479985	-1.3103313	7.875984	8.163319	7.618858	6.5712757	6.4811525	6.674739	TTGTGTGTTTTAATCTTCCTGGTTGCAGTCTTAGTTGTTCAGCCCTGAGAATTTTGAGCC	NM_032943	54843	SYTL2	CHR11SYT|EXO4|PPP1R151|SGA72M|SLP2|SLP2A	Homo sapiens synaptotagmin-like 2 (SYTL2), transcript variant a, mRNA [NM_032943]	hs|chr11:85468865-85468806	coding
A_24_P128308	0.0052517946	down	2.3640187	-2.3640187	-1.2412415	8.170084	6.86232	7.3432136	7.042283	5.686076	5.9235353	CCCTGAGATTGGCTTGACAACTTTGTTTTCTCAGGTAGCACTTGTAGTAAATTCATATTT	ENST00000469435	1316	KLF6	BCD1|CBA1|COPEB|CPBP|GBF|PAC1|ST12|ZF9	Kruppel-like factor 6 [Source:HGNC Symbol;Acc:HGNC:2235] [ENST00000469435]	hs|chr10:3823035-3822976	coding	ENST00000469435
A_23_P64661	0.0044640214	up	2.7494674	2.7494674	1.4591521	4.771059	3.8985677	5.2170706	6.082267	5.5425515	6.639336	CCCTTTAAATCTCCCAAATGACTGTCTCTATCTTCATGAGTGTGACTTGAGGTGTTGGGA	NM_032496	64333	ARHGAP9	10C|RGL1	Homo sapiens Rho GTPase activating protein 9 (ARHGAP9), transcript variant 1, mRNA [NM_032496]	hs|chr12:57866222-57866163	coding	ENST00000430041
A_33_P3393655	0.022260021	down	7.559508	-7.559508	-2.9182923	6.880947	6.012566	5.1236362	3.0770612	3.5465894	2.6386213	CTCAAAGGCTGGTCTGTCCACAGTTTATAAATGGAACAGCAAAGGATTCTATTCTTACCA	NM_018176	55203	LGI2	LGIL2	Homo sapiens leucine-rich repeat LGI family, member 2 (LGI2), mRNA [NM_018176]	hs|chr4:25005676-25005617	coding	ENST00000382114
A_33_P3266674	0.019623043	down	2.6121185	-2.6121185	-1.3852203	4.473568	4.417624	4.0794287	2.7359004	3.0562792	3.0227802	AGGTGAGCACGTCCATCTCAGGAGGCGTGGAGGGAAAAGACATGTCATGAAGGGTTTTTT	NM_025224	140685	ZBTB46	BTBD4|BZEL|RINZF|ZNF340|dJ583P15.7|dJ583P15.8	Homo sapiens zinc finger and BTB domain containing 46 (ZBTB46), mRNA [NM_025224]	hs|chr20:62375999-62375940	coding	ENST00000302995
A_24_P99090	0.017197903	up	11.241252	11.241252	3.4907308	4.6069555	4.8286443	4.179515	9.020963	7.9348655	7.1314797	CCAGTTCTTCTCAAGGTATAATAAGAAATAAGACTCTATCAAGATCCATAGCATCTGAAG	NM_018204	26586	CKAP2	LB1|TMAP|se20-10	Homo sapiens cytoskeleton associated protein 2 (CKAP2), transcript variant 1, mRNA [NM_018204]	hs|chr13:53035863-53035922	coding	ENST00000378034
CUST_H6L_19668	0.018429572	down	22.336391	-22.336391	-4.481324	7.18703	7.297343	5.6039023	1.4822537	3.2893186	1.8727312	TCATCAATAAAACAGGGGCAAGCATTGATGACTTTATACAGTCTGTGGAGCACCAGAACA	NM_001288986	10351	ABCA8		Homo sapiens ATP-binding cassette, sub-family A (ABC1), member 8 (ABCA8), transcript variant 3, mRNA [NM_001288986]	hs|chr17:66898868-66891110	coding
A_33_P3312549	0.006783352	down	3.4899364	-3.4899364	-1.8032007	8.352525	8.038965	7.827393	6.3997316	6.086808	6.32274	TACTTTGAACCGAGGAGTCCTCAGCTGCCTGGAGCCATGTGACAGTCTCCTTCTTGGGGA	ENST00000333235				chondroitin sulfate proteoglycan 4 pseudogene 4, Y-linked [Source:HGNC Symbol;Acc:HGNC:38535] [ENST00000333235]	hs|chr15:84858074-84858133	coding	ENST00000333235
A_23_P79496	0.044319566	down	14.067426	-14.067426	-3.8142865	7.331621	7.1590195	4.059626	2.8824575	2.3322368	1.8927126	TAATTCAAGTAGATGGAAGCGGTGATACATCTTCCAATGAAGAAATAGGAAGTACAAGAG	NM_001198593	286749	STON1-GTF2A1L	SALF	Homo sapiens STON1-GTF2A1L readthrough (STON1-GTF2A1L), transcript variant 2, mRNA [NM_001198593]	hs|chr2:48896919-48896978	coding	ENST00000394754
A_24_P365180	0.025574645	down	6.205596	-6.205596	-2.6335697	4.0588903	3.7517676	4.8397703	1.5590705	1.786068	1.4045819	TGATTTCACTTCATTTCGGAAGAAAAATTATCCATATCATTTTTAAAGACGCAAATGACT	NM_032160	92126	DSEL	C18orf4	Homo sapiens dermatan sulfate epimerase-like (DSEL), mRNA [NM_032160]	hs|chr18:65174204-65174145	coding	ENST00000310045
A_23_P144827	0.039454065	down	4.680271	-4.680271	-2.226592	9.627467	10.261668	8.978856	6.99435	7.5315814	7.662286	ACAAAGCTGACTGTTCACACTGATTGCCCAGCACATACCGTCTTGCCAGTTTCTTCTTTT	NM_012304	23194	FBXL7	FBL6|FBL7	Homo sapiens F-box and leucine-rich repeat protein 7 (FBXL7), transcript variant 1, mRNA [NM_012304]	hs|chr5:15939565-15939624	coding	ENST00000504595
A_24_P80500	0.0078508565	down	2.296567	-2.296567	-1.1994789	3.3407097	4.138794	3.4033105	2.3331585	2.9249744	2.0262446	AGTCCATTGATTATAAGATTATCTATGAGGTTTTGGACCGGGCACTACACTACCGAATTA	NM_020139	56898	BDH2	DHRS6|EFA6R|PRO20933|SDR15C1|UCPA-OR|UNQ6308	Homo sapiens 3-hydroxybutyrate dehydrogenase, type 2 (BDH2), mRNA [NM_020139]	hs|chr4:103999099-103999040	coding
CUST_H6L_19514	0.046415042	down	20.3847	-20.3847	-4.349415	10.19792	9.612474	8.165081	3.9832604	6.664988	4.278981	CATTTTTGCAGGCTGGCTTTGGAATAGATGGACAGTTTGTTTCCTGTCTGATAGCACCAC	NM_002126	3131	HLF		Homo sapiens hepatic leukemia factor (HLF), mRNA [NM_002126]	hs|chr17:53398246-53398305	coding
A_23_P88963	0.03894382	up	2.5265784	2.5265784	1.3371849	12.535861	13.047164	12.704003	14.41657	14.098152	13.783863	CAGGAGGAGTATGTCAAGCGAGCCCTGGCCAACAGCCTTGCCTGTCAAGGAAAGTACACT	NM_000034	226	ALDOA	ALDA|GSD12|HEL-S-87p	Homo sapiens aldolase A, fructose-bisphosphate (ALDOA), transcript variant 1, mRNA [NM_000034]	hs|chr16:30081324-30081470	coding	ENST00000569545
A_23_P318284	0.04826255	down	2.2275054	-2.2275054	-1.1554289	10.609203	10.523216	9.599976	8.927565	9.654808	8.683738	CAGCCAATCTGTGAATGTAAAAACTACACTGTTGCCTTGCTAGGATCCACCCTCCTATAA	NM_015141	23171	GPD1L	GPD1-L	Homo sapiens glycerol-3-phosphate dehydrogenase 1-like (GPD1L), mRNA [NM_015141]	hs|chr3:32209871-32209930	coding	ENST00000474846
A_23_P69497	0.015430642	down	4.632606	-4.632606	-2.211824	7.3163996	6.8231235	6.9713373	4.9607224	5.148306	4.36636	TCCTCTCCGTGCGCTTGGAGCCTCTTTTTGCAAATAAAGTTGGTGCAGCTTCGCGGAGAG	NM_003278	7123	CLEC3B	TN|TNA	Homo sapiens C-type lectin domain family 3, member B (CLEC3B), mRNA [NM_003278]	hs|chr3:45077502-45077561	coding	ENST00000296130
A_23_P1519	0.022784166	up	3.350412	3.350412	1.7443384	5.9902916	6.3427734	7.0649476	8.087801	7.561585	8.981642	TGGAGAGAAGGTGGATGTCTACATCATGACGCAGCCGCTGTCGGGCAAGTGGATCCACTT	NM_004910	9600	PITPNM1	DRES9|NIR2|PITPNM|RDGB|RDGB1|RDGBA|RDGBA1|Rd9	Homo sapiens phosphatidylinositol transfer protein, membrane-associated 1 (PITPNM1), transcript variant 1, mRNA [NM_004910]	hs|chr11:67261724-67261492	coding	ENST00000526450
A_24_P396167	0.03296087	up	3.5575192	3.5575192	1.8308715	4.582838	5.102207	6.1920824	5.842331	6.896671	8.630742	GACTTCATCATGCTGCAGAACAACGAGCACAGAATTGCGCAGTACCTGGCCACTTATGGC	NM_001335	1521	CTSW	LYPN	Homo sapiens cathepsin W (CTSW), mRNA [NM_001335]	hs|chr11:65650345-65650568	coding	ENST00000307886
A_24_P88850	0.012230716	down	2.9946887	-2.9946887	-1.582406	5.8545375	6.22179	4.7554073	4.5909634	4.348246	3.1453075	TTGTGTTTGAAATTCCATGTCGGGTTTACTTGGAATGAAAGATACTTGAATTATTGTGCG	NM_012219	22808	MRAS	M-RAs|R-RAS3|RRAS3	Homo sapiens muscle RAS oncogene homolog (MRAS), transcript variant 1, mRNA [NM_012219]	hs|chr3:138124161-138124220	coding	ENST00000289104
A_23_P323751	0.026844585	up	25.521416	25.521416	4.6736364	1.3902042	4.0580716	2.7702842	7.5345864	7.537833	7.167048	TGTTTTGTCATGTATATACCAGGTATTGGTTTTATGGTTTAAACACTATGGATACAGGGG	NM_030919	81610	FAM83D	C20orf129|CHICA|dJ616B8.3	Homo sapiens family with sequence similarity 83, member D (FAM83D), mRNA [NM_030919]	hs|chr20:37581326-37581385	coding	ENST00000217429
A_23_P401904	0.03621252	up	4.3860135	4.3860135	2.1329103	5.8609147	5.964051	6.205931	8.257727	8.650719	7.5211825	TCCCATCACAGAGTCTGAGCTCCAAGCAGAAGGGCCACACCTGGGCTTTGGAGACAGATA	NM_001009936	26147	PHF19	MTF2L1|PCL3|TDRD19B	Homo sapiens PHD finger protein 19 (PHF19), transcript variant 2, mRNA [NM_001009936]	hs|chr9:123632058-123631999	coding	ENST00000312189
A_23_P354547	0.037206378	up	3.0250337	3.0250337	1.5969512	4.259284	3.287387	4.3555784	5.846128	5.438295	5.408682	GACCTGAGAACAGAGGAGTCAGAGAGAAGAGTTGCTGAAACTGTACCTGCTGTTACTGGC	ENST00000558468	10379	IRF9	IRF-9|ISGF3|ISGF3G|p48	interferon regulatory factor 9 [Source:HGNC Symbol;Acc:HGNC:6131] [ENST00000558468]	hs|chr14:24636167-24636226	coding	ENST00000558468
CUST_H6L_18989	0.011648903	down	3.2886922	-3.2886922	-1.717514	7.1526947	6.799002	6.5396423	5.660882	4.7103515	4.967563	ATTGAGATCGAGAACCTGCAGACCAGGCTACAGCAACTGGACGAGGAGAACAGTGAACTC	NM_014700	9727	RAB11FIP3	CART1|Rab11-FIP3	Homo sapiens RAB11 family interacting protein 3 (class II) (RAB11FIP3), transcript variant 1, mRNA [NM_014700]	hs|chr16:560775-568976	coding
A_23_P330461	0.042512823	up	3.7232454	3.7232454	1.8965607	6.1346173	5.836205	6.781197	8.772718	7.083891	8.585093	CTGATGGCGTACACTGTGGCTCTGGCTAACTCCTACGGACGCCTCATCTCTGAGCTCAAA	NM_144686	147798	TMC4		Homo sapiens transmembrane channel-like 4 (TMC4), transcript variant 2, mRNA [NM_144686]	hs|chr19:54664278-54664219	coding	ENST00000617472
A_33_P3226605	0.010857338	down	2.4262183	-2.4262183	-1.2787093	8.4054575	8.229963	7.1760936	7.0883975	6.740135	6.146854	GGGTCATTTGGCACTTCTCAGCAAGTAGGATACTTCTCATGTTTTGAAATTATATGAATA	NM_033222	11168	PSIP1	DFS70|LEDGF|PAIP|PSIP2|p52|p75	Homo sapiens PC4 and SFRS1 interacting protein 1 (PSIP1), transcript variant 2, mRNA [NM_033222]	hs|chr9:15464389-15464330	coding	ENST00000380733
A_23_P207125	0.0013202694	down	5.0919423	-5.0919423	-2.348216	10.294841	10.46327	9.835634	7.9046483	7.992647	7.6518016	CTGGCATTTTGTGGGGTGTTAGTGCCAAACTTGAATAGGGGCTGGGGTGCTGTCTTCCAC	NM_020795	57555	NLGN2		Homo sapiens neuroligin 2 (NLGN2), mRNA [NM_020795]	hs|chr17:7322736-7322795	coding	ENST00000302926
A_33_P3221129	0.011497354	down	4.294133	-4.294133	-2.102367	6.8985415	7.1500835	6.336049	4.691721	4.716615	4.6692367	CCCTTTTACCCTCCATTTGTGTTTATTGCATATCCACTATAACAACATTAAAGGACCTTT	NM_203422	221091	LRRN4CL		Homo sapiens LRRN4 C-terminal like (LRRN4CL), mRNA [NM_203422]	hs|chr11:62453945-62453886	coding	ENST00000317449
A_23_P74950	0.04717975	up	3.6544473	3.6544473	1.8696532	5.9992723	7.0913844	7.973978	8.674807	8.770319	9.228471	TAATGGGTTAAATCCTTTAAAACAAGGAGTTGTGGGGGAAGGGTGTCGTGCACTCCTAGA	NM_018715	55920	RCC2	TD-60	Homo sapiens regulator of chromosome condensation 2 (RCC2), transcript variant 1, mRNA [NM_018715]	hs|chr1:17733553-17733494	coding	ENST00000375436
A_33_P3275055	0.007997617	down	5.4576807	-5.4576807	-2.448288	7.22155	7.2866297	5.7880487	4.361803	4.9077415	3.6818202	GACCACAGAGAAGCGCATGAGTTACTGTGATGGAGTTTTTAAGAAGGAAACTGGGAAGGA	NM_001160011	256435	ST6GALNAC3	PRO7177|SIAT7C|ST6GALNACIII|STY	Homo sapiens ST6 (alpha-N-acetyl-neuraminyl-2,3-beta-galactosyl-1,3)-N-acetylgalactosaminide alpha-2,6-sialyltransferase 3 (ST6GALNAC3), transcript variant 2, mRNA [NM_001160011]	hs|chr1:76878040-76878099	coding	ENST00000621530
A_24_P924591	0.021724464	down	3.5037951	-3.5037951	-1.8089184	8.481894	8.037814	7.3498216	6.170227	6.6559095	5.616636	GTAAGCAGATGATGATTTTACCTGTCAATACCAGCACTGTATTACTAACATGCAAAATAC	NM_007146	7716	VEZF1	DB1|ZNF161	Homo sapiens vascular endothelial zinc finger 1 (VEZF1), mRNA [NM_007146]	hs|chr17:56049012-56048953	coding	ENST00000258963
A_33_P3237927	0.030418884	up	4.8353815	4.8353815	2.2736297	7.19072	7.241176	7.5436344	10.265622	9.226624	9.304174	ACCCTTGCTCAGATGCCTGGCAGGGCTGGGTGGCGATTCATAAAGACCTCGTGTTGATTC	NM_001164741	393	ARHGAP4	C1|RGC1|RhoGAP4|SrGAP4|p115	Homo sapiens Rho GTPase activating protein 4 (ARHGAP4), transcript variant 1, mRNA [NM_001164741]	hs|chrX:153172894-153172835	coding	ENST00000350060
A_23_P335452	0.007560278	down	9.677576	-9.677576	-3.2746458	9.343683	9.451452	9.024887	6.2963076	6.5184317	5.181348	TAGACTTGAATCTACTCTAAACGAATATTTAATCCAACCTCACTACATTGTAGCTCAGTC	NM_153367	219654	ZCCHC24	C10orf56|Z3CXXC8	Homo sapiens zinc finger, CCHC domain containing 24 (ZCCHC24), mRNA [NM_153367]	hs|chr10:81142503-81142444	coding	ENST00000372336
A_24_P12626	0.018784806	down	3.641771	-3.641771	-1.8646402	12.258842	11.954216	11.294941	10.900656	9.932415	9.081007	TTGACTTTGAAGATGTGATTGCAGAACCAGAAGGGACACACAGTTTTGACGGCATTTGGA	NM_001753	857	CAV1	BSCL3|CGL3|LCCNS|MSTP085|PPH3|VIP21	Homo sapiens caveolin 1, caveolae protein, 22kDa (CAV1), transcript variant 1, mRNA [NM_001753]	hs|chr7:116199001-116199060	coding	ENST00000451122
A_23_P25873	0.013901234	up	5.841043	5.841043	2.546226	5.488084	5.553944	5.6816335	8.610149	7.646639	8.105552	TCTTTGCAGATTACTCTGCCTCCAAATGCAGGGCCTTTCAGAGATGCATTGTGATTGTAA	NM_007086	11169	WDHD1	AND-1|AND1|CHTF4|CTF4	Homo sapiens WD repeat and HMG-box DNA binding protein 1 (WDHD1), transcript variant 1, mRNA [NM_007086]	hs|chr14:55408024-55407965	coding	ENST00000567693
A_23_P419786	0.041512504	down	5.3561316	-5.3561316	-2.4211915	5.282855	6.179404	4.8686323	2.7673745	2.9270027	3.372939	TTTGAATGTCAGGAATGTAGGAAGGCCTTTAGGCAGAGGGCGCATCTTACTCAACATCAA	NM_152605	163115	ZNF781		Homo sapiens zinc finger protein 781 (ZNF781), mRNA [NM_152605]	hs|chr19:38159449-38159390	coding	ENST00000358582
A_32_P203528	0.032304756	up	8.117807	8.117807	3.02109	2.5926852	1.4316261	1.552424	4.545955	5.258915	4.835135	CCATTTGGGCCACACTGAGAAATTGTTTTTCATGGTTCTATAATGCATCTTGGCAGAAAA	NM_001105578	256126	SYCE2	CESC1	Homo sapiens synaptonemal complex central element protein 2 (SYCE2), mRNA [NM_001105578]	hs|chr19:13010097-13010038	coding	ENST00000293695
A_23_P75500	0.0038566245	up	3.1708808	3.1708808	1.6648836	5.352372	5.121557	5.183114	6.8150063	6.8478484	6.988841	GAGAAGACAGCCGAAGTCAAAGCCACATCCTCTTGCTGATGTTGGATGCAGGCTGTCCGG	NM_001024957	25855	BRMS1		Homo sapiens breast cancer metastasis suppressor 1 (BRMS1), transcript variant 2, mRNA [NM_001024957]	hs|chr11:66105051-66104992	coding	ENST00000530238
A_33_P3390576	0.027967367	down	3.0600626	-3.0600626	-1.6135612	10.097302	9.580608	8.48171	7.946394	8.128916	7.243628	TCTGAAGCAAGTTCTGACAGCTTTGTTGAATTCTCGGACTACCAGCCATTTGCTACGCTA	NM_001197104	4297	KMT2A	ALL-1|CXXC7|HRX|HTRX1|MLL|MLL-AF9|MLL/GAS7|MLL1|MLL1A|TET1-MLL|TRX1|WDSTS	Homo sapiens lysine (K)-specific methyltransferase 2A (KMT2A), transcript variant 1, mRNA [NM_001197104]	hs|chr11:118362577-118362636	coding	ENST00000389506
A_23_P7679	0.00991451	up	2.4255552	2.4255552	1.2783151	6.9953933	6.846624	6.683038	8.334343	7.8788004	8.146856	GTTTTTAGAACAGCAGGTTTGTACTTTGAACTGGGATGTGGGCTTCGTAATACAGACAAT	NM_153485	9631	NUP155	ATFB15|N155	Homo sapiens nucleoporin 155kDa (NUP155), transcript variant 1, mRNA [NM_153485]	hs|chr5:37294554-37294495	coding	ENST00000381843
A_24_P237486	0.004477624	down	3.2156558	-3.2156558	-1.685113	10.18031	10.145449	8.822871	8.67906	8.254178	7.1600537	GAAATTTGTACCATTTCAGTAAACCTGTCTGAATGTACCTGTATACGTTTCAAAAACACC	NM_004992	4204	MECP2	AUTSX3|MRX16|MRX79|MRXS13|MRXSL|PPMX|RS|RTS|RTT	Homo sapiens methyl CpG binding protein 2 (MECP2), transcript variant 1, mRNA [NM_004992]	hs|chrX:153287382-153287323	coding	ENST00000619732
CUST_H6L_14176	0.020575901	down	5.066676	-5.066676	-2.3410397	7.871761	7.1852875	7.216281	4.9239826	5.417678	4.908551	CTGACTTCCAGGAGCTTGGTGCCAAATTTGAGGCCAAGGTCCAGGAGAACACTCAGAGAG	NM_024756	79812	MMRN2	EMILIN-3|EMILIN3|ENDOGLYX-1	Homo sapiens multimerin 2 (MMRN2), mRNA [NM_024756]	hs|chr10:88703690-88703631	coding
A_24_P6030	0.015860923	down	2.3810778	-2.3810778	-1.2516147	2.9914513	2.8831766	2.3518665	1.7022805	1.3759425	1.3934277	GCCTTTCTCATCTAATTTTTAGTTATGGATATGAGACGCTTGTTCAGAAGTATGGAAAAG	ENST00000481710				small integral membrane protein 11 [Source:HGNC Symbol;Acc:HGNC:1293] [ENST00000481710]	hs|chr21:35774897-35774956	coding	ENST00000481710
CUST_H6L_25372	0.0055504916	down	8.174387	-8.174387	-3.0311105	5.858569	5.1732645	4.9437265	2.8328955	2.5321808	1.5171528	TGAATTTAATGAGGGTGGGAGCCTCAAACAATATGACCCACATGAGGTAAGAACATTTCC	ENST00000466466	1608	DGKG	DAGK3|DGK-GAMMA	diacylglycerol kinase, gamma 90kDa [Source:HGNC Symbol;Acc:2853] [ENST00000466466]	hs|chr3:186024735-186024676	coding
A_33_P3246108	0.0031364514	down	3.6126056	-3.6126056	-1.8530397	10.47814	10.914543	10.672648	8.616897	9.245637	8.643678	ACAATTCTGTCTACTTCATCGTCTTCTTTGGCTCACGTGGCTTCCTCATCCCCAGGCGGG	NM_001130415	81575	APOLD1	VERGE	Homo sapiens apolipoprotein L domain containing 1 (APOLD1), transcript variant 1, mRNA [NM_001130415]	hs|chr12:12940330-12940389	coding	ENST00000326765
A_24_P40001	0.028855588	up	2.5834243	2.5834243	1.3692846	4.774787	5.6135244	5.1657686	5.8011584	6.8689213	6.991853	TGTCCGATTCTGAGGTCTCTTCTCTCATCTAGCACTGAGTCAAGCAATCAGCAGGCTGGG	NM_014442	27181	SIGLEC8	SAF2|SIGLEC-8|SIGLEC8L	Homo sapiens sialic acid binding Ig-like lectin 8 (SIGLEC8), mRNA [NM_014442]	hs|chr19:51954837-51954778	coding	ENST00000321424
A_23_P378690	0.04778485	down	3.6914136	-3.6914136	-1.8841734	5.7778335	6.437206	5.7533264	3.873223	5.303224	3.1393974	GCAGAGAAAAGGAGAGTTTTACATAGACCCCAGGAAAAACAGTACTAACCTGGTTGATGG	NM_001008495	169200	TMEM64		Homo sapiens transmembrane protein 64 (TMEM64), transcript variant 1, mRNA [NM_001008495]	hs|chr8:91634707-91634648	coding	ENST00000458549
A_23_P44942	0.025673535	up	2.3559935	2.3559935	1.2363355	3.95411	3.7860641	2.7964227	4.804427	5.112139	4.329036	ATGTCCCTGGGGGTAATTCAACTCTTCGAGTCGCAATTCATAATTTTGCTTCTGCACACA	NM_025004	80071	CCDC15		Homo sapiens coiled-coil domain containing 15 (CCDC15), mRNA [NM_025004]	hs|chr11:124910525-124910584	coding	ENST00000530061
A_24_P178963	0.010736175	up	3.9227703	3.9227703	1.9718728	5.773402	5.710963	6.3057623	7.686646	7.3590155	8.660084	AGCACCCTGAACAAAACTGGACTCAGCACACTCCTGGGAATCTTGTACGAAGACAAGGAG	ENST00000509439				unc-93 homolog B7 pseudogene (C. elegans) [Source:HGNC Symbol;Acc:HGNC:44036] [ENST00000509439]	hs|chr11:71314553-71316426	coding	ENST00000509439
A_23_P210829	0.03005054	down	2.5979269	-2.5979269	-1.3773608	6.2222333	6.1828437	4.9312735	4.367156	4.9554634	3.8816483	TCCTGCGCACCTTATACCAGAATTCAGTATAATACACTACTTTCTGTTTTCAAACAGATA	NM_018257	55251	PCMTD2	C20orf36	Homo sapiens protein-L-isoaspartate (D-aspartate) O-methyltransferase domain containing 2 (PCMTD2), transcript variant 1, mRNA [NM_018257]	hs|chr20:62907010-62907069	coding	ENST00000308824
A_24_P671164	0.035633195	down	11.954521	-11.954521	-3.5794845	3.927148	6.5268893	4.9919796	1.5669311	1.7619565	1.3786769	CTCTTGTTATCATCAGGTTCACATTAAAAACAGATACTTACAAACTGACTTGAAGCACAG	NM_000949	5618	PRLR	HPRL|MFAB|hPRLrI	Homo sapiens prolactin receptor (PRLR), transcript variant 1, mRNA [NM_000949]	hs|chr5:35056262-35056203	coding	ENST00000618457
A_33_P3269110	0.04571886	down	5.0401926	-5.0401926	-2.333479	9.430774	8.76091	7.61183	6.150072	7.2594256	5.3935804	CAACCAGACGTTTAGCGGGATCATGACTATGTTGAATATGCAGTTTGTTGTACGAGTGAG	NM_001130687	2982	GUCY1A3	GC-SA3|GUC1A3|GUCA3|GUCSA3|GUCY1A1|MYMY6	Homo sapiens guanylate cyclase 1, soluble, alpha 3 (GUCY1A3), transcript variant 7, mRNA [NM_001130687]	hs|chr4:156632310-156632369	coding	ENST00000512983
A_33_P3318606	0.04722307	down	4.5508394	-4.5508394	-2.1861327	6.3820596	5.950214	5.3153563	3.3843427	3.6859024	4.018987	CAGTAAGACCAGACAAGGAAACGAGAGGCGTACGCTTTGGGAAGGAAGCCCACCTGACAA	ENST00000588376	25759	SHC2	SCK|SHCB|SLI	SHC (Src homology 2 domain containing) transforming protein 2 [Source:HGNC Symbol;Acc:HGNC:29869] [ENST00000588376]	hs|chr19:422813-422754	coding	ENST00000588376
A_24_P294842	5.148318E-4	down	3.037294	-3.037294	-1.6027865	7.4274893	8.687399	7.5784097	5.80082	7.1560764	5.9280415	CTGAGACTCCGTACTACTGGATGTTTTAATATCAGATCATTACCCACCATATGCCTCCCA	NM_000332	6310	ATXN1	ATX1|D6S504E|SCA1	Homo sapiens ataxin 1 (ATXN1), transcript variant 1, mRNA [NM_000332]	hs|chr6:16299393-16299343	coding	ENST00000244769
A_33_P3258612	0.028533304	up	6.0999646	6.0999646	2.608801	8.039874	8.3453665	8.4032955	11.069842	11.43312	10.111976	GTAATTTCCTGTGCAAAAGACGGAGTGAAATTTTCTGCAAGTGGAGAACTTGGAAATGGA	NM_002592	5111	PCNA	ATLD2	Homo sapiens proliferating cell nuclear antigen (PCNA), transcript variant 1, mRNA [NM_002592]	hs|chr20:5098223-5098164	coding	ENST00000379160
A_23_P401	0.009887475	up	32.758617	32.758617	5.0338025	4.4800706	4.373882	4.6169076	9.374419	10.342472	8.855374	AAAGTTTGGAAGCACTGATCACCTGTTAGCATTGCCATTCCTCTACTGCAATGTAAATAG	NM_016343	1063	CENPF	CENF|CILD31|PRO1779|hcp-1	Homo sapiens centromere protein F, 350/400kDa (CENPF), mRNA [NM_016343]	hs|chr1:214837308-214837367	coding	ENST00000366955
A_23_P44363	0.014493948	down	2.651247	-2.651247	-1.406671	7.470684	6.9630017	6.5690947	5.808036	5.8813033	5.093429	GCAGAGAGAAATGCATATATTTTAAATGGAATTTATTCTATCAACTGCCTGAGAGGACAC	NM_020753	57513	CASKIN2	ANKS5B	Homo sapiens CASK interacting protein 2 (CASKIN2), transcript variant 1, mRNA [NM_020753]	hs|chr17:73496548-73496489	coding	ENST00000321617
CUST_H6L_13061	0.035680324	up	61.996235	61.996235	5.9541087	1.530828	1.3839357	2.7755194	8.77422	8.355109	6.423278	ACCAAGCGTTTGAATGAACTAAAATTGTCGGTGGTTTCTTTGAAAGAAATACAAGAGAGT	NM_145697	83540	NUF2	CDCA1|CT106|NUF2R	Homo sapiens NUF2, NDC80 kinetochore complex component (NUF2), transcript variant 1, mRNA [NM_145697]	hs|chr1:163310205-163313570	coding
A_24_P237036	0.009519942	up	4.25399	4.25399	2.0888166	3.3964972	2.2918305	3.4745789	5.6469603	3.9729967	5.8093996	ATGAACGCCTGGTTCGACTGCGTGATGGTACCCGGTCTTACTTCGGGGCTTTCATGGTGT	NM_003807	8740	TNFSF14	CD258|HVEML|LIGHT|LTg|TR2	Homo sapiens tumor necrosis factor (ligand) superfamily, member 14 (TNFSF14), transcript variant 1, mRNA [NM_003807]	hs|chr19:6664998-6664939	coding	ENST00000599359
A_33_P3334443	0.047071945	down	3.4475622	-3.4475622	-1.7855766	5.680112	6.1252236	4.7551427	4.3480005	3.5385249	3.3172224	CCTTCAACGCCATGGATTAGCACCAGTTTTGTTTACTTTAAGGTACTTTTCCCATTCATC	NM_001252271	388650	FAM69A		Homo sapiens family with sequence similarity 69, member A (FAM69A), transcript variant 4, mRNA [NM_001252271]	hs|chr1:93307814-93307755	coding	ENST00000370310
CUST_H6L_16233	0.022594985	down	9.315404	-9.315404	-3.2196183	11.604941	10.843495	10.160495	7.418287	8.268136	7.2636557	CTTAAAATCTACCAGTCCATGCAGCTTGTCTACACATCTGGAGTCTATCACATTGCAGGC	NM_015319		TENC1		Homo sapiens tensin like C1 domain containing phosphatase (tensin 2) (TENC1), transcript variant 1, mRNA [NM_015319]	hs|chr12:53451571-53451823	coding
A_23_P328074	0.03248674	down	5.082496	-5.082496	-2.3455372	3.7666886	3.8045597	4.9220343	1.7357044	2.0012326	1.7197335	CCTCAGTGATGCATTAGATCTCTAATAAAGTCTGTATATACATGTACACTTTGATCCTGC	NM_002968	6299	SALL1	HEL-S-89|HSAL1|Sal-1|TBS|ZNF794	Homo sapiens spalt-like transcription factor 1 (SALL1), transcript variant 1, mRNA [NM_002968]	hs|chr16:51170634-51170575	coding	ENST00000440970
A_24_P152188	0.018304259	down	8.038828	-8.038828	-3.0069852	7.8683186	9.110097	8.22859	5.6605306	5.880869	4.6446505	ACCAGTAAGGTCTGTTCTTAAACCTACCTAGTTGATTTTCATATCTTTCCATAAAGTGTC	NM_198859	166336	PRICKLE2	EPM5	Homo sapiens prickle homolog 2 (Drosophila) (PRICKLE2), mRNA [NM_198859]	hs|chr3:64079998-64079939	coding	ENST00000295902
A_33_P3277674	0.0223283	down	11.038809	-11.038809	-3.4645126	5.853055	7.3338943	4.6323967	1.4959736	3.8316674	2.0981658	AAGCTTACCTTCTAGTGGGGGAAGAGACAACAGGTAACTGGTATATAAGAGGGTAGAAGG	NM_203373	283807	FBXL22	Fbl22	Homo sapiens F-box and leucine-rich repeat protein 22 (FBXL22), mRNA [NM_203373]	hs|chr15:63894440-63894499	coding	ENST00000360587
CUST_H6L_16386	0.014128793	down	4.8857536	-4.8857536	-2.2885811	6.3850484	6.378001	4.730736	3.5540907	4.282069	2.7918835	CCCCAGAAACTGTTCTCTCATGAACTCGAAGAATGAACCTTAGTGTGTAAATAATGGCCA	ENST00000536494	283417	DPY19L2	SPATA34|SPGF9	dpy-19-like 2 (C. elegans) [Source:HGNC Symbol;Acc:19414] [ENST00000536494]	hs|chr12:64054954-64054895	coding
A_24_P73577	0.029875716	down	20.865679	-20.865679	-4.38306	8.962536	9.72013	7.496579	3.1873012	5.4427423	4.4000206	GCTAGATAAGATCTTTTCCAAAGTTTTTCTTAGAACCAACCAAAAAACAATCCGAGTAGG	NM_170697	8854	ALDH1A2	RALDH(II)|RALDH2|RALDH2-T	Homo sapiens aldehyde dehydrogenase 1 family, member A2 (ALDH1A2), transcript variant 3, mRNA [NM_170697]	hs|chr15:58246591-58246532	coding	ENST00000430119
A_23_P152066	0.04947124	down	2.3065798	-2.3065798	-1.2057552	6.5330462	7.150233	6.490883	5.8844604	5.6748133	4.9976225	TGTGAGTTCACCTTTTAGTGGTCATTTGTCATTTCATAACAACTATGCATTTTGGTTCAC	NM_174916	197131	UBR1	JBS	Homo sapiens ubiquitin protein ligase E3 component n-recognin 1 (UBR1), mRNA [NM_174916]	hs|chr15:43235340-43235281	coding	ENST00000290650
CUST_H6L_25077	0.0042507923	down	4.001577	-4.001577	-2.0005686	6.2401395	6.1168222	5.486309	4.031605	4.082657	3.727304	TTTTTACTGCACATTTCAGAACAGAAATGAGACACCCACACACGTATTGAGGGTCCTTTT	ENST00000458420	64084	CLSTN2	ALC-GAMMA|CDHR13|CS2|CSTN2|alcagamma	calsyntenin 2 [Source:HGNC Symbol;Acc:17448] [ENST00000458420]	hs|chr3:140293538-140293597	coding
A_24_P334529	5.9822586E-4	down	8.94084	-8.94084	-3.1604104	7.9691095	8.289642	7.411722	4.759341	5.026967	4.402933	ATCAGCCAGGAGAGCTGTGAGAAAAGCGAGCCTCTTCTGATAACTCAGGATTTACTTGAA	NM_032011	56112	PCDHGA3	PCDH-GAMMA-A3	Homo sapiens protocadherin gamma subfamily A, 3 (PCDHGA3), transcript variant 2, mRNA [NM_032011]	hs|chr5:140725938-140725997	coding	ENST00000619750
A_23_P110837	0.01697128	up	5.4318943	5.4318943	2.4414554	3.4822037	2.6782706	6.28107	5.396448	5.704148	8.665315	CCAACAGCACTTGCACTGAGTTGACTCTTGCACACTCGACTCCATAATATGATGCTTTTT	NM_016358	50805	IRX4	IRXA3	Homo sapiens iroquois homeobox 4 (IRX4), transcript variant 5, mRNA [NM_016358]	hs|chr5:1877555-1877533	coding	ENST00000505790
A_33_P3387831	0.013612873	up	17.202286	17.202286	4.1045284	3.0182052	1.7414227	3.3659904	7.1229696	6.68388	6.632354	TAAGCAGCTGGCGTGTTACATCTCCATTTAAGGTTTCCTTTGAACAAAAGGTCTGTGGCT	ENST00000402338	79019	CENPM	C22orf18|CENP-M|PANE1	centromere protein M [Source:HGNC Symbol;Acc:HGNC:18352] [ENST00000402338]	hs|chr22:42334819-42334760	coding	ENST00000402338
A_33_P3243907	0.0430825	up	2.0157654	2.0157654	1.0113277	10.825716	11.421031	11.567354	12.201915	12.453405	12.192763	AGATCTGTTTCGTGCATTGGAAGACCCCACCCAAGCTTGGCAGCCGAGCTCGTGTATCCT	NM_001909	1509	CTSD	CLN10|CPSD|HEL-S-130P	Homo sapiens cathepsin D (CTSD), mRNA [NM_001909]	hs|chr11:1774484-1774425	coding	ENST00000433655
CUST_H6L_21854	0.017785897	up	5.636242	5.636242	2.4947336	2.5593228	2.9655213	3.0443394	4.556396	6.103302	5.393686	TGCAAAAGGAGGAAATTTCCCTGTGCTGTGAATCCTTGTCCAGGGAGGTAGAGTCCTTGC	ENST00000495597	165545	DQX1		DEAQ box RNA-dependent ATPase 1 [Source:HGNC Symbol;Acc:20410] [ENST00000495597]	hs|chr2:74751004-74750616	coding
A_24_P77968	0.021423513	down	16.005068	-16.005068	-4.000457	11.066364	11.864066	9.433603	7.1653357	6.786682	6.4106503	AATGTCACCTACACTGTCAAGGAGAAAGGGGACTACATCCTCATTGTCAAGTGGGGTGAC	NM_001458	2318	FLNC	ABP-280|ABP280A|ABPA|ABPL|FLN2|MFM5|MPD4	Homo sapiens filamin C, gamma (FLNC), transcript variant 1, mRNA [NM_001458]	hs|chr7:128498476-128498535	coding	ENST00000325888
A_23_P36397	0.004188926	up	10.413339	10.413339	3.3803608	3.871822	2.1112695	3.384878	7.1399093	5.9152617	6.453882	CTGAGGAAAGATTCAACTGCCTCTCTTTTTGGGCTTTCATAGTGTTCATTGATGCTGCTG	NM_000785	1594	CYP27B1	CP2B|CYP1|CYP1alpha|CYP27B|P450c1|PDDR|VDD1|VDDR|VDDRI|VDR	Homo sapiens cytochrome P450, family 27, subfamily B, polypeptide 1 (CYP27B1), mRNA [NM_000785]	hs|chr12:58156635-58156576	coding	ENST00000228606
A_24_P318656	0.0300191	down	8.694853	-8.694853	-3.1201615	8.402927	7.6877785	7.5719957	5.7949376	3.46234	5.044939	ATGTGTGGACACATTGGACCTTTCCTGAGGAAGAGGGACTGTTCTTTTGTCCCAGAAAAG	NM_000212	3690	ITGB3	BDPLT16|BDPLT2|CD61|GP3A|GPIIIa|GT	Homo sapiens integrin, beta 3 (platelet glycoprotein IIIa, antigen CD61) (ITGB3), mRNA [NM_000212]	hs|chr17:45389027-45389086	coding	ENST00000559488
A_33_P3246985	0.03467343	down	2.8545337	-2.8545337	-1.5132551	8.191353	9.136776	8.2228	6.866214	7.0554934	7.0894566	CAAAAACTGGGAAGATGTACCAGGAGACCAGGTCAAGCCCGACCAATACACTGAGGCCCT	NM_022359	9659	PDE4DIP	CMYA2|MMGL	Homo sapiens phosphodiesterase 4D interacting protein (PDE4DIP), transcript variant 3, mRNA [NM_022359]	hs|chr1:144952275-144952216	coding	ENST00000313342
A_23_P53126	0.027226534	down	2.7346232	-2.7346232	-1.451342	7.330723	7.058989	7.089301	5.391606	5.8215723	5.9118056	GATGAATCACTGTTTTTAGACACCTTCATTTTGAGGGGAGGAGTTCCACAGATTGTTTCT	NM_005574	4005	LMO2	RBTN2|RBTNL1|RHOM2|TTG2	Homo sapiens LIM domain only 2 (rhombotin-like 1) (LMO2), transcript variant 1, mRNA [NM_005574]	hs|chr11:33880302-33880243	coding	ENST00000257818
A_24_P346855	0.03496994	up	39.33719	39.33719	5.297822	1.4314684	1.3670124	3.4455345	7.473501	7.9331837	6.7307963	TCTCACCCTGGTAAGTACAGTATTTCAAGAGCACGCTAAGGGTGGTTTTCATTTTACAGG	NM_002417	4288	MKI67	KIA|MIB-|MIB-1|PPP1R105	Homo sapiens marker of proliferation Ki-67 (MKI67), transcript variant 1, mRNA [NM_002417]	hs|chr10:129895700-129895641	coding	ENST00000617118
A_23_P150457	0.0041767634	down	4.092816	-4.092816	-2.0330937	5.804364	5.7029777	5.4004927	3.5943646	3.9275942	3.2865932	CTCTGTAAAGCTAAAATAAAGAAATAGAACAAGGCTGAGGATACGACAGTACACTGTCAG	NM_006691	10894	LYVE1	CRSBP-1|HAR|LYVE-1|XLKD1	Homo sapiens lymphatic vessel endothelial hyaluronan receptor 1 (LYVE1), mRNA [NM_006691]	hs|chr11:10580104-10580045	coding	ENST00000438354
A_33_P3217238	0.001142524	up	9.288284	9.288284	3.2154121	4.825351	4.3603234	3.919023	7.899643	7.78969	7.061602	GCTGCACCACAATTCTGTACTTGAGTATCACAGTCATTGTTTTTGAGACAAACATTTTTA	NM_014109	29028	ATAD2	ANCCA|CT137|PRO2000	Homo sapiens ATPase family, AAA domain containing 2 (ATAD2), mRNA [NM_014109]	hs|chr8:124332837-124332778	coding	ENST00000287394
A_33_P3240507	0.015058423	down	4.7245555	-4.7245555	-2.2401786	9.845023	9.472818	8.48386	7.1175838	7.7083607	6.2552195	CAGAGGCATGCATTTACATATGTTGCCCTAATTACCATTTGATGATCATAAATACAAGTG	NM_138444	115207	KCTD12	C13orf2|PFET1|PFETIN	Homo sapiens potassium channel tetramerization domain containing 12 (KCTD12), mRNA [NM_138444]	hs|chr13:77456107-77456048	coding	ENST00000377474
A_24_P410463	0.03878166	down	2.3877873	-2.3877873	-1.2556744	5.0351105	5.1955132	5.5377483	3.2714112	4.227428	4.50251	GATGCCTTGAAATCCCATTCCTCTCATTCCTTGAGAAAAATCTGGACAGTTGGAATCCCT	NM_017662	140803	TRPM6	CHAK2|HMGX|HOMG|HOMG1|HSH	Homo sapiens transient receptor potential cation channel, subfamily M, member 6 (TRPM6), transcript variant a, mRNA [NM_017662]	hs|chr9:77449018-77448959	coding	ENST00000359047
A_24_P89843	0.023652464	down	2.1193445	-2.1193445	-1.083618	6.3258114	6.2855096	5.3017745	4.908551	5.3150053	4.438685	GGCAATGCTGTTGGTGGTCGCAGTGACCATCCTCATTGTAGCTGTCTTCACGGCCAACAC	NM_032687	50626	CYHR1	CHRP	Homo sapiens cysteine/histidine-rich 1 (CYHR1), transcript variant 2, mRNA [NM_032687]	hs|chr8:145689738-145689679	coding	ENST00000306145
A_23_P170058	0.04425599	up	2.2376485	2.2376485	1.1619834	10.586516	10.611484	10.927971	12.241222	11.427982	11.942715	CGGATATGAATTGTCTCCCACGGCAGCAGCTAACTTCACACGCCGAAACCTGGCTGACTG	NM_002794	5690	PSMB2	HC7-I	Homo sapiens proteasome (prosome, macropain) subunit, beta type, 2 (PSMB2), transcript variant 1, mRNA [NM_002794]	hs|chr1:36101911-36096888	coding	ENST00000373237
A_23_P216361	0.02895209	down	14.651716	-14.651716	-3.8729978	8.93155	10.566991	9.68292	5.64349	7.452755	4.466223	TTAAAAAGTTCCCTTAATCTATGACATGGTAGCAATGATTTCCCTTTGGTGTCTTAATGG	NM_021110	7373	COL14A1	UND	Homo sapiens collagen, type XIV, alpha 1 (COL14A1), mRNA [NM_021110]	hs|chr8:121383648-121383707	coding	ENST00000247781
A_32_P203300	0.0021165286	down	2.4865115	-2.4865115	-1.314123	6.704487	6.6410313	6.096407	5.4746447	5.3600855	4.6648264	AATGTTTTGTACATAGTACATACTTGTATAGTCCTGTGAGATGAAGTATGGCTATCAGAC	NM_001130679	1977	EIF4E	AUTS19|CBP|EIF4E1|EIF4EL1|EIF4F|eIF-4E	Homo sapiens eukaryotic translation initiation factor 4E (EIF4E), transcript variant 2, mRNA [NM_001130679]	hs|chr4:99800634-99800575	coding	ENST00000450253
A_23_P100654	0.0039528226	down	2.4904232	-2.4904232	-1.3163909	8.913912	9.132578	8.037382	7.4686003	7.790057	6.876041	GTATTTGAGCTGGGGAATTTGAATATTGTGAGTTTCAGATGTTGGAAATTTGGGATTTTG	NM_020899	57659	ZBTB4	KAISO-L1|ZNF903	Homo sapiens zinc finger and BTB domain containing 4 (ZBTB4), transcript variant 1, mRNA [NM_020899]	hs|chr17:7363005-7362946	coding	ENST00000311403
A_33_P3372266	0.025110824	up	4.7156677	4.7156677	2.237462	5.145837	4.153872	7.61013	7.017073	7.1141114	9.491041	GGCCCAGGCAGATGATGAATCTGATTATTACTGTGTGCTGTATATGGGTAGTGGCATTTC	ENST00000390283				immunoglobulin lambda variable 8-61 [Source:HGNC Symbol;Acc:HGNC:5931] [ENST00000390283]	hs|chr22:22453563-22453622	coding	ENST00000390283
CUST_H6L_30683	0.029898122	up	11.572431	11.572431	3.53262	1.4478639	1.9112979	1.512855	4.6287723	4.5811043	6.26	TGGGAAAGCTGCAACCTTTCTGTTTTATTTAAAGAAAGCCCAACATTAAAGGGTTTTCAT	NM_016647	51337	THEM6	C8orf55|DSCD75	Homo sapiens thioesterase superfamily member 6 (THEM6), mRNA [NM_016647]	hs|chr8:143818281-143818340	coding
A_33_P3364180	0.045666028	down	4.7403297	-4.7403297	-2.2449875	8.287392	7.134197	6.7169304	5.1160903	5.6642528	4.623214	GGGCATGTGAGGGGTGGGATTCCTTGTTACTCTTACTGCAATAAAAATCAATTGTTTGAT	NM_152536	152273	FGD5	ZFYVE23	Homo sapiens FYVE, RhoGEF and PH domain containing 5 (FGD5), mRNA [NM_152536]	hs|chr3:14975836-14975895	coding	ENST00000285046
A_24_P401768	0.036138516	down	2.703633	-2.703633	-1.4348993	7.974845	8.125073	7.950146	6.8094106	6.981438	5.954518	AGCTCCACAAGTTTGAAAAAGAACTTCAGAGAATTTCGGAAGCCTATGAAAGTCTGGTCA	NM_130847	154810	AMOTL1	JEAP	Homo sapiens angiomotin like 1 (AMOTL1), transcript variant 1, mRNA [NM_130847]	hs|chr11:94554977-94563264	coding	ENST00000317829
A_23_P60286	0.006538715	down	2.9325747	-2.9325747	-1.5521679	12.54137	12.469855	11.514052	10.86047	11.169933	9.838376	CAAAGACCCAAACTGAATCTAAAGCCTCGGAGTACTCCTGAAGAAGATGATTCCTCTGCT	NM_001417	1975	EIF4B	EIF-4B|PRO1843	Homo sapiens eukaryotic translation initiation factor 4B (EIF4B), transcript variant 2, mRNA [NM_001417]	hs|chr12:53427598-53427657	coding	ENST00000550704
A_23_P142750	0.04109376	up	2.5119967	2.5119967	1.3288345	9.547636	9.651186	9.345753	11.360955	10.501474	10.668647	AGAACAGATTTCTTCGCAAGACTATGGAAAGGAAGTGGACCTCTACGCTTTGGGGCTAAT	NM_002759	5610	EIF2AK2	EIF2AK1|PKR|PPP1R83|PRKR	Homo sapiens eukaryotic translation initiation factor 2-alpha kinase 2 (EIF2AK2), transcript variant 1, mRNA [NM_002759]	hs|chr2:37341880-37336386	coding	ENST00000395127
CUST_H6L_24268	0.011139016	down	9.2312	-9.2312	-3.2065182	10.292284	10.304824	9.650188	6.6653104	7.7741795	6.188252	TTGAAGCAACGGTGAAACTGGATGAACTGGTGAAGAAAATTGGCAAAGCTGTGGAAGACT	NM_004844	9467	SH3BP5	SAB|SH3BP-5	Homo sapiens SH3-domain binding protein 5 (BTK-associated) (SH3BP5), transcript variant 1, mRNA [NM_004844]	hs|chr3:15345707-15345648	coding
A_32_P219520	0.014590022	up	2.0621822	2.0621822	1.0441718	5.9969125	5.818058	5.932071	6.984771	7.105814	6.7889724	TGGCCAGCTATGTCCTCTAGGAAATGACAGACCCAACCACCAGCAATAAACATTTCCATT	NM_014350	25816	TNFAIP8	GG2-1|MDC-3.13|NDED|SCC-S2|SCCS2	Homo sapiens tumor necrosis factor, alpha-induced protein 8 (TNFAIP8), transcript variant 1, mRNA [NM_014350]	hs|chr5:118730231-118730290	coding	ENST00000504771
A_33_P3521643	0.04242658	down	3.004217	-3.004217	-1.5869889	8.691873	8.017088	7.81282	6.454295	6.5981455	6.708375	GGGGGAGAAGGTATTTTCGAGATAAAGCACAGGCACCACAAATAAAAGTCGTGAAGTTGC	NM_001271618	54776	PPP1R12C	LENG3|MBS85|p84|p85	Homo sapiens protein phosphatase 1, regulatory subunit 12C (PPP1R12C), transcript variant 2, mRNA [NM_001271618]	hs|chr19:55602347-55602288	coding	ENST00000591938
A_23_P18362	0.033705898	down	4.4622707	-4.4622707	-2.157778	4.416997	3.9221256	2.8589017	1.5841727	1.7094947	1.431023	AAAGCAACTGGGTATATATCACTAACAGCTTTGTAGGAAGCACTTTTAATGTTTTCTCTC	NM_014926	22865	SLITRK3		Homo sapiens SLIT and NTRK-like family, member 3 (SLITRK3), mRNA [NM_014926]	hs|chr3:164904711-164904652	coding	ENST00000241274
A_33_P3411296	0.033890698	down	2.4168909	-2.4168909	-1.2731524	8.060588	8.060982	7.4917526	6.4695864	7.2594905	6.0647883	CAGGTTTTCCTTTAAAGATGTTTGTGTGCTTTTAATTGACAACTAACTTCTTGCTGCTGT	NM_005859	5813	PURA	MRD31|PUR-ALPHA|PUR1|PURALPHA	Homo sapiens purine-rich element binding protein A (PURA), mRNA [NM_005859]	hs|chr5:139496212-139496271	coding	ENST00000331327
A_33_P3343493	0.0026938336	down	3.822126	-3.822126	-1.9343753	8.127789	7.5383554	6.5501213	6.367307	5.604683	4.441148	TGTTCACCAAGATTTGGTGGGTCCACACGGTCTTCACAAAGAAGGAAGAAAAGAAGGAGT	NM_001470	2550	GABBR1	GABABR1|GABBR1-3|GB1|GPRC3A|dJ271M21.1.1|dJ271M21.1.2	Homo sapiens gamma-aminobutyric acid (GABA) B receptor, 1 (GABBR1), transcript variant 1, mRNA [NM_001470]	hs|chr6:29574946-29574887	coding	ENST00000466282
A_33_P3238335	0.025819315	down	2.3754776	-2.3754776	-1.2482176	5.8326845	4.9097533	5.4885244	4.200854	3.9764452	4.3090086	CCTTGTCCTATCCTCATTCTAAGCTGATGACCTTACTTCCTATTTCACAAAAATAATAGA	BC060765	55283	MCOLN3	TRP-ML3|TRPML3	Homo sapiens mucolipin 3, mRNA (cDNA clone MGC:71509 IMAGE:30340464), complete cds. [BC060765]	hs|chr1:85490292-85490233	coding
A_33_P3379406	0.0035333137	down	12.003942	-12.003942	-3.5854363	5.5271482	6.746917	6.5846214	2.3673463	2.982102	2.7529292	ACCGCTGTCTCTTGTTAGTCAGGGGACCTTGGCCAAGTCTCAATAAATGTTTCTTCATCT	BC071853	9687	GREB1		Homo sapiens GREB1 protein, mRNA (cDNA clone IMAGE:6729261), partial cds. [BC071853]	hs|chr2:11721329-11721388	coding
CUST_H6L_19321	0.03371848	up	3.5259972	3.5259972	1.8180313	5.219693	3.2291489	3.9826152	6.354313	5.346959	6.1842804	TGTTGCTACCAAGATCCATTTCCGCTCCAAAGCTCTTATTCCTTATCATCTACATTAGCA	ENST00000587268	29893	PSMC3IP	GT198|HOP2|HUMGT198A|ODG3|TBPIP	PSMC3 interacting protein [Source:HGNC Symbol;Acc:17928] [ENST00000587268]	hs|chr17:40729017-40728958	coding
A_33_P3372640	0.038138274	down	2.1848164	-2.1848164	-1.127512	6.3957276	6.1515646	4.7607827	5.5836134	4.5841975	3.757728	CTAGGTTAATTCCATTGTGTTCAGAGAATCTGGACTATATTTTACTGCTTTGTTGGTGTT	NM_001277291	101060200	ZNF891		Homo sapiens zinc finger protein 891 (ZNF891), mRNA [NM_001277291]	hs|chr12:133696638-133696579	coding	ENST00000537226
A_24_P870620	0.037133466	down	13.566792	-13.566792	-3.7620077	10.223738	10.703784	10.776646	7.0496335	7.835161	5.5333476	CACTCGGACTGGAGCTGAGTGCAAGCCCATGAAGACCCAGAGATGTAAGATCCCCTGCAA	NM_002825	5764	PTN	HARP|HBGF8|HBNF|NEGF1	Homo sapiens pleiotrophin (PTN), mRNA [NM_002825]	hs|chr7:136912112-136912079	coding	ENST00000348225
A_24_P12397	7.229231E-4	up	10.789348	10.789348	3.4315357	4.208561	4.429858	4.745417	7.5005436	7.826482	8.351418	GTGGCACTCTCACCATTACGCTGCGGAATCTACAACCCCATGATGCGGGTCTCTACCAGT	NM_018965	54209	TREM2	TREM-2|Trem2a|Trem2b|Trem2c	Homo sapiens triggering receptor expressed on myeloid cells 2 (TREM2), transcript variant 1, mRNA [NM_018965]	hs|chr6:41129123-41129064	coding	ENST00000338469
A_33_P3370890	0.010308143	down	15.09299	-15.09299	-3.9158068	6.8119006	6.5313926	4.5017576	2.558755	2.1547582	1.3841175	CAAACTGATTTCAAGTAACTTGAGTGCATCCAAGGGGAGAAAACCCATCAAAATAAAAAT	ENST00000368656	619208	FAM229B	C6orf225	family with sequence similarity 229, member B [Source:HGNC Symbol;Acc:HGNC:33858] [ENST00000368656]	hs|chr6:112423914-112423973	coding	ENST00000368656
A_33_P3230161	0.010548112	down	10.154447	-10.154447	-3.3440397	5.866683	5.0140533	5.2193727	1.8422778	2.1214242	2.104288	GAGCAAGGCGTCTTAGACAAGCTGAAAAACAAATGGTGGTACGATAAAGGTGAATGTGGA	NM_000826	2891	GRIA2	GLUR2|GLURB|GluA2|GluR-K2|HBGR2	Homo sapiens glutamate receptor, ionotropic, AMPA 2 (GRIA2), transcript variant 1, mRNA [NM_000826]	hs|chr4:158282724-158282783	coding	ENST00000323661
A_33_P3342305	0.049011547	down	15.579245	-15.579245	-3.9615533	8.031372	8.10129	6.373176	2.6512341	3.859224	4.1107197	CTTCATTTCATGACTCTTTTGAACAAGCGCCTCCAGAATTCCAAGGGAAAGAAGCCATCA	NM_007168	10351	ABCA8		Homo sapiens ATP-binding cassette, sub-family A (ABC1), member 8 (ABCA8), transcript variant 2, mRNA [NM_007168]	hs|chr17:66920902-66920843	coding	ENST00000615593
A_33_P3352019	0.032675624	down	7.1116767	-7.1116767	-2.8301897	10.570828	11.07675	9.057655	7.6488066	7.387434	7.1784234	GAGATGAAGGCAGTGGACACACAGCATGGAGAAATCCTTCGCAATGTCACCATCCTACGA	NM_182826	51435	SCARA3	APC7|CSR|CSR1|MSLR1|MSRL1	Homo sapiens scavenger receptor class A, member 3 (SCARA3), transcript variant 2, mRNA [NM_182826]	hs|chr8:27516996-27517055	coding	ENST00000337221
A_24_P187774	0.0021800809	down	6.3881526	-6.3881526	-2.6753988	4.3131027	4.3212414	3.9699488	1.5375133	1.497347	1.5432361	TCTGTGGCATCGGTAGTTGGCAAGACTAATCTGCAAAATAAGAATAATTCCAGAAAAGTG	ENST00000374461	79987	SVEP1	C9orf13|CCP22|POLYDOM|SEL-OB|SELOB	sushi, von Willebrand factor type A, EGF and pentraxin domain containing 1 [Source:HGNC Symbol;Acc:HGNC:15985] [ENST00000374461]	hs|chr9:113238473-113238414	coding	ENST00000374461
A_23_P213102	0.016082255	down	6.8740544	-6.8740544	-2.7811613	14.106049	15.163417	14.002592	12.01642	11.8824835	11.029669	GGTGCTGGATTCCAAGGTTTGTAAAGGCATCTCGGTAAAGACTGCTTTTTGAATGCATAT	NM_016081	23022	PALLD	CGI-151|CGI151|MYN|PNCA1|SIH002	Homo sapiens palladin, cytoskeletal associated protein (PALLD), transcript variant 2, mRNA [NM_016081]	hs|chr4:169848826-169848885	coding	ENST00000507699
A_33_P3221489	0.04894778	down	4.2610483	-4.2610483	-2.0912085	8.182045	8.271266	8.005315	7.043345	5.813985	5.3276696	CTTTGGCCTAGGGACATGAAGTATGGGAGTGGGTGGCTGTGGCACAGACAGGTGGAAAAC	NM_018240	55243	KIRREL	NEPH1	Homo sapiens kin of IRRE like (Drosophila) (KIRREL), transcript variant 1, mRNA [NM_018240]	hs|chr1:158065293-158065352	coding	ENST00000359209
CUST_H6L_12514	0.0073138615	down	18.776583	-18.776583	-4.2308626	7.610861	8.807829	6.1951056	4.0583525	4.4657955	1.3970599	CCCGGAAAATTGAAACTAACTTTTGAAGAACTGGAGCGACAAAGACAAGAAAACCGAAAG	NM_144573	91624	NEXN	CMH20|NELIN	Homo sapiens nexilin (F actin binding protein) (NEXN), transcript variant 1, mRNA [NM_144573]	hs|chr1:78392443-78392502	coding
A_24_P150580	0.017113741	down	17.873053	-17.873053	-4.159714	8.0996685	8.048568	7.1061296	4.247821	4.651772	1.8756284	GTGTTCAAAGCCCACTTTAGAACCTAAAGCATTTTGGGTTAATAAAGCAAAATTTTGCTT	NM_016563	51285	RASL12	RIS	Homo sapiens RAS-like, family 12 (RASL12), mRNA [NM_016563]	hs|chr15:65346294-65346235	coding	ENST00000220062
CUST_H6L_15497	0.004394649	down	8.913347	-8.913347	-3.1559672	8.521919	9.247574	7.739573	5.6837225	6.170315	4.187126	AGGTGTCAATCCCGAGGAACAACTGATTATAATCCAAAGTCGTCTGGATCAGAGTATGGA	NM_001037954	85458	DIXDC1	CCD1	Homo sapiens DIX domain containing 1 (DIXDC1), transcript variant 1, mRNA [NM_001037954]	hs|chr11:111856021-111857629	coding
CUST_H6L_15712	0.038843643	down	4.0260963	-4.0260963	-2.0093818	5.318631	4.6886263	4.1219435	2.7018466	3.4548674	1.9443414	TCAATACACCAACCCAGTACAGCATCATGATCCAAAATGTGGATGTGTATGACGAAGGTC	NM_001012393	4978	OPCML	IGLON1|OBCAM|OPCM	Homo sapiens opioid binding protein/cell adhesion molecule-like (OPCML), transcript variant 2, mRNA [NM_001012393]	hs|chr11:132527107-132527048	coding
A_24_P242132	0.045580193	down	2.0915422	-2.0915422	-1.0645671	7.8470993	7.6759057	6.858017	6.312026	6.8319483	6.0433464	AAACTGTATGTATACATTAGCGCATTCATGCCTTTCTAAACGCATTTCAAATGTCAACCA	NM_178564	340371	NRBP2	TRG16|pp9320	Homo sapiens nuclear receptor binding protein 2 (NRBP2), mRNA [NM_178564]	hs|chr8:144916834-144916775	coding	ENST00000527545
A_23_P100868	0.0027421971	up	3.2345583	3.2345583	1.6935687	5.6056004	4.983763	5.7018223	7.1740675	6.849221	7.3486032	AAGGTACCGCATGATCAGAAGAGAGAACTAGTGCTACCGCCTTGCTTGTCTAGTACATTA	NM_001033580	80179	MYO19	MYOHD1	Homo sapiens myosin XIX (MYO19), transcript variant 3, mRNA [NM_001033580]	hs|chr17:34869010-34868951	coding	ENST00000621344
A_23_P380298	0.0049475925	down	2.103444	-2.103444	-1.0727534	7.464208	7.081742	6.587122	6.2617946	6.005997	5.647021	CCTCTCAGAGTCTATCTCCCCAAGACAGGAAGGGAAAAGCAAATTTCTAATTCACCAGCA	NM_001282533	9762	LZTS3	PROSAPIP1	Homo sapiens leucine zipper, putative tumor suppressor family member 3 (LZTS3), mRNA [NM_001282533]	hs|chr20:3143868-3143809	coding	ENST00000337576
A_23_P93302	0.005644293	down	2.77336	-2.77336	-1.4716349	9.6955385	9.488724	8.820059	8.0787735	7.9440937	7.566548	TTTGCACACGTCCATGTTTATCCATGTACTTTCCCTGTGTACCCTCCATGTACCTTGTGT	NM_001470	2550	GABBR1	GABABR1|GABBR1-3|GB1|GPRC3A|dJ271M21.1.1|dJ271M21.1.2	Homo sapiens gamma-aminobutyric acid (GABA) B receptor, 1 (GABBR1), transcript variant 1, mRNA [NM_001470]	hs|chr6:29570516-29570457	coding	ENST00000377034
A_32_P58074	0.032388244	down	2.1542666	-2.1542666	-1.1071968	12.073271	11.8012295	11.405181	11.241966	10.816994	9.899131	GTTGGTTTTACTAAAAAACGCAAAAATCAGATACGGAAGACCTCTTATGCTCAGCACCAA	NM_001006	6189	RPS3A	FTE1|MFTL|S3A	Homo sapiens ribosomal protein S3A (RPS3A), transcript variant 1, mRNA [NM_001006]	hs|chr4:152024086-152024145	coding	ENST00000484430
A_23_P52176	0.033603854	down	2.508851	-2.508851	-1.3270268	8.598697	8.444592	7.548768	6.775403	7.412448	6.423126	ACTCACTCAGAGACACATGGTAACACATATTCCAGATTGACCTTATAAATAAAAGAATGC	NM_003431	7678	ZNF124	HZF-16|HZF16|ZK7	Homo sapiens zinc finger protein 124 (ZNF124), transcript variant 1, mRNA [NM_003431]	hs|chr1:247319518-247319459	coding	ENST00000340684
A_24_P332081	0.031866267	down	2.9271421	-2.9271421	-1.5494928	4.7787943	4.5371943	2.997332	2.7362423	2.9920492	1.9365506	CCTCTAACCACGTGACATTCCGTTCCATGCTAAGCAGTATTCACAGGCCTAAAATAGGTT	NM_001105521	282973	JAKMIP3	C10orf14|C10orf39|Jamip3|NECC2|bA140A10.5	Homo sapiens Janus kinase and microtubule interacting protein 3 (JAKMIP3), mRNA [NM_001105521]	hs|chr10:133998130-133998189	coding	ENST00000298622
A_33_P3712341	1.0491181E-4	down	6.3778324	-6.3778324	-2.6730661	11.6304655	12.476771	11.244024	8.935087	9.858172	8.538803	ATGAACGCCAAGGTCGTGGTCGTGCTGGTCCTCGTGCTGACCGCGCTCTGCCTCAGCGAC	NM_001033886	6387	CXCL12	IRH|PBSF|SCYB12|SDF1|TLSF|TPAR1	Homo sapiens chemokine (C-X-C motif) ligand 12 (CXCL12), transcript variant 3, mRNA [NM_001033886]	hs|chr10:44880453-44880394	coding	ENST00000395795
A_23_P160354	0.025401808	down	7.8472133	-7.8472133	-2.9721804	10.894338	10.628857	9.623383	7.1275864	7.578325	7.524122	CTAGGGGTTGTCATGTATGAAATGATGTGTGGGAGGTTACCTTTCTACAACCAGGACCAT	NM_181690	10000	AKT3	MPPH|MPPH2|PKB-GAMMA|PKBG|PRKBG|RAC-PK-gamma|RAC-gamma|STK-2	Homo sapiens v-akt murine thymoma viral oncogene homolog 3 (AKT3), transcript variant 2, mRNA [NM_181690]	hs|chr1:243716200-243716141	coding	ENST00000619536
A_24_P303091	0.032325614	up	26.043024	26.043024	4.702825	5.0338755	4.3354616	5.902251	11.4582615	8.352525	9.569275	GTCAAGCCATAATTGTTCTTAGTTTGCAGTTACACTAAAAGGTGACCAATGATGGTCACC	NM_001565	3627	CXCL10	C7|IFI10|INP10|IP-10|SCYB10|crg-2|gIP-10|mob-1	Homo sapiens chemokine (C-X-C motif) ligand 10 (CXCL10), mRNA [NM_001565]	hs|chr4:76942993-76942934	coding	ENST00000306602
CUST_H6L_26376	0.034210373	up	3.484184	3.484184	1.8008208	7.310573	6.6207848	6.9969764	9.681194	7.809265	8.840341	TAGTATTGGCACATCTCTTTGGAAGAAGATATTTTCCACCAAAGTTCCAAGATGCACACT	NM_017631	55601	DDX60		Homo sapiens DEAD (Asp-Glu-Ala-Asp) box polypeptide 60 (DDX60), mRNA [NM_017631]	hs|chr4:169157482-169157423	coding
A_23_P370989	0.024702132	up	9.3063135	9.3063135	3.2182097	5.7344346	5.9484887	6.842745	9.834306	9.188385	9.157608	ATTTTATCTAAGGGCAAAACACCAGCTCTAAAATACCAGCAACTTTTTGAAGATATTCGG	NM_005914	4173	MCM4	CDC21|CDC54|NKCD|NKGCD|P1-CDC21|hCdc21	Homo sapiens minichromosome maintenance complex component 4 (MCM4), transcript variant 1, mRNA [NM_005914]	hs|chr8:48888334-48888393	coding	ENST00000518382
A_33_P3255794	0.0024639263	up	2.4531813	2.4531813	1.2946538	6.914257	6.5838966	6.8565087	8.1801605	8.001624	8.056837	TTGGGACTACTACATTGAGCGGCTGGGAAGCGCCATCCAGAAGATCATCACCATCCCTGC	NM_006231	5426	POLE	CRCS12|FILS|POLE1	Homo sapiens polymerase (DNA directed), epsilon, catalytic subunit (POLE), mRNA [NM_006231]	hs|chr12:133234007-133233948	coding	ENST00000536445
CUST_H6L_23106	0.024057234	up	4.5508294	4.5508294	2.1861296	5.8517027	6.3153825	6.244221	8.383397	8.846626	7.739671	ATATAAAGACCTAGACTTCGGCACGCGAAATCCCAGCTATGCTACCTCTTATTTACCTGA	NM_052865	92667	MGME1	C20orf72|DDK1|MTDPS11|bA504H3.4	Homo sapiens mitochondrial genome maintenance exonuclease 1 (MGME1), mRNA [NM_052865]	hs|chr20:17970933-17970992	coding
A_24_P944299	0.026390271	down	2.648468	-2.648468	-1.405158	8.271309	8.143647	7.4501433	6.813388	6.364064	6.4721727	GACTTTGTTACTCAAGTCCAGAGTTCTCTGTGCACTTCTGCTAGATAAGGAGTGTAAGCC	NM_003607	8476	CDC42BPA	MRCK|MRCKA|PK428	Homo sapiens CDC42 binding protein kinase alpha (DMPK-like) (CDC42BPA), transcript variant B, mRNA [NM_003607]	hs|chr1:227178114-227178055	coding	ENST00000366766
A_23_P58321	0.01618079	up	20.304956	20.304956	4.34376	5.4519253	4.869954	5.907715	10.689112	9.350072	9.221691	AAGTTTGATAGATGCTGACCCATACCTCAAGTATTTGCCATCAGTTATTGCTGGAGCTGC	NM_001237	890	CCNA2	CCN1|CCNA	Homo sapiens cyclin A2 (CCNA2), mRNA [NM_001237]	hs|chr4:122740054-122739995	coding	ENST00000618014
A_23_P392470	0.0037526342	down	13.300457	-13.300457	-3.733404	7.4639072	6.6189237	5.5216064	3.3261564	3.2752607	1.8028084	AATACAGTCAACTTACGGTGCACAGTAATATGAAAGCCACACTTTGAAGGTAATAAATAC	NM_000901	4306	NR3C2	MCR|MLR|MR|NR3C2VIT	Homo sapiens nuclear receptor subfamily 3, group C, member 2 (NR3C2), transcript variant 1, mRNA [NM_000901]	hs|chr4:149000423-149000364	coding	ENST00000358102
A_23_P137366	0.013294176	up	5.737814	5.737814	2.5205011	9.744583	9.668674	10.297445	11.904282	12.770676	12.597248	CACCGACAAGAACTCACTACTGGGCATGGAGGGTGCCAACAGCATCTTTTCCGGGTTCCT	NM_000491	713	C1QB		Homo sapiens complement component 1, q subcomponent, B chain (C1QB), mRNA [NM_000491]	hs|chr1:22987795-22987854	coding	ENST00000314933
A_33_P3231120	0.023296399	down	2.4806218	-2.4806218	-1.3107017	7.3962164	7.3787947	6.5580235	6.45826	5.7396255	5.203042	GGCATTTTGGCTTACTGTTGAAACTAGGCTTTTTGCTGTTATTCATATGTTTTTTGGCAT	NM_022900	64921	CASD1	C7orf12|NBLA04196	Homo sapiens CAS1 domain containing 1 (CASD1), mRNA [NM_022900]	hs|chr7:94176420-94176479	coding	ENST00000618861
A_33_P3236177	0.0030643782	down	4.1393085	-4.1393085	-2.0493898	9.383824	8.887176	8.0006	7.174698	7.0578413	5.89089	TTGCTTGTGAAAATGGCTTACCTGTCCACTTGGATCAGTCAATTTTCCGTCGTCCGTAAC	NM_001145	283	ANG	ALS9|HEL168|RAA1|RNASE4|RNASE5	Homo sapiens angiogenin, ribonuclease, RNase A family, 5 (ANG), transcript variant 1, mRNA [NM_001145]	hs|chr14:21162109-21162168	coding	ENST00000336811
A_23_P101351	0.025014527	down	2.9835958	-2.9835958	-1.5770521	7.8573723	7.999911	8.223687	6.467243	6.7388835	6.1436863	AATAAATGTGGGAAAGCTCTCATTTGTTCCAGTTCACTTTAAAGACATGAATGAACTCAC	NM_024106	79088	ZNF426		Homo sapiens zinc finger protein 426 (ZNF426), transcript variant 1, mRNA [NM_024106]	hs|chr19:9639038-9638979	coding	ENST00000535489
A_33_P3257678	0.0041169645	up	69.54852	69.54852	6.119948	5.81621	5.8794518	6.5744	12.489028	12.208982	11.931898	AAGAAGTGGCGGTTCGGCCGGAGGTTCCATCGTATCCAAAAGGCTCTTTTCAGAGCCACC	NM_001005464	333932	HIST2H3A	H3/n|H3/o	Homo sapiens histone cluster 2, H3a (HIST2H3A), mRNA [NM_001005464]	hs|chr1:149824626-149824685	coding	ENST00000369158
A_32_P1173	0.045429688	up	3.5662818	3.5662818	1.8344207	6.5209303	6.691047	7.041231	9.086114	7.8578033	8.812553	TGGCGGCTATCCTTCTCTCACATCGAAAAGGAAATTTTGAACAATCATGGAAAATCTAAA	NM_138441	115004	MB21D1	C6orf150|cGAS|h-cGAS	Homo sapiens Mab-21 domain containing 1 (MB21D1), mRNA [NM_138441]	hs|chr6:74138526-74138467	coding	ENST00000370318
A_23_P81859	0.0014829542	up	5.971623	5.971623	2.578123	10.858919	10.54072	10.134241	13.252288	13.147693	12.868268	GGCCGTGCTGCTGCCTAAGAAGACTGAGAGCCACCATAAGGCCAAATAAGGAGCGAGGTT	NM_080596	85235	HIST1H2AH	H2A/S|H2AFALii|H2AH|dJ86C11.1	Homo sapiens histone cluster 1, H2ah (HIST1H2AH), mRNA [NM_080596]	hs|chr6:27115246-27115305	coding
CUST_H6L_24860	0.048912466	up	6.723247	6.723247	2.7491581	3.438899	3.6902974	4.125878	6.9550195	6.9248037	5.6227236	TATGGCACTGAGCTAGGTTTAAATGCTGAGGAGATGGAAAACTTGTCACTGTCGATTGAG	NM_017577	54762	GRAMD1C		Homo sapiens GRAM domain containing 1C (GRAMD1C), transcript variant 1, mRNA [NM_017577]	hs|chr3:113619920-113619979	coding
A_24_P263653	0.047570422	up	2.263596	2.263596	1.1786165	5.0643272	4.7884617	6.0345645	6.413251	6.3196363	6.6903152	TCTTTAAAAAGCAAGAATGCCGGGACATTCTGCTTCCTGTCATCACCAAAGAGCTGAAGG	NM_004946	1794	DOCK2	IMD40	Homo sapiens dedicator of cytokinesis 2 (DOCK2), mRNA [NM_004946]	hs|chr5:169188615-169230106	coding	ENST00000520836
CUST_H6L_27538	0.009730508	up	32.971172	32.971172	5.0431333	1.5557268	1.3766499	1.3081769	7.3467197	6.6237297	5.399503	AGAAAAGTTAAGTCTTCGGAATCAAAGATTCGTGTTCTTCTACAGGAACGTGGTGCCCAG	NM_012485	3161	HMMR	CD168|IHABP|RHAMM	Homo sapiens hyaluronan-mediated motility receptor (RHAMM) (HMMR), transcript variant 3, mRNA [NM_012485]	hs|chr5:162891782-162896679	coding
A_23_P74359	0.008085921	down	8.548378	-8.548378	-3.0956507	14.634551	15.2971525	13.312696	11.758568	11.645435	10.553444	CCTGAAACATATATTGGCATTTATCAATGGCTCAAATCTTCATTTATCTCTGGCCTTAAC	NM_004078	1465	CSRP1	CRP|CRP1|CSRP|CYRP|D1S181E|HEL-141	Homo sapiens cysteine and glycine-rich protein 1 (CSRP1), transcript variant 1, mRNA [NM_004078]	hs|chr1:201453110-201453051	coding	ENST00000340006
A_23_P11070	0.022685466	up	3.5171325	3.5171325	1.8143997	4.114319	3.3813553	5.7977705	5.9694567	5.655658	7.111529	CAGTCCGTTGTTATGATGACCATTGGCGAGTTGATTGGGTTTGTAACTCCGCTTCTGATT	NM_032553	84636	GPR174	FKSG79|GPCR17|LYPSR3	Homo sapiens G protein-coupled receptor 174 (GPR174), mRNA [NM_032553]	hs|chrX:78427045-78427104	coding	ENST00000276077
A_24_P927474	0.03206509	up	2.5875158	2.5875158	1.3715677	5.9674416	6.715255	7.105814	7.7551045	8.124135	8.0239725	CAGGGAGATCAGGTCTATACGCTGGAGAAATTTGACTCGATGGGACAACAGACCTGCTTA	ENST00000552179					hs|chr12:076358613-076358672	coding	ENST00000552179
A_24_P96474	0.012782696	down	2.848919	-2.848919	-1.5104145	8.525424	8.229011	7.4458675	7.25762	6.3850484	6.0263925	AAACCTTTGAGGCTTTTACTACATATTGACAAAATGGTTTCCGGAAATATTTGTATCCCC	NM_032287	84247	LDOC1L	Mar6|Mart6|dJ1033E15.2	Homo sapiens leucine zipper, down-regulated in cancer 1-like (LDOC1L), mRNA [NM_032287]	hs|chr22:44888791-44888732	coding	ENST00000341255
A_24_P203000	0.005222977	up	7.371847	7.371847	2.8820262	5.779327	4.4375663	6.9129	8.609545	7.704886	9.46144	TTGAGGTTGTCTGAGTCTTGGGTCTATGCCTTGAAAAAAGCTGAATTATTGGACAGTCTC	NM_000878	3560	IL2RB	CD122|IL15RB|P70-75	Homo sapiens interleukin 2 receptor, beta (IL2RB), mRNA [NM_000878]	hs|chr22:37522340-37522281	coding	ENST00000216223
A_24_P48057	0.01951889	up	27.812946	27.812946	4.7976847	5.0834837	4.9494433	7.3425016	9.831367	10.949526	10.98759	CAGCTAGACCTGTGCAAAGACTCTCCCTATGAATTGAAGAAAGGTATGTCCGACATTTAA	NM_005853	10265	IRX5	HMMS|IRX-2a|IRXB2	Homo sapiens iroquois homeobox 5 (IRX5), transcript variant 1, mRNA [NM_005853]	hs|chr16:54967726-54967785	coding	ENST00000620085
A_23_P49499	0.032810982	up	10.802665	10.802665	3.4333153	3.3438535	4.6730394	6.0862675	7.6837306	8.429998	8.289376	TACCCCAGATGCTAAAGTGATTCAAGGACTCCAGGACACCTCTTAAGAGCCTTTCTAAGA	NM_006456	10610	ST6GALNAC2	SAITL1|SIAT7|SIAT7B|SIATL1|ST6GalNAII|STHM	Homo sapiens ST6 (alpha-N-acetyl-neuraminyl-2,3-beta-galactosyl-1,3)-N-acetylgalactosaminide alpha-2,6-sialyltransferase 2 (ST6GALNAC2), mRNA [NM_006456]	hs|chr17:74561819-74561760	coding	ENST00000225276
A_33_P3340990	0.0022476972	down	2.128486	-2.128486	-1.0898275	7.690694	7.912407	6.7873874	6.6936665	6.8158913	5.611447	GTTCTTTGCCATTTATGCAGGAAACTACCCTTTTCTCAACATAAACAAACAAAGGCTAAT	NM_001012398	64400	AKTIP	FT1|FTS	Homo sapiens AKT interacting protein (AKTIP), transcript variant 1, mRNA [NM_001012398]	hs|chr16:53525616-53525557	coding	ENST00000300245
A_23_P135381	0.012148039	down	11.317075	-11.317075	-3.5004292	4.166261	5.3218975	5.402729	1.4392339	1.51356	1.4368069	TTTTCGCTAGGACCGGTTTGGGCTTTGTACAGGTTATTTAATAGCTTTGTTAAAGATAAT	NM_001003845	389058	SP5		Homo sapiens Sp5 transcription factor (SP5), mRNA [NM_001003845]	hs|chr2:171574290-171574349	coding	ENST00000375281
A_23_P164436	0.0065907324	down	5.6850305	-5.6850305	-2.507168	6.1253057	6.3465934	5.493053	3.9526823	3.468228	3.0225377	TTGTGCCTTATTCAACTGCATACATAGCTCCTAGCACAGTGCCTTATTCGGTAGGCATCT	NM_000049	443	ASPA	ACY2|ASP	Homo sapiens aspartoacylase (ASPA), transcript variant 1, mRNA [NM_000049]	hs|chr17:3402456-3402515	coding	ENST00000263080
A_24_P104407	0.047961906	down	3.839377	-3.839377	-1.9408722	7.086856	7.9202404	5.106188	4.783218	5.4643598	4.0430913	ATCATCTGCAAGTTTCAAGAAGTATTCTGCCAAAAGTATTTACAAGTATGGACTCATGAG	NM_145728	23336	SYNM	DMN|SYN	Homo sapiens synemin, intermediate filament protein (SYNM), transcript variant A, mRNA [NM_145728]	hs|chr15:99675380-99675439	coding	ENST00000594047
CUST_H6L_27470	0.018025009	down	8.04903	-8.04903	-3.008815	6.4903326	6.196041	5.6964355	2.7821898	3.906087	2.6680872	ATTCTATTTCACACAGTCCAAGGAAACGAGGTCCTGAGGAAATGCAACCTGACATAATCC	ENST00000521327	6678	SPARC	BM-40|ON	secreted protein, acidic, cysteine-rich (osteonectin) [Source:HGNC Symbol;Acc:11219] [ENST00000521327]	hs|chr5:151052265-151052206	coding
A_23_P48217	0.03622028	down	6.426813	-6.426813	-2.6841035	8.70255	9.101296	8.783012	6.1988606	7.2231503	5.1125402	GAGTGGTTGTAGAAGTCTCCCTAAATCAGACATGTCAAGCAATCAGCCAACGTGGTGTAT	NM_030817	81575	APOLD1	VERGE	Homo sapiens apolipoprotein L domain containing 1 (APOLD1), transcript variant 2, mRNA [NM_030817]	hs|chr12:12944179-12944238	coding	ENST00000326765
A_33_P3248394	0.029317802	down	14.680384	-14.680384	-3.8758178	6.981438	8.18629	6.241548	1.7495418	4.938699	3.0935829	TCTGTCACCAATGCTGCCAACAATGGGGTCTGCTTCATTGTGGCTCGCAAGAAGCCTGGG	NM_001199219	11185	INMT	TEMT	Homo sapiens indolethylamine N-methyltransferase (INMT), transcript variant 2, mRNA [NM_001199219]	hs|chr7:30795402-30795461	coding	ENST00000484180
A_23_P30693	0.012160532	down	5.6576395	-5.6576395	-2.5002003	3.5222507	3.568581	4.4048142	1.2689375	1.3768628	1.3492445	CTACGCCAAACCTCGGCATTTTTTGTGTTATTTTCTGACTGCTGGATTCTGTAGTAAGGT	NM_000301	5340	PLG		Homo sapiens plasminogen (PLG), transcript variant 1, mRNA [NM_000301]	hs|chr6:161174211-161174270	coding	ENST00000308192
A_23_P122443	0.01746992	up	3.021347	3.021347	1.5951918	11.007753	10.90374	10.218349	12.204754	12.832283	11.878382	AGAAAGCTGCCAAAAGTGCTGCTAAGGCTGTGAAGCCCAAGGCCGCTAAGCCCAAGGTTG	NM_005319	3006	HIST1H1C	H1.2|H1C|H1F2|H1s-1	Homo sapiens histone cluster 1, H1c (HIST1H1C), mRNA [NM_005319]	hs|chr6:26056109-26056050	coding	ENST00000343677
A_23_P425502	0.010549651	up	6.365186	6.365186	2.6702027	4.9761763	4.357411	4.9602585	7.796961	7.413053	7.0944405	TGAGGAAAAAAGCCTTCTAGCAAGGAAATTCAAGATTCTTGAAGTTGAAGGAATATACTG	NM_017613	29980	DONSON	B17|C21orf60	Homo sapiens downstream neighbor of SON (DONSON), mRNA [NM_017613]	hs|chr21:34950584-34950525	coding	ENST00000442660
A_33_P3390868	9.365986E-4	down	37.587822	-37.587822	-5.2321935	10.399769	11.109515	9.125091	5.091379	6.185003	3.6614149	ACAATTATACACATTGGAAAGGGCCAACCTATTAGGGCTCAAGTATGTATATGCAAAAAA	NM_133477	171024	SYNPO2		Homo sapiens synaptopodin 2 (SYNPO2), transcript variant 1, mRNA [NM_133477]	hs|chr4:119982075-119982134	coding	ENST00000610556
A_33_P3377005	0.042005654	up	2.703993	2.703993	1.4350915	4.4731236	4.510832	4.4647384	6.440052	5.93439	5.3795266	CTGTGTCCGCTGCATCATTTATTGAACCAACGTGGCCTACAAAGTAAACCGCATTTCTGT	NM_173573	256329	LMNTD2	C11orf35	Homo sapiens lamin tail domain containing 2 (LMNTD2), mRNA [NM_173573]	hs|chr11:554917-554858	coding	ENST00000469990
A_23_P154037	0.014836598	down	5.6314387	-5.6314387	-2.4935036	7.8081264	7.7015657	8.337627	5.4638743	5.649497	5.253438	TTGGTTTCCTCTAGGGTGATATTCGTCATTACTCTGTCTCTTCAATCCATCCAGCTAAAT	NM_001159	316	AOX1	AO|AOH1	Homo sapiens aldehyde oxidase 1 (AOX1), mRNA [NM_001159]	hs|chr2:201535624-201535683	coding	ENST00000485106
A_23_P161727	0.0036445796	down	10.051085	-10.051085	-3.3292794	5.172604	5.4267497	4.441842	1.448366	2.22522	1.3797717	TATGGTTTGGTCCCATGGGACATGTCATAGCCTTGGTTTAGTTTTGGGTGGAGCTGAATA	NM_001541	3316	HSPB2	HSP27|Hs.78846|LOH11CR1K|MKBP	Homo sapiens heat shock 27kDa protein 2 (HSPB2), mRNA [NM_001541]	hs|chr11:111784741-111784800	coding	ENST00000304298
A_24_P944640	0.017350089	down	7.0595617	-7.0595617	-2.8195786	6.706923	6.9051714	5.706834	3.4827778	3.7382667	3.6391463	AGTGGTCAGAAGAAAGTTGGAAACTTTTCCTACATATTAGGCGTTAGTATGAGGACATTT	NM_020909	57669	EPB41L5	BE37|YMO1|YRT	Homo sapiens erythrocyte membrane protein band 4.1 like 5 (EPB41L5), transcript variant 1, mRNA [NM_020909]	hs|chr2:120936186-120936245	coding	ENST00000452780
A_33_P3879161	0.020513231	up	3.169902	3.169902	1.6644382	4.3245564	3.9489841	4.8281994	6.0643497	5.990017	6.0406885	CCTCTAATTTGCCATATCAGAAGCCTAAAAAGAATGATCATAAATGTACTTCACCAGTGA	NM_152309	118788	PIK3AP1	BCAP	Homo sapiens phosphoinositide-3-kinase adaptor protein 1 (PIK3AP1), mRNA [NM_152309]	hs|chr10:98355059-98355000	coding	ENST00000371109
A_23_P163306	0.031235302	down	17.712578	-17.712578	-4.1467023	7.793938	7.7288475	7.5489316	3.8289845	4.781727	2.0208988	ACCTCCATGTGAGTGAATTCCTGGATAAAGCAAGATTTCCTTTCAATAAACGCTGTCACC	NM_032866	84952	CGNL1	JACOP	Homo sapiens cingulin-like 1 (CGNL1), transcript variant 2, mRNA [NM_032866]	hs|chr15:57842847-57842906	coding	ENST00000281282
A_24_P201064	0.029609617	down	3.2593603	-3.2593603	-1.7045888	6.36576	6.9119444	6.429496	5.026272	4.612418	4.9547424	AAGGGGAAATGCACTTTAAAAATCCCAAGAATGGATGTTCTTTGTGTGGTATGAGAGGTT	NM_001201329	79660	PPP1R3B	GL|PPP1R4|PTG	Homo sapiens protein phosphatase 1, regulatory subunit 3B (PPP1R3B), transcript variant 1, mRNA [NM_001201329]	hs|chr8:8993872-8993813	coding	ENST00000310455
A_23_P80839	0.03387666	up	2.743743	2.743743	1.4561453	3.6621919	4.2754483	4.104541	5.395294	6.004734	5.010589	CGTGTGCTTATCCAAGGGGTTCAGCTATTCCTGACTTCACGGCTTGCATGTTTGATTTTT	NM_024871	79929	MAP6D1	MAPO6D1|SL21	Homo sapiens MAP6 domain containing 1 (MAP6D1), mRNA [NM_024871]	hs|chr3:183533854-183533795	coding	ENST00000318631
A_24_P362317	0.046270803	up	2.1694217	2.1694217	1.1173105	10.098992	10.14074	9.797998	11.435096	11.536216	10.418352	ATAATCACTTGTAAAAATTGTCAGTGCTTGAAGCTGTTTCCTTTACTCACATTGAAGGGA	NM_001111	103	ADAR	ADAR1|AGS6|DRADA|DSH|DSRAD|G1P1|IFI-4|IFI4|K88DSRBP|P136	Homo sapiens adenosine deaminase, RNA-specific (ADAR), transcript variant 1, mRNA [NM_001111]	hs|chr1:154554789-154554730	coding	ENST00000368471
A_24_P941912	0.005814295	up	5.0316873	5.0316873	2.3310423	9.215705	9.214634	9.198261	11.814044	11.207021	11.60066	TTTATAATAACCGTAGCCCACATTGTAGTAGTTTTTCAGCTCTTTACTAAGTCCCACCAA	NM_138287	151636	DTX3L	BBAP	Homo sapiens deltex 3 like, E3 ubiquitin ligase (DTX3L), mRNA [NM_138287]	hs|chr3:122293039-122293098	coding	ENST00000296161
A_33_P3382856	0.010061085	down	11.160778	-11.160778	-3.4803658	13.818336	13.791045	12.771677	9.70888	10.352486	9.878593	TATTTGACTTTATGCTAGAAGATGAGGCTTCTGGGATAGGCCCAGAAGTTCCTGATGACC	NM_133507	1634	DCN	CSCD|DSPG2|PG40|PGII|PGS2|SLRR1B	Homo sapiens decorin (DCN), transcript variant E, mRNA [NM_133507]	hs|chr12:91572259-91572200	coding	ENST00000456569
A_23_P203475	0.020764371	down	2.808839	-2.808839	-1.4899739	11.49667	11.585491	11.092536	10.43919	9.829939	9.435647	TCCCTTCCTTAAGCCCAGTCCTGTGTCCTCTGAAAGAGGTGCAGTCACTCACACCTGCTT	NM_145040	112464	PRKCDBP	CAVIN3|HSRBC|SRBC|cavin-3	Homo sapiens protein kinase C, delta binding protein (PRKCDBP), mRNA [NM_145040]	hs|chr11:6340269-6340210	coding	ENST00000303927
A_24_P13083	0.00477993	down	7.0619097	-7.0619097	-2.8200583	8.332968	8.5979805	7.5734177	5.2203608	5.699086	5.1247444	TGCTCTGGCAACCCCATAAATGACACCTGAGCTCCGTAGAAGCTAAGCTCCTGAGACCCA	NM_130783	90139	TSPAN18	TSPAN	Homo sapiens tetraspanin 18 (TSPAN18), mRNA [NM_130783]	hs|chr11:44952695-44952754	coding	ENST00000520358
A_33_P3376551	0.03174086	down	26.473913	-26.473913	-4.7264996	7.9499974	8.0778475	4.8311405	2.3968751	2.452975	1.8296379	CCACCTGGTAAATAATGTTGGACTTCAACTTGTTACTGGCACATTTTAATAGTAGATGAA	NM_001039585	5737	PTGFR	FP	Homo sapiens prostaglandin F receptor (FP) (PTGFR), transcript variant 2, mRNA [NM_001039585]	hs|chr1:79005189-79005248	coding	ENST00000370758
A_33_P3215239	0.010129515	up	6.1284204	6.1284204	2.6155152	5.703327	5.318972	4.8146048	8.702345	8.060197	6.920907	TACCACACCAGTGACAGTTAAGATTCCCAAGGCTCGGAAGAGGAAGAGTAATGAAATGGA	NM_001284259	9585	KIF20B	CT90|KRMP1|MPHOSPH1|MPP-1|MPP1	Homo sapiens kinesin family member 20B (KIF20B), transcript variant 1, mRNA [NM_001284259]	hs|chr10:91522529-91522588	coding	ENST00000371728
A_33_P3346444	0.027087137	down	10.98159	-10.98159	-3.457015	7.501291	5.688667	7.0743256	3.130424	3.3096583	3.4531546	TGGGAAAGTACAATTGGGTAACTACACCTACTACTTTCAAGCCTGACAGCCCTGATTTGG	NM_032972	83259	PCDH11Y	PCDH-PC|PCDH22|PCDHX|PCDHY	Homo sapiens protocadherin 11 Y-linked (PCDH11Y), transcript variant b, mRNA [NM_032972]	hs|chrY:4968462-4968521	coding	ENST00000623574
A_24_P722216	0.012383508	up	2.5417402	2.5417402	1.3458165	6.7488694	7.095125	6.658468	8.376303	8.204856	7.9587545	CTCTAGTATTCATATCCCTTTTCTTACCATATACCTCAGTGTATCCTTCCTGTGTCAAGC	NM_018706	55526	DHTKD1	AMOXAD|CMT2Q	Homo sapiens dehydrogenase E1 and transketolase domain containing 1 (DHTKD1), mRNA [NM_018706]	hs|chr10:12165028-12165087	coding	ENST00000263035
CUST_H6L_31277	0.011866315	down	3.7767699	-3.7767699	-1.9171529	7.129273	7.058818	7.8067613	5.6225815	4.853667	5.767145	CATGTCCTGAGCTGCAGGAACAATCCCCTGATTATCCCTGTGGTCCATGACCTCAGCCAG	NM_002581	5069	PAPPA	ASBABP2|DIPLA1|IGFBP-4ase|PAPA|PAPP-A|PAPPA1	Homo sapiens pregnancy-associated plasma protein A, pappalysin 1 (PAPPA), mRNA [NM_002581]	hs|chr9:119097145-119097204	coding
A_23_P207037	0.022552678	up	2.9773936	2.9773936	1.57405	4.8654137	4.57125	5.072395	6.8036213	6.235287	6.1923	CACGCAGAGTGAGCTGCACTACGCAAATCTGGAGCTGCTGATGTGGCCTCTGCAGGAAAA	NM_007261	11314	CD300A	CLM-8|CMRF-35-H9|CMRF-35H|CMRF35-H|CMRF35-H9|CMRF35H|CMRF35H9|IGSF12|IRC1|IRC1/IRC2|IRC2|IRp60	Homo sapiens CD300a molecule (CD300A), transcript variant 1, mRNA [NM_007261]	hs|chr17:72477870-72477929	coding	ENST00000310828
CUST_H6L_30011	0.039318815	up	4.51832	4.51832	2.1757865	4.558815	4.6454296	4.5356264	6.1087346	7.681305	6.477191	AACATCCTGGACAGCATTATCGCACAGGTGGTGGAACGGAAGATCCAGGAGAAAGCCCTG	NM_018411	55806	HR	ALUNC|AU|HSA277165|HYPT4|MUHH|MUHH1	Homo sapiens hair growth associated (HR), transcript variant 2, mRNA [NM_018411]	hs|chr8:21978456-21978397	coding
A_24_P131522	0.03243774	down	4.0945687	-4.0945687	-2.0337114	8.015452	8.420243	8.421974	6.7283587	6.083033	5.9451437	CTAACTTTCTTCTTTCTGTGATAATTCAGAAGATAGTTATGGATCTTCAATGCCTCTGAG	NM_032208	84168	ANTXR1	ATR|GAPO|TEM8	Homo sapiens anthrax toxin receptor 1 (ANTXR1), transcript variant 1, mRNA [NM_032208]	hs|chr2:69476125-69476184	coding	ENST00000303714
A_23_P414519	0.014487235	down	6.0557485	-6.0557485	-2.5983052	8.135449	7.578166	7.06031	5.006069	5.5427017	4.4302397	CAGGAAGGGGCGAAAGATATGTGGGATAAACTGAGAAAAGAATCCAAAAACCTCAACATC	NM_016588	51299	NRN1	NRN|dJ380B8.2	Homo sapiens neuritin 1 (NRN1), transcript variant 1, mRNA [NM_016588]	hs|chr6:5999388-5999329	coding	ENST00000495850
A_23_P122863	0.039946564	down	2.1464074	-2.1464074	-1.101924	9.341112	9.079063	8.775516	8.011299	7.7508326	8.127789	GAAAATAAACTGGAATGATCATCTATGGCTTGGGCCGCTTAGGAACAAGAACCGGAGAGA	NM_001001555	2887	GRB10	GRB-IR|Grb-10|IRBP|MEG1|RSS	Homo sapiens growth factor receptor-bound protein 10 (GRB10), transcript variant 4, mRNA [NM_001001555]	hs|chr7:50657786-50657752	coding	ENST00000402497
A_33_P3403117	0.015889635	down	7.6833563	-7.6833563	-2.9417367	8.430536	10.163637	9.252625	6.179096	7.1320543	5.710436	AGCTACAAAGCATGGGAAAAAGAGACTCTTTTAGGATCAGATCTGTGAGCACGTTGGCGA	NM_005654	7025	NR2F1	BBOAS|BBSOAS|COUP-TFI|EAR-3|EAR3|ERBAL3|NR2F2|SVP44|TCFCOUP1|TFCOUP1	Homo sapiens nuclear receptor subfamily 2, group F, member 1 (NR2F1), mRNA [NM_005654]	hs|chr5:92929717-92929776	coding	ENST00000615873
A_23_P134851	5.1590754E-4	up	3.491345	3.491345	1.8037828	6.4539475	6.072671	6.2788095	8.22197	7.8304553	8.164351	GTCGCTGCGTCTCTGGAGAGGGCAACTTTGAGTTCGAAACCCGGCAAGGCAATGAGATCT	NM_003974	9046	DOK2	p56DOK|p56dok-2	Homo sapiens docking protein 2, 56kDa (DOK2), mRNA [NM_003974]	hs|chr8:21767417-21767358	coding	ENST00000522011
A_23_P21485	0.0017599441	down	4.902218	-4.902218	-2.2934346	7.281686	7.795741	7.680748	4.919602	5.3807135	5.577554	TGCTCCTTCCTAAAAGTCTGTTTTCAATCCTGGTAATATTAGGGGCACTGCGGCACCTAA	NM_017933	55022	PID1	HMFN2073|NYGGF4|P-CLI1|PCLI1	Homo sapiens phosphotyrosine interaction domain containing 1 (PID1), transcript variant 1, mRNA [NM_017933]	hs|chr2:229889030-229888971	coding	ENST00000392055
A_33_P3329522	0.039816618	down	6.8676357	-6.8676357	-2.7798135	5.097629	5.9115267	5.280069	3.0658307	3.5071013	1.3768508	GATGTTCATGAGCTGAAGAAATTAAACCTCAGCAGCAATGGCATTGAATTCATCGATCCT	NM_001031692	10234	LRRC17	P37NB	Homo sapiens leucine rich repeat containing 17 (LRRC17), transcript variant 1, mRNA [NM_001031692]	hs|chr7:102579972-102580031	coding	ENST00000485478
A_33_P3213892	0.0139308125	up	2.8831542	2.8831542	1.527648	5.107579	5.074136	4.582282	6.2708483	6.778595	6.2974977	GACTCCAGCTCAAAAGGCATCTTAGTAATATCCATGAATCGATTTCCAATAGAGTTTTTT	NM_001282934	63977	PRDM15	C21orf83|PFM15|ZNF298	Homo sapiens PR domain containing 15 (PRDM15), transcript variant 3, mRNA [NM_001282934]	hs|chr21:43220739-43220680	coding	ENST00000447207
A_33_P3311403	0.003146617	down	9.275176	-9.275176	-3.2133746	8.408294	8.90103	8.199168	4.980884	6.0468187	4.8406663	GCATTGAACTGTAGAGTGTCACATACCTGAGTTTGAAAATAAAAGCACATTTCCAAACCT	NM_130385	10335	MRVI1	IRAG|JAW1L	Homo sapiens murine retrovirus integration site 1 homolog (MRVI1), transcript variant 2, mRNA [NM_130385]	hs|chr11:10594698-10594639	coding	ENST00000547195
A_33_P3297888	0.0046558254	up	2.7410607	2.7410607	1.4547343	7.6312056	7.637487	7.4635067	9.249597	8.912012	8.9347925	AAAGAAAAGTTAGCTACATGCTTGCTCGGGCATTGGAAGACAAAGACACTGCTTCAAACG	NM_176816	202243	CCDC125	KENAE	Homo sapiens coiled-coil domain containing 125 (CCDC125), transcript variant 1, mRNA [NM_176816]	hs|chr5:68578830-68578771	coding	ENST00000620431
A_23_P136817	0.031407196	up	6.430132	6.430132	2.6848483	6.849679	6.327183	7.0524955	10.232956	9.251651	8.7992935	CACGGGCCAGCTAGCAGGATTTTCACATCAAATTAGAAGTCTGATTTTGAATAATATCAT	NM_014708	9735	KNTC1	ROD	Homo sapiens kinetochore associated 1 (KNTC1), mRNA [NM_014708]	hs|chr12:123106487-123107037	coding	ENST00000333479
A_23_P75083	0.03233835	down	2.2857203	-2.2857203	-1.1926489	9.95041	10.254714	9.335235	8.937981	8.624638	8.3997965	GCTGTAGCCAACATGCAGGGTGAGATGGACAGAAAATGTAAGCAAGTAAAGGAAAAGTGT	NM_212479	10771	ZMYND11	BRAM1|BS69|MRD30	Homo sapiens zinc finger, MYND-type containing 11 (ZMYND11), transcript variant 2, mRNA [NM_212479]	hs|chr10:294888-294947	coding	ENST00000509513
A_33_P3266780	0.0048518362	up	17.148993	17.148993	4.100052	3.8234465	4.081012	3.9539545	8.496765	7.894956	7.7668467	CTGGAGCAATCTGGCTGGGAAAAACTACATCATTCTGAACATGACAGAGAACATAGACTG	NM_015720	50512	PODXL2	EG|PODLX2	Homo sapiens podocalyxin-like 2 (PODXL2), mRNA [NM_015720]	hs|chr3:127381094-127381153	coding	ENST00000342480
A_23_P57306	0.005901023	up	3.8526046	3.8526046	1.9458342	4.509902	4.3940115	3.6247613	6.5317383	6.0502615	5.784179	CCTGGCATCCTCGTGAAAGTGCACACACTTCATGGAGGGACTCCTTTTCAATAAGAATTA	NM_005441	8208	CHAF1B	CAF-1|CAF-IP60|CAF1|CAF1A|CAF1P60|MPHOSPH7|MPP7	Homo sapiens chromatin assembly factor 1, subunit B (p60) (CHAF1B), mRNA [NM_005441]	hs|chr21:37788958-37789017	coding	ENST00000314103
A_23_P10385	0.04344126	up	34.503258	34.503258	5.1086607	2.8652658	2.8609025	4.5980673	8.8855505	9.249597	7.5150723	GGAAGATGTTATTTATGACCAATATCTGCCAGTAACGCTGTTTATCTCACTTGCTTTGAA	NM_016448	51514	DTL	CDT2|DCAF2|L2DTL|RAMP	Homo sapiens denticleless E3 ubiquitin protein ligase homolog (Drosophila) (DTL), transcript variant 1, mRNA [NM_016448]	hs|chr1:212277852-212277911	coding	ENST00000475419
A_23_P171074	0.03910756	down	5.791398	-5.791398	-2.5339117	10.606821	9.448897	9.361158	7.0779357	7.652112	7.0850935	CTAGTTGCTGTGGAGGAAATTCGTGATGTTAGTAACCTTGGCATCTTTATTTACCAACTT	NM_004867	9452	ITM2A	BRICD2A|E25A	Homo sapiens integral membrane protein 2A (ITM2A), transcript variant 1, mRNA [NM_004867]	hs|chrX:78616934-78616875	coding	ENST00000469541
A_33_P3363245	0.034091257	up	5.847947	5.847947	2.5479302	1.7332976	1.3722193	2.4768298	3.7862146	4.885808	4.554115	TCGGTGATATTTTTTCTACGCCAAAACAGACGGGAAAGGGAACAAAATAAAGTGAAATCC	NM_007224	11247	NXPH4	NPH4	Homo sapiens neurexophilin 4 (NXPH4), mRNA [NM_007224]	hs|chr12:57620167-57620226	coding	ENST00000556415
A_23_P407096	0.026350811	down	6.557285	-6.557285	-2.7130985	6.8443503	6.602443	5.063934	3.4899824	4.755244	2.1262054	CTGTGAGTATTCTTCCAGATATCTAATTGTAAGCTGATGCTGAGGTGCTTTTAGAAATTC	NM_152625	167465	ZNF366	DCSCRIPT	Homo sapiens zinc finger protein 366 (ZNF366), mRNA [NM_152625]	hs|chr5:71739339-71739280	coding	ENST00000318442
A_23_P408376	0.03402612	down	2.5996172	-2.5996172	-1.3782992	4.8854656	4.7794847	4.1041355	2.9854379	3.6504312	2.9983194	TCTAAAATATCAGCTACTGGGGTCTCATTCACTACAAGATAAATTCAAACTTCACAGAAC	NM_025015	259217	HSPA12A		Homo sapiens heat shock 70kDa protein 12A (HSPA12A), mRNA [NM_025015]	hs|chr10:118430849-118430790	coding	ENST00000369209
A_23_P37391	0.030890489	up	2.1252952	2.1252952	1.0876632	4.189039	4.502683	4.452447	5.484003	5.7742705	5.148886	AAAGGAGTAACAAACAAGATTGTGATAGTGTCTACTTTGAGCTAGATAAATAAAGGCCTC	NM_001144995	317762	CCDC85C		Homo sapiens coiled-coil domain containing 85C (CCDC85C), mRNA [NM_001144995]	hs|chr14:99978443-99978384	coding	ENST00000380243
A_33_P3420043	0.04714523	down	6.4593816	-6.4593816	-2.691396	6.2640357	6.237554	5.098358	3.5489151	4.6074834	1.3693615	CCACCGGGAGATGTTGAGAGAACACCTTAGGGAGGAAAAGCTGAACTCCTTAAAACTAAA	NM_001172173	80034	CSRNP3	FAM130A2|PPP1R73|TAIP-2|TAIP2	Homo sapiens cysteine-serine-rich nuclear protein 3 (CSRNP3), transcript variant 1, mRNA [NM_001172173]	hs|chr2:166514470-166514529	coding	ENST00000409664
A_23_P383819	0.012145099	down	2.112314	-2.112314	-1.0788243	5.20725	4.9448833	5.032705	4.2962713	3.9306693	3.721426	GGGGATTTAAAGGGAAGGAGTGGGCAAAACACATAAAATGAATTTATTATATCTAAGCTC	NM_016569	6926	TBX3	TBX3-ISO|UMS|XHL	Homo sapiens T-box 3 (TBX3), transcript variant 2, mRNA [NM_016569]	hs|chr12:115108899-115108840	coding	ENST00000257566
CUST_H6L_31371	0.020206286	down	2.9549813	-2.9549813	-1.563149	7.852818	6.908316	7.0215454	5.992321	5.199869	5.901043	GTAAGTTTCGGGTGCTGTGTGTGGATCTTGAACATGAGAAGGACTTAAATCTTGGGAAGA	ENST00000475367	6709	SPTAN1	EIEE5|NEAS|SPTA2	spectrin, alpha, non-erythrocytic 1 [Source:HGNC Symbol;Acc:11273] [ENST00000475367]	hs|chr9:131361266-131361325	coding
A_23_P206441	0.0091947615	up	12.087003	12.087003	3.5953846	2.3727322	1.322554	2.3146029	5.2785335	5.3328085	6.184703	ATGAGGGCCTCGTTTATTAAGATCTTTAAACTGCTTTATACACTGTCACGTGGCTTCATC	NM_000135	2175	FANCA	FA|FA-H|FA1|FAA|FACA|FAH|FANCH	Homo sapiens Fanconi anemia, complementation group A (FANCA), transcript variant 1, mRNA [NM_000135]	hs|chr16:89804072-89804013	coding	ENST00000389301
A_33_P3302025	0.027697679	down	18.405268	-18.405268	-4.202047	9.792037	8.980684	7.0720778	4.162624	5.4428453	3.6331892	ATCACCAGCTGGGAAGCACCGTCAAGGAAGATAACTGTGGGGTCTGCAACGGAGATGGGT	NM_052866	92949	ADAMTSL1	ADAMTSL-1|ADAMTSR1|C9orf94|PUNCTIN	Homo sapiens ADAMTS-like 1 (ADAMTSL1), transcript variant 2, mRNA [NM_052866]	hs|chr9:18622254-18622313	coding	ENST00000380566
CUST_H6L_13118	0.013943228	up	2.1390393	2.1390393	1.0969629	5.546808	5.409236	5.009555	6.885743	6.298642	6.0721016	ATCAAAACCGAAGAAACAAAATCTTAAAGGCTATGGTTTATTGCAGGGGATTGGGAGGGG	NM_015172	23215	PRRC2C	BAT2-iso|BAT2D1|BAT2L2|XTP2	Homo sapiens proline-rich coiled-coil 2C (PRRC2C), mRNA [NM_015172]	hs|chr1:171560960-171561019	coding
A_23_P166797	0.033586662	up	3.4446719	3.4446719	1.7843665	5.8905344	5.970857	5.7586527	7.876164	7.100197	7.9967833	CAAGCAGGATCAAGTTTGTAGAATAAACACTGGTTTCCTAGCCATCCTCTGAAAACAGTA	NM_022147	64108	RTP4	IFRG28|Z3CXXC4	Homo sapiens receptor (chemosensory) transporter protein 4 (RTP4), mRNA [NM_022147]	hs|chr3:187089255-187089314	coding	ENST00000259030
A_33_P3407034	0.02388376	down	5.356423	-5.356423	-2.42127	6.7263207	6.904683	6.539022	3.5528483	4.7534714	4.599897	TGGAAACAATTATGTTTACATAGACCCAACACAACTTCCTTATGATCACAAATGGGAGTT	NM_000222	3815	KIT	C-Kit|CD117|PBT|SCFR	Homo sapiens v-kit Hardy-Zuckerman 4 feline sarcoma viral oncogene homolog (KIT), transcript variant 1, mRNA [NM_000222]	hs|chr4:55593626-55593685	coding	ENST00000288135
A_23_P122387	0.03451857	up	2.087458	2.087458	1.0617471	7.119333	7.4490376	7.3094354	7.8470993	8.876312	8.339636	TTCTGAGGGACAATGTCTGCTACTCAAGAACACCTTGGAAGCTGTATCACTGACAGAGAG	NM_018135	55168	MRPS18A	HumanS18b|MRP-S18-3|MRPS18-3|S18bmt	Homo sapiens mitochondrial ribosomal protein S18A (MRPS18A), transcript variant 1, mRNA [NM_018135]	hs|chr6:43639551-43639492	coding	ENST00000372116
A_23_P334798	0.036435105	down	27.030539	-27.030539	-4.7565184	7.387434	7.429518	4.7956185	1.4281595	2.0374293	1.8774265	AGCCTTATGGACAATCCTATTGATAATGCCCAATGTGAAGATGGCAATGAAATAATGGAA	NM_024512	79442	LRRC2		Homo sapiens leucine rich repeat containing 2 (LRRC2), mRNA [NM_024512]	hs|chr3:46563141-46563082	coding	ENST00000296144
A_23_P392126	0.021575581	down	8.442147	-8.442147	-3.07761	5.139023	5.218511	4.476959	1.4326519	1.8747711	2.2942414	GTTTGTTTGTATCCTTGCAGTTATGTGACTTAAAGTGACTCAGAGATATCTATGTATGCG	NM_001076680	201229	LYRM9	C17orf108|HSD24	Homo sapiens LYR motif containing 9 (LYRM9), mRNA [NM_001076680]	hs|chr17:26205487-26205428	coding	ENST00000379103
A_33_P3263277	0.04570757	down	2.2057798	-2.2057798	-1.1412888	11.542953	11.563747	11.178218	10.112152	10.926077	9.8228245	ATGTTTTGTGGACCACCTTGATTTTCTTTTTTGCCTGTGGCAGTTTTAAGTTACTAGTTT	M29548	1915	EEF1A1	CCS-3|CCS3|EE1A1|EEF-1|EEF1A|EF-Tu|EF1A|GRAF-1EF|HNGC:16303|LENG7|PTI1|eEF1A-1	Human elongation factor 1-alpha (EF1A) mRNA, partial cds. [M29548]	hs|chr6:74227383-74227324	coding
A_24_P260443	0.014846369	down	4.956812	-4.956812	-2.3094125	9.894489	10.558532	7.6391454	7.4560733	7.83356	5.874297	ACCATCCCTGAGGACTTCCAAGAGTTTCAAACCCAGAATTTCGACCGCTTCGATAATTAA	NM_003248	7060	THBS4	TSP-4|TSP4	Homo sapiens thrombospondin 4 (THBS4), mRNA [NM_003248]	hs|chr5:79378905-79378964	coding	ENST00000511888
A_24_P203678	0.035424024	down	3.3621552	-3.3621552	-1.7493863	9.141922	9.390329	8.183371	7.9536066	7.687923	5.8259363	ACTCCATGTACCACCATAAACAAAGTTTGTGCTTCAGGAATGAAAGCCATCATGATGGCC	NM_000019	38	ACAT1	ACAT|MAT|T2|THIL	Homo sapiens acetyl-CoA acetyltransferase 1 (ACAT1), mRNA [NM_000019]	hs|chr11:108005883-108005942	coding	ENST00000265838
A_23_P145238	0.032209575	up	5.2476315	5.2476315	2.3916664	9.590703	9.616733	9.494969	12.516308	12.3470745	11.014023	GGTCCATTCCTTCTCTCTAATAATCATTTACTGTTCCTCAAAGAATTGTCTACATTACCC	NM_080593	85236	HIST1H2BK	H2B/S|H2BFAiii|H2BFT|H2BK	Homo sapiens histone cluster 1, H2bk (HIST1H2BK), mRNA [NM_080593]	hs|chr6:27106250-27106191	coding
A_24_P55148	0.005222476	up	8.182898	8.182898	3.0326118	11.321533	11.623942	10.891792	14.16986	14.40264	14.362603	TGACACCGGCATTTCGTCCAAGGCCATGGGCATCATGAATTCGTTTGTGAACGACATTTT	NM_021058	8970	HIST1H2BJ	H2B/r|H2BFR|H2BJ	Homo sapiens histone cluster 1, H2bj (HIST1H2BJ), mRNA [NM_021058]	hs|chr6:27100377-27100318	coding	ENST00000339812
A_23_P35791	0.04974278	up	3.587919	3.587919	1.8431473	6.7985635	6.405715	7.4249334	9.429521	8.141271	8.587863	CCCTCAACTGTCACTTTATGGACTGTCTGTGCAATTACGTCCACCAAAGACCCGTGTTGG	NM_003942	8986	RPS6KA4	MSK2|RSK-B	Homo sapiens ribosomal protein S6 kinase, 90kDa, polypeptide 4 (RPS6KA4), transcript variant 1, mRNA [NM_003942]	hs|chr11:64139354-64139413	coding	ENST00000528057
A_23_P59045	0.04486671	up	3.4799728	3.4799728	1.7990761	10.164283	9.55472	8.735166	11.439867	11.104363	11.307163	CCTAAGAAGACGGAGAGCCACCATAAGGCCAAGGGCAAGTGAAATGATTACTAGTCAAAT	NM_021052	3012	HIST1H2AE	H2A.1|H2A.2|H2A/a|H2AFA	Homo sapiens histone cluster 1, H2ae (HIST1H2AE), mRNA [NM_021052]	hs|chr6:26217554-26217613	coding
A_23_P358394	0.043230794	down	4.885162	-4.885162	-2.2884064	8.095529	8.6609955	7.225046	5.8259363	5.51134	5.779073	AAGAGCAGTATAAAGAGTTTCAGGATCTGAACCAAGAAGTCATGAATTTGGATGATATTC	NM_015864	9750	FAM65B	C6orf32|DIFF40|DIFF48|MYONAP|PL48	Homo sapiens family with sequence similarity 65, member B (FAM65B), transcript variant 2, mRNA [NM_015864]	hs|chr6:24843154-24843095	coding	ENST00000612873
A_33_P3884230	0.010818794	down	7.7955422	-7.7955422	-2.9626493	12.7446575	13.344509	11.871851	9.269498	10.333862	9.469709	TCGATGACAGTGAGATGGAGAGCCCTGTTGATGACGTGTTCTATCCCGGGACAGGCCGTT	NM_002501	4784	NFIX	MRSHSS|NF1A|SOTOS2	Homo sapiens nuclear factor I/X (CCAAT-binding transcription factor) (NFIX), transcript variant 2, mRNA [NM_002501]	hs|chr19:13186372-13186431	coding	ENST00000585382
A_33_P3347697	0.006712833	down	4.267098	-4.267098	-2.0932553	4.739903	5.689326	5.2964883	2.7103417	3.270804	3.4648056	GTGTATCTCGTGGAATCAGTGGTTAGCATTGCCGCTATTATATTTACTCATTTTATCATT	NM_002515	4857	NOVA1	Nova-1	Homo sapiens neuro-oncological ventral antigen 1 (NOVA1), transcript variant 1, mRNA [NM_002515]	hs|chr14:26915179-26915120	coding	ENST00000539517
A_23_P342727	0.021926234	down	6.1872616	-6.1872616	-2.629301	6.6067057	7.012986	7.070772	4.385708	4.766998	3.6498542	AGGGAGAGAGATTTTCTTTGGTCATCCATAATAGAGATTGATAAGATTTAGCAACTGGTG	NM_178006	90627	STARD13	ARHGAP37|DLC2|GT650|LINC00464	Homo sapiens StAR-related lipid transfer (START) domain containing 13 (STARD13), transcript variant 1, mRNA [NM_178006]	hs|chr13:33678315-33678256	coding	ENST00000255486
A_24_P105733	0.021319874	down	9.9923935	-9.9923935	-3.3208303	11.872447	12.253646	10.155713	8.343133	8.202818	7.773366	GACCTTGATGATGCTTTCAAAGATGATCGATTTCCAGAGTATGGCAAAGTGGAGTTTGTA	NM_022648	7145	TNS1	MST091|MST122|MST127|MSTP091|MSTP122|MSTP127|MXRA6|PPP1R155|TNS	Homo sapiens tensin 1 (TNS1), mRNA [NM_022648]	hs|chr2:218749779-218747097	coding	ENST00000479185
A_24_P4816	0.0030524724	down	4.9624968	-4.9624968	-2.3110662	10.121431	9.9330845	9.274861	7.5557785	7.7264137	7.113985	GGATTGGCTTTGATAGAGGAATGGGGATGATGTAAGTTTACAGTATTCCTGGGGTTTAAT	NM_031412	23710	GABARAPL1	APG8-LIKE|APG8L|ATG8|ATG8B|ATG8L|GEC1	Homo sapiens GABA(A) receptor-associated protein like 1 (GABARAPL1), mRNA [NM_031412]	hs|chr12:10374676-10374735	coding	ENST00000540424
A_23_P356677	0.013545095	down	5.246782	-5.246782	-2.3914328	5.216644	6.0038276	5.248434	2.3475373	3.594191	3.3528798	AAATGGAAAAATATGCTTCTACATATTTACCACCATAGGCGTTTTGTTCATATGAGCCTG	NM_001130690	10846	PDE10A	HSPDE10A	Homo sapiens phosphodiesterase 10A (PDE10A), transcript variant 1, mRNA [NM_001130690]	hs|chr6:165745021-165744962	coding	ENST00000539869
A_24_P236235	0.009857391	down	8.3210745	-8.3210745	-3.0567698	5.192954	5.93439	5.4697866	2.1475048	3.4014516	1.8778645	CCTGATGCTCTTTCTAAAGTCAAAATATGAATGCTAAGAAGGCATAACCTACATCCTTCT	NM_013231	23768	FLRT2		Homo sapiens fibronectin leucine rich transmembrane protein 2 (FLRT2), mRNA [NM_013231]	hs|chr14:86093644-86093703	coding	ENST00000330753
A_33_P3353502	0.03367988	down	14.755912	-14.755912	-3.8832211	8.39649	7.4337907	6.3770576	3.071966	4.486124	2.999585	ACAGATCTAGTGAACATTAGTTTTACCTACATGGTGGCTGAAAATCCAGAAGTAACTAAG	NM_182797	5332	PLCB4	ARCND2|PI-PLC	Homo sapiens phospholipase C, beta 4 (PLCB4), transcript variant 2, mRNA [NM_182797]	hs|chr20:9319625-9319684	coding	ENST00000414679
A_33_P3354256	0.02621629	up	3.703882	3.703882	1.8890381	9.013589	8.259174	8.508979	11.280006	10.389964	9.778886	CTCGGAATATAGCTCTTTTGAAAGTACTCGACACCTTTAGATAAGAATTAAAACCAACCT	NM_001282971	9788	MTSS1	MIM|MIMA|MIMB	Homo sapiens metastasis suppressor 1 (MTSS1), transcript variant 1, mRNA [NM_001282971]	hs|chr8:125565128-125565069	coding	ENST00000520771
CUST_H6L_22988	0.016092034	down	2.060549	-2.060549	-1.0430288	5.799756	5.3158507	5.149698	4.502284	4.327522	4.3064127	ATTCTCGCTACAGAACGAACATACCTCAAGGATTTAGAAGTTATTACCGTGTGGTTCCGC	NM_001282984	9855	FARP2	FIR|FRG|PLEKHC3	Homo sapiens FERM, RhoGEF and pleckstrin domain protein 2 (FARP2), transcript variant 3, mRNA [NM_001282984]	hs|chr2:242401977-242402758	coding
A_33_P3290343	0.010351542	down	21.625326	-21.625326	-4.43465	10.0970745	10.669903	9.44804	6.3951063	6.3355207	4.180442	ATTAGCGTTTAAGGTGAGCATAAATCAACTGTCCATCAGGTGAGGTGTGCTCCATACCCA	NM_000104	1545	CYP1B1	CP1B|CYPIB1|GLC3A|P4501B1	Homo sapiens cytochrome P450, family 1, subfamily B, polypeptide 1 (CYP1B1), mRNA [NM_000104]	hs|chr2:38297765-38297706	coding	ENST00000614273
A_24_P33982	0.018585937	up	2.7118504	2.7118504	1.4392775	4.0560756	4.108361	4.4729457	5.8894167	5.3022237	5.7635756	GTGGTGATAATCCTAATTCTGGCTTTTTGGGTACTGCCCAAATACAAAACAAGAAAAGCT	NM_001291317	284021	MILR1	Allergin-1|C17orf60|MCA-32|MCA32	Homo sapiens mast cell immunoglobulin-like receptor 1 (MILR1), transcript variant S2, mRNA [NM_001291317]	hs|chr17:62461517-62461576	coding	ENST00000612535
A_24_P261052	0.0090682	down	2.3110533	-2.3110533	-1.2085505	7.879525	7.7168345	7.3180842	6.4505115	6.556636	6.2816443	TCTGATGAGAGTTTACTGACTTCTAGAGCCATTCTCTTTAACCGTCTGCAGGTCTAAGGA	NM_015458	66036	MTMR9	C8orf9|LIP-STYX|MTMR8	Homo sapiens myotubularin related protein 9 (MTMR9), mRNA [NM_015458]	hs|chr8:11184845-11184904	coding	ENST00000221086
CUST_H6L_23530	0.0059232693	up	3.558579	3.558579	1.8313012	6.7405634	6.0709505	6.6008205	8.336201	8.156005	8.414033	TTTTTTGATTAACTCTAAGAGTTTAGTTGCTACCTCAGGTCCACAGGCAGGACTTCCTCC	NM_017613	29980	DONSON	B17|C21orf60	Homo sapiens downstream neighbor of SON (DONSON), mRNA [NM_017613]	hs|chr21:34953719-34953660	coding
A_24_P106624	0.019774904	down	11.516533	-11.516533	-3.5256345	5.921175	6.475376	4.6220765	1.4348274	3.6901932	1.3167038	GGACATATTCTTGTACCACAGACAAAACAAATCTTATGTTGCATTTACTATCAACTGCTG	NM_005924	4223	MEOX2	GAX|MOX2	Homo sapiens mesenchyme homeobox 2 (MEOX2), mRNA [NM_005924]	hs|chr7:15651278-15651219	coding	ENST00000262041
A_33_P3289820	0.016419658	down	2.5440254	-2.5440254	-1.347113	9.297286	8.977057	8.64538	7.6715927	7.5863776	7.620414	CAGCTGGCAATGTGACAAAAGTCTTTTCTGGGACAACAATCAAATCATGTATTTGTATTT	NM_001134382	9922	IQSEC1	ARF-GEP100|ARFGEP100|BRAG2|GEP100	Homo sapiens IQ motif and Sec7 domain 1 (IQSEC1), transcript variant 1, mRNA [NM_001134382]	hs|chr3:12939496-12939437	coding	ENST00000273221
CUST_H6L_14694	0.031440947	down	3.495196	-3.495196	-1.8053734	5.8221684	5.151811	5.5791063	3.3708525	3.767561	3.9985518	GATGAACAGAAAAAACTGGCAGCGTCACAAATTGAGAAACAACGGCAGCAAATGGACCTT	NM_017508	55553	SOX6	HSSOX6|SOXD	Homo sapiens SRY (sex determining region Y)-box 6 (SOX6), transcript variant 1, mRNA [NM_017508]	hs|chr11:16208409-16208350	coding
A_23_P115161	0.047869366	down	4.092861	-4.092861	-2.0331097	11.827344	10.973583	11.455474	9.366877	9.862778	8.927418	TCCCCCTCAACTGAGAACTCAAGTCAGCTGGACTTCGAAGATGTATGGAATTCTTCCTAT	NM_002036	2532	ACKR1	CCBP1|CD234|DARC|Dfy|FY|GPD|GpFy|WBCQ1	Homo sapiens atypical chemokine receptor 1 (Duffy blood group) (ACKR1), transcript variant 2, mRNA [NM_002036]	hs|chr1:159175260-159175319	coding	ENST00000435307
A_23_P410625	0.011491645	up	12.380644	12.380644	3.6300144	5.644902	4.70767	5.3247547	8.66723	9.071954	8.828188	AAAGCCTTTGTTCAAAGTGGACAGCTCAAAACACATCAGCGTCTTCACACCGGAGAGAAA	NM_153695	195828	ZNF367	AFF29|CDC14B|ZFF29	Homo sapiens zinc finger protein 367 (ZNF367), mRNA [NM_153695]	hs|chr9:99157186-99157127	coding	ENST00000375256
CUST_H6L_23148	0.029470375	up	39.535496	39.535496	5.3050766	2.0554922	2.8270688	3.9988234	8.86249	8.335587	7.598537	CTGTTAAGAAATCGACGCTGCACTGTAGCATACCTGTAAGCTTCTCAGTTTTTGCTTGGG	ENST00000473460	9837	GINS1	PSF1	GINS complex subunit 1 (Psf1 homolog) [Source:HGNC Symbol;Acc:28980] [ENST00000473460]	hs|chr20:25397804-25397863	coding
CUST_H6L_17638	0.024218908	up	10.891238	10.891238	3.445096	6.510841	6.7463818	7.0494533	10.884701	10.224852	9.5324135	TGAGTTTACTGGGACCTGTGACCATTCCTGAACATCAGCTTCTCAAGAGTCCTTCATCTA	NM_001126103	29127	RACGAP1	CYK4|HsCYK-4|ID-GAP|MgcRacGAP	Homo sapiens Rac GTPase activating protein 1 (RACGAP1), transcript variant 2, mRNA [NM_001126103]	hs|chr12:50384575-50384516	coding
A_24_P335305	0.027949208	up	6.9837494	6.9837494	2.8040018	8.223368	7.9036026	9.116751	11.6304655	11.050384	10.974877	TCTTTGGCAATGGCCACCCTGGTGTTGGCATATTGGCCCCACTGTAACTTTTGGGGGCTT	NM_006187	4940	OAS3	p100|p100OAS	Homo sapiens 2'-5'-oligoadenylate synthetase 3, 100kDa (OAS3), mRNA [NM_006187]	hs|chr12:113410131-113410190	coding	ENST00000228928
A_23_P430658	0.02713104	down	3.827901	-3.827901	-1.9365535	9.587142	9.252909	8.748804	7.0025754	7.5838633	7.1927524	TGGTGTCTCCAACTCCTACCCCATTGCATGGGTTGTTGCGGACATCCAATAAAGATTTTT	NM_014571	26508	HEYL	HESR3|HEY3|HRT3|bHLHb33	Homo sapiens hes-related family bHLH transcription factor with YRPW motif-like (HEYL), mRNA [NM_014571]	hs|chr1:40089900-40089841	coding	ENST00000372852
A_23_P99930	0.0126265045	up	2.3385148	2.3385148	1.2255925	5.6204386	5.35462	4.9760437	6.9075613	6.784297	5.936021	CTGTTAAGTCATCGTCCTGCAAGCTTGGCGTTACTATGTATTTTTTCTTCTTGGAGTGAA	NM_017858	54962	TIPIN		Homo sapiens TIMELESS interacting protein (TIPIN), transcript variant 1, mRNA [NM_017858]	hs|chr15:66629272-66629213	coding	ENST00000566524
A_23_P110076	0.012236208	up	2.8067067	2.8067067	1.4888783	6.426466	6.724234	6.2348456	7.6723294	8.138151	8.041701	AGAATCCTATTTGCTGCTTACTGGAGGGAATGATGGGAAGATCACGTTGTGGGATGCAAA	NM_182627	348793	WDR53		Homo sapiens WD repeat domain 53 (WDR53), mRNA [NM_182627]	hs|chr3:196281406-196281347	coding	ENST00000332629
CUST_H6L_14759	0.041408256	up	3.2208934	3.2208934	1.6874609	4.198652	4.6186495	3.747394	6.478259	5.6723905	5.476428	ATCAGGAAGGAAGAGTAAAAGACCTGTGATAAGTCAGCCACACAAGTCATCATCTCTGGG	NM_030771	91057	CCDC34	L15|NY-REN-41|RAMA3	Homo sapiens coiled-coil domain containing 34 (CCDC34), transcript variant 1, mRNA [NM_030771]	hs|chr11:27360485-27360427	coding
CUST_H6L_22901	0.0057086786	up	41.29811	41.29811	5.368004	2.8523214	2.427331	2.1364255	9.0093355	7.225188	7.285566	TTGAGCACAAAGCCATCAAGCATCATCTCCACCAAAACGTTCATCATGCAAAACTGGAAC	NM_018410	55355	HJURP	FAKTS|URLC9|hFLEG1	Homo sapiens Holliday junction recognition protein (HJURP), transcript variant 1, mRNA [NM_018410]	hs|chr2:234750603-234750544	coding
A_23_P359636	0.029715817	up	2.2419913	2.2419913	1.1647806	7.9535584	8.506908	7.882637	8.851614	10.075613	8.910217	CAAAAGACCCAAGGATGACAGTACTAAACCCAAACCAGAAGAAGAAGTGAAACCTGTGAA	NM_144695	148362	BROX	C1orf58	Homo sapiens BRO1 domain and CAAX motif containing (BROX), transcript variant 1, mRNA [NM_144695]	hs|chr1:222904837-222906007	coding	ENST00000612948
A_24_P382187	0.0062217275	down	4.3480453	-4.3480453	-2.120367	11.576605	11.835664	12.340579	9.668453	9.834871	9.888427	GAAAAATCTCATTCCCAGAGTCAGAGGAGAAGAGACATGTACCTTGACCATCGTCCTTCC	NM_001552	3487	IGFBP4	BP-4|HT29-IGFBP|IBP4|IGFBP-4	Homo sapiens insulin-like growth factor binding protein 4 (IGFBP4), mRNA [NM_001552]	hs|chr17:38613308-38613367	coding	ENST00000269593
A_33_P3661631	0.025336526	up	2.6019924	2.6019924	1.3796167	4.742062	4.5688834	4.0379143	5.7829523	6.3714585	5.3332987	GCTTCTGTGTGATTTCTTCCAAAATACATGTAAAATCTTGTACACATCTTAGCTGCAATG	NM_032151	84105	PCBD2	DCOH2|DCOHM|PHS2	Homo sapiens pterin-4 alpha-carbinolamine dehydratase/dimerization cofactor of hepatocyte nuclear factor 1 alpha (TCF1) 2 (PCBD2), mRNA [NM_032151]	hs|chr5:134296360-134296419	coding	ENST00000254908
CUST_H6L_29677	0.01498138	down	3.357374	-3.357374	-1.7473332	5.443736	5.60286	5.185868	3.7085543	4.2239614	3.0579486	CTAGGAGTCAGTTCTCCAAATCACTCTACCTTTCACTTTGTAAGTAACGGTGGGGAAGAA	ENST00000489019	800	CALD1	CDM|H-CAD|HCAD|L-CAD|LCAD|NAG22	caldesmon 1 [Source:HGNC Symbol;Acc:1441] [ENST00000489019]	hs|chr7:134584741-134584800	coding
A_33_P3320943	0.04020965	up	2.0620465	2.0620465	1.0440769	11.415021	11.694457	12.036276	12.612728	13.011253	12.654003	TTTCACTTACGCTTTATCTTAACCACTGGACCATTCCTTCTGTAGCTCAGAGAGAGCACC	THC2525667				Q864S5_BOVIN (Q864S5) Peptidylprolyl isomerase A, partial (97%) [THC2525667]	hs|chr17:015410670-015410729	coding
A_23_P410017	0.026659068	down	4.104359	-4.104359	-2.037157	6.5883536	7.628038	5.972105	4.651388	4.9592886	4.466348	ATACAGTTGCATGTAAAGGGAGCTTCTCATTTAATTCAGCGGATGTGGGTATTTTTAGGG	NM_152715	219899	TBCEL	El|LRRC35	Homo sapiens tubulin folding cofactor E-like (TBCEL), transcript variant 1, mRNA [NM_152715]	hs|chr11:120960072-120960131	coding	ENST00000284259
A_23_P151133	0.031301808	down	2.4960938	-2.4960938	-1.3196721	7.592507	7.8149037	7.0792637	6.0264716	6.263406	6.237781	TCAATCAGGTCTGATGTGAGCAATTTACACACTTGTCTCAGAAAGTCCCTCAGGGTTTGT	NM_006675	10867	TSPAN9	NET-5|NET5|PP1057	Homo sapiens tetraspanin 9 (TSPAN9), transcript variant 1, mRNA [NM_006675]	hs|chr12:3394900-3394959	coding	ENST00000011898
A_23_P98786	0.025704132	up	3.5098364	3.5098364	1.8114038	5.2811065	5.046827	5.372153	7.438627	6.2689114	7.42676	ATACCAACTGGGCCTCTGATGTTCTTCCAGTGAGGCATCTCTCTGGGATGCAGAACTTCC	NM_000260	4647	MYO7A	DFNA11|DFNB2|MYOVIIA|MYU7A|NSRD2|USH1B	Homo sapiens myosin VIIA (MYO7A), transcript variant 1, mRNA [NM_000260]	hs|chr11:76925877-76925936	coding	ENST00000409709
A_23_P144497	0.040824804	down	2.0499887	-2.0499887	-1.0356159	13.009866	12.803199	12.489859	12.347628	11.768782	11.07967	CCAAATCCGGAAGAAGATGATGGAAATCATGACCCGAGAGGTGCAGACAAATGACTTGAA	NM_001006	6189	RPS3A	FTE1|MFTL|S3A	Homo sapiens ribosomal protein S3A (RPS3A), transcript variant 1, mRNA [NM_001006]	hs|chr4:152024154-152024213	coding	ENST00000515818
A_23_P412577	0.002575972	down	2.8298934	-2.8298934	-1.5007477	7.072861	7.1509967	6.167494	5.583461	5.5127573	4.792891	TAAACCACGAGAAATATATAGGCTTGTCTCTTTGGTCTTTTATTTTGGCTCTATTGTTGG	NM_173505	147463	ANKRD29		Homo sapiens ankyrin repeat domain 29 (ANKRD29), mRNA [NM_173505]	hs|chr18:21180440-21180381	coding	ENST00000591280
A_23_P345460	0.02680789	up	6.4235244	6.4235244	2.683365	2.877556	3.0261056	2.7063682	6.45544	5.206437	4.998248	GACTTGATGCCTTTTGAATAACTTTCAATAGAATTGTCTAAAATTATCTTACTGGTTGTT	NM_001129728	25894	PLEKHG4	ARHGEF44|PRTPHN1|SCA4	Homo sapiens pleckstrin homology domain containing, family G (with RhoGef domain) member 4 (PLEKHG4), transcript variant 3, mRNA [NM_001129728]	hs|chr16:67323234-67323293	coding	ENST00000379344
A_33_P3386344	0.0018606161	up	5.0004015	5.0004015	2.322044	5.175348	5.224343	5.9657564	7.3012667	7.6809473	8.349365	TTTATTGGCACACAGTATGTTCTCCCGTCTTTCCTTCTGTCAAGAATTATGGAAAATACA	NM_001018112	2175	FANCA	FA|FA-H|FA1|FAA|FACA|FAH|FANCH	Homo sapiens Fanconi anemia, complementation group A (FANCA), transcript variant 2, mRNA [NM_001018112]	hs|chr16:89877175-89877116	coding	ENST00000563513
A_23_P429383	0.026997559	down	2.5720215	-2.5720215	-1.3629026	9.958916	9.604971	8.517955	8.157016	8.351004	7.485115	TTTTTTCTTTTTAGATAGAAGTGACTGTGTGGTTGGTCTCTGAGGTATTTGGGGGACTCT	NM_014213	3235	HOXD9	HOX4|HOX4C|Hox-4.3|Hox-5.2	Homo sapiens homeobox D9 (HOXD9), mRNA [NM_014213]	hs|chr2:176989029-176989088	coding	ENST00000249499
A_23_P20392	0.017168175	down	4.2581677	-4.2581677	-2.0902328	5.996493	7.159809	6.628773	4.3914676	5.060184	4.0627246	ATTACCCTATTTCACTGTTGTTCAAGTAAATCTAAACCTTGTAGACAAGTGAGTCATCTG	NM_015310	23362	PSD3	EFA6D|EFA6R|HCA67	Homo sapiens pleckstrin and Sec7 domain containing 3 (PSD3), transcript variant 1, mRNA [NM_015310]	hs|chr8:18385112-18385053	coding	ENST00000440756
CUST_H6L_30529	0.010616452	down	2.0469527	-2.0469527	-1.0334778	11.793004	12.088378	11.283862	10.966148	10.901115	10.19755	CAATCACCCCAAAGGTCGCGATAATATTATTGACCTCTTCCTTTATCAGCCACAGTAAGT	ENST00000523646	3646	EIF3E	EIF3-P48|EIF3S6|INT6|eIF3-p46	eukaryotic translation initiation factor 3, subunit E [Source:HGNC Symbol;Acc:3277] [ENST00000523646]	hs|chr8:109240549-109240490	coding
A_23_P35617	0.029918598	down	6.409127	-6.409127	-2.6801279	6.815988	6.6929235	6.2887635	3.2205658	4.68616	3.8505645	ATGTCAGCAGTTGGAAAAATCGTCACGAATTGACTTAGAGCAAGGGTCAGCAAGCTTGTC	NM_016341	51196	PLCE1	NPHS3|PLCE|PPLC	Homo sapiens phospholipase C, epsilon 1 (PLCE1), transcript variant 1, mRNA [NM_016341]	hs|chr10:96087933-96087992	coding	ENST00000371385
A_23_P19712	0.0050148903	up	4.975532	4.975532	2.3148508	5.8720093	6.6542583	5.493679	8.435354	9.031722	7.497425	CATAATGCCAACTCTGGAATCAAATTTCCTTGTTTGAATCCTGGGACCCTATTGCATTAA	NM_015895	51053	GMNN	Gem	Homo sapiens geminin, DNA replication inhibitor (GMNN), transcript variant 1, mRNA [NM_015895]	hs|chr6:24786108-24786167	coding	ENST00000620958
CUST_H6L_30718	0.009218284	up	7.5405736	7.5405736	2.9146743	5.6541247	5.6549797	5.390221	9.111371	8.430419	7.901558	GAAGACTACGAGGGCTGGAAAGACTCCATTCGCCACAACCTTTCCTCCAACCGATGCTTC	NM_003923	8928	FOXH1	FAST-1|FAST1	Homo sapiens forkhead box H1 (FOXH1), mRNA [NM_003923]	hs|chr8:145700605-145700546	coding
A_23_P151805	0.0010776726	down	10.903483	-10.903483	-3.4467173	12.53253	12.609795	11.745291	8.872442	9.203997	8.471023	GGGAACCCTGGGAGTAGCTAGTTTGCTTTTTGCGTACACAGAGAAGGCTATGTAAACAAA	NM_006329	10516	FBLN5	ADCL2|ARCL1A|ARMD3|DANCE|EVEC|FIBL-5|UP50	Homo sapiens fibulin 5 (FBLN5), mRNA [NM_006329]	hs|chr14:92336140-92336081	coding	ENST00000267620
A_33_P3303414	0.006002063	down	3.4622386	-3.4622386	-1.7917051	9.700396	9.947432	10.05418	7.9461784	8.376303	8.004411	GGACCATCTTTATGACCTGCTTTCTGTTTTTCAATATCATACATTGGTGTATGTCAAAGA	NM_005907	4121	MAN1A1	HUMM3|HUMM9|MAN9	Homo sapiens mannosidase, alpha, class 1A, member 1 (MAN1A1), mRNA [NM_005907]	hs|chr6:119499347-119499288	coding	ENST00000368468
A_23_P29975	0.028131686	down	5.404147	-5.404147	-2.434067	3.551827	4.788645	5.1388445	1.4169925	1.530589	3.229534	ACACCTTGACCTTAACTTTTTTACATTATTACTTTTAAATCTCCTTTGGGATTGGGGAGG	NM_018302	55286	C4orf19		Homo sapiens chromosome 4 open reading frame 19 (C4orf19), transcript variant 2, mRNA [NM_018302]	hs|chr4:37593257-37593316	coding	ENST00000284437
A_23_P13740	0.0018202174	down	14.018542	-14.018542	-3.8092644	7.3757944	7.0494533	6.0582094	3.2676187	3.5011916	2.2868514	CAGTTTTCAGAGTGTCACAAAGTCAATAGGTCCTTACACGGTGCTATTGCCCTAAGGGAA	NM_014903	89795	NAV3	POMFIL1|STEERIN3|unc53H3	Homo sapiens neuron navigator 3 (NAV3), transcript variant 2, mRNA [NM_014903]	hs|chr12:78606196-78606255	coding	ENST00000397909
A_23_P44264	0.0062374924	down	42.210945	-42.210945	-5.399545	10.272019	11.009875	8.800039	4.1885695	5.5051613	4.189567	TCCAAGATCATAGACTTACTAAAGAGAGTGACAAATGCTTCCTTAATGTCTTCTATACCA	NM_004098	2018	EMX2		Homo sapiens empty spiracles homeobox 2 (EMX2), transcript variant 1, mRNA [NM_004098]	hs|chr10:119308881-119308940	coding	ENST00000442245
A_23_P162127	0.015275503	down	2.3289287	-2.3289287	-1.2196665	8.307784	8.573978	7.5629377	7.2371125	7.0493474	6.499244	GCTGTCACTCAGACCTGGTTTGAGATAGAAGAGCATTTTGTCCTTTTGATAGTTAATAGA	NM_021825	60492	CCDC90B	MDS011|MDS025	Homo sapiens coiled-coil domain containing 90B (CCDC90B), transcript variant 1, mRNA [NM_021825]	hs|chr11:82972738-82972679	coding	ENST00000260054
A_24_P6903	0.026086137	down	2.1994271	-2.1994271	-1.1371278	12.756179	13.775425	12.79661	11.748957	12.26898	11.898895	CACATCGTGCCCATCTATGAAGGTTATGCCCTGCCTCATGCCATTCTACGCCTGGATCTG	NM_001017992	345651	ACTBL2	ACT	Homo sapiens actin, beta-like 2 (ACTBL2), mRNA [NM_001017992]	hs|chr5:56778051-56777992	coding	ENST00000423391
A_33_P3805839	0.04425205	up	2.3727612	2.3727612	1.2465669	4.096679	3.7594192	4.135686	5.5178885	5.3636	4.8499966	AATCGAGACTACATTCTGGGCTCCAAGGATTCCCACAAGCAGCTGGTGTGCAGGGCAGCT	ENST00000567885				IMP (inosine monophosphate) dehydrogenase 1 pseudogene 11 [Source:HGNC Symbol;Acc:HGNC:6054] [ENST00000567885]	hs|chr16:010205922-010205981	coding	ENST00000567885
A_23_P255331	0.031049173	down	6.3988495	-6.3988495	-2.6778126	7.5884438	7.898306	5.4350653	4.942236	4.368252	3.5778887	TTTCAGCAACAAATGCCATAGGGTGTCTGATAAGTGCTTTGGTGTTTTTAGTACACTTAG	NM_032623	84709	MGARP	C4orf49|CESP-1|HUMMR|OSAP	Homo sapiens mitochondria-localized glutamic acid-rich protein (MGARP), mRNA [NM_032623]	hs|chr4:140187735-140187676	coding	ENST00000398955
A_23_P42718	0.008129798	up	2.487526	2.487526	1.3147116	7.1912756	6.4742966	6.6823373	8.294138	7.989885	8.008022	CAGCCATCCTTTTTAAGAGTAAGTTGGTTACTTCAAAAAGAGCAAACACTGGGGATCAAA	NM_004289	9603	NFE2L3	NRF3	Homo sapiens nuclear factor, erythroid 2-like 3 (NFE2L3), mRNA [NM_004289]	hs|chr7:26225697-26225756	coding	ENST00000606261
A_23_P7636	0.03412629	up	15.363737	15.363737	3.9414573	4.8981266	3.9982185	5.1955132	8.977619	9.159633	7.7789764	CTGGATGTTGAATTGCCACCTGTTTGCTGTGACATAGATATTTAAATTTCTTAGTGCTTC	NM_004219	9232	PTTG1	EAP1|HPTTG|PTTG|TUTR1	Homo sapiens pituitary tumor-transforming 1 (PTTG1), transcript variant 2, mRNA [NM_004219]	hs|chr5:159855644-159855703	coding	ENST00000520452
A_23_P7976	0.021802329	up	3.3488212	3.3488212	1.7436533	11.770834	11.659555	11.398891	13.110392	13.893504	13.056347	TCCTTCAAACTCAACAAGAAGGCGGCCTCTGGGGAAGCCAAGCCTAAGGCTAAAAAGGCA	NM_005321	3008	HIST1H1E	H1.4|H1E|H1F4|H1s-4|dJ221C16.5	Homo sapiens histone cluster 1, H1e (HIST1H1E), mRNA [NM_005321]	hs|chr6:26156928-26156987	coding	ENST00000304218
A_23_P156310	0.00517503	up	3.923342	3.923342	1.9720831	7.5062118	7.7197886	7.634083	9.723121	9.6955385	9.357674	TGCGACTTAACCTTTCTGGGTGTTCTGGATTCTCTGAATTTGCCCTGCAGACTTTGCTAA	NM_032637	6502	SKP2	FBL1|FBXL1|FLB1|p45	Homo sapiens S-phase kinase-associated protein 2, E3 ubiquitin protein ligase (SKP2), transcript variant 2, mRNA [NM_032637]	hs|chr5:36170472-36170531	coding	ENST00000274254
CUST_H6L_22723	0.022422817	down	11.071754	-11.071754	-3.468812	12.275216	12.800495	10.636259	8.725964	8.459417	8.12015	AAAGTGAAGTTTGTCCAGGACACTTCTAAGTATTGGTACAAGCCTGAGATCTCCAGGGAG	NM_022648	7145	TNS1	MST091|MST122|MST127|MSTP091|MSTP122|MSTP127|MXRA6|PPP1R155|TNS	Homo sapiens tensin 1 (TNS1), mRNA [NM_022648]	hs|chr2:218679698-218679639	coding
A_23_P155765	0.021786403	up	2.4000762	2.4000762	1.2630801	8.405403	7.927554	7.0996933	9.908432	8.816495	8.496966	TAAAAAATGCAGGTTGTAGCTTTTTGATGGGCTACTCATACAGTTAGATTTTACAGCTTC	NM_002129	3148	HMGB2	HMG2	Homo sapiens high mobility group box 2 (HMGB2), transcript variant 1, mRNA [NM_002129]	hs|chr4:174253072-174253013	coding	ENST00000511316
A_24_P243749	0.021025348	down	11.823665	-11.823665	-3.5636053	10.879525	10.959284	7.72312	6.347574	7.5280824	4.9954557	ATTTGACATTTGTGTGTAATTTCATGGTGGCCTAGTGTTGTGGTGCTTCTGGTAATGGTA	NM_002612	5166	PDK4		Homo sapiens pyruvate dehydrogenase kinase, isozyme 4 (PDK4), mRNA [NM_002612]	hs|chr7:95213366-95213307	coding	ENST00000005178
CUST_H6L_16340	0.002579873	down	3.6916234	-3.6916234	-1.8842554	10.037249	10.157543	9.837565	8.252933	8.365073	7.7615843	CTGCAACAATGGCAGATGTATCAACATCAACTGGAGATGCGACAATGAGAAGGATTGTGG	ENST00000553446	4035	LRP1	A2MR|APOER|APR|CD91|IGFBP3R|LRP|LRP1A|TGFBR5	low density lipoprotein receptor-related protein 1 [Source:HGNC Symbol;Acc:6692] [ENST00000553446]	hs|chr12:57561261-57561980	coding
A_23_P438	0.03469157	up	3.568827	3.568827	1.8354499	2.6078022	1.6416717	3.4343565	3.8867218	4.126126	5.177332	TCGCACATGACTGTTTATAGCAGCTTCATTCATAATTACCAAAAACTAGAAATAACCCAG	NM_017773	54900	LAX1	LAX	Homo sapiens lymphocyte transmembrane adaptor 1 (LAX1), transcript variant 1, mRNA [NM_017773]	hs|chr1:203744742-203744801	coding	ENST00000442561
A_23_P218827	0.011783233	up	15.752584	15.752584	3.9775167	4.0488358	4.202406	4.6013794	8.844394	8.030524	7.9102535	CATAGGCAGATAAAGATTTGGTTTCACCCTGGTGGTGGTAGGCATCGTGTGTGACTTTTT	NM_199420	10721	POLQ	POLH|PRO0327	Homo sapiens polymerase (DNA directed), theta (POLQ), mRNA [NM_199420]	hs|chr3:121150761-121150702	coding	ENST00000264233
A_24_P181295	0.016458798	down	5.094457	-5.094457	-2.3489285	5.9481363	6.409995	4.934309	4.209463	3.7552698	2.280922	CCTCTGAGAGAAGAACTGTTGTTCCATCTATTACTCGTGTTAATACAGCTGCCTCATATG	NM_001001872	145407	C14orf37	c14_5376	Homo sapiens chromosome 14 open reading frame 37 (C14orf37), mRNA [NM_001001872]	hs|chr14:58598313-58598254	coding	ENST00000334342
CUST_H6L_19722	9.200392E-4	up	2.5057054	2.5057054	1.3252168	5.1997647	4.754612	5.6646833	6.4459457	6.132348	7.016416	TTCGCCCTGATTACACACAAAGAAGCTGTGTTTTTCATTGTACACTTTTAACATTTACCA	ENST00000577711	2885	GRB2	ASH|EGFRBP-GRB2|Grb3-3|MST084|MSTP084|NCKAP2	growth factor receptor-bound protein 2 [Source:HGNC Symbol;Acc:4566] [ENST00000577711]	hs|chr17:73389572-73389513	coding
A_33_P3251801	0.04715844	up	12.491949	12.491949	3.6429267	2.0837047	1.3423498	1.4768181	4.9610615	6.6248894	4.2457013	GGAGATTTTCTATGGCCTCAGGCCTGAGTGCCAATATTAGTCTCCAGCTTCTGTGGATGA	NM_198508	346689	KLRG2	CLEC15B	Homo sapiens killer cell lectin-like receptor subfamily G, member 2 (KLRG2), mRNA [NM_198508]	hs|chr7:139138147-139138088	coding	ENST00000393039
A_23_P376488	0.0020354593	up	2.0277238	2.0277238	1.0198611	3.9305077	3.3699746	3.9368944	4.9028783	4.4819865	4.912096	GGGGTATCCTGGGGGACCCAATGTAGGAGCTGCCTTGGCTCAGACATGTTTTCCGTGAAA	NM_000594	7124	TNF	DIF|TNF-alpha|TNFA|TNFSF2	Homo sapiens tumor necrosis factor (TNF), mRNA [NM_000594]	hs|chr6:31545837-31545896	coding	ENST00000376122
A_23_P426663	0.0019952385	down	18.860552	-18.860552	-4.2373	7.5434127	9.347817	7.0714235	3.540616	4.735292	2.9748454	ACAGTATAAAACAGCCCTATTTCTTGATAAAAAATGACAAATGACTGTCTCTTGCGGATG	NM_198159	4286	MITF	CMM8|MI|WS2|WS2A|bHLHe32	Homo sapiens microphthalmia-associated transcription factor (MITF), transcript variant 1, mRNA [NM_198159]	hs|chr3:70017269-70017328	coding	ENST00000352241
A_23_P63343	0.012903248	up	5.737079	5.737079	2.5203164	4.267336	2.9649107	4.3862967	7.2962813	5.469028	6.4141836	AGAATCTGGAAACCATACAAGAAACGTGAGACTCCTGATTGCTTCTGGAAATACTGTGTC	NM_021995	10911	UTS2	PRO1068|U-II|UCN2|UII	Homo sapiens urotensin 2 (UTS2), transcript variant 1, mRNA [NM_021995]	hs|chr1:7907888-7907829	coding	ENST00000054668
A_23_P692	0.040922903	down	2.9017024	-2.9017024	-1.5368996	7.5274787	8.243458	6.7743907	6.021669	6.1359587	5.777002	AGCAGATGTTTGAGCAGAACTGCATGGAGAGTTCAATGCAGAACTACCCATCCACAAGAA	NM_004980	3752	KCND3	BRGDA9|KCND3L|KCND3S|KSHIVB|KV4.3|SCA19|SCA22	Homo sapiens potassium channel, voltage gated Shal related subfamily D, member 3 (KCND3), transcript variant 1, mRNA [NM_004980]	hs|chr1:112319876-112319817	coding	ENST00000315987
A_33_P3229067	0.002880289	up	4.0661664	4.0661664	2.0236692	10.094247	10.411033	10.110389	12.143964	12.608844	11.933868	AAAGTCCGCTCCTGCCCCGAAGAAAGGCTCCAAGAAGGCAGTGACAAAGGCCCAGAAGAA	NM_003520	8341	HIST1H2BN	H2B/d|H2BFD	Homo sapiens histone cluster 1, H2bn (HIST1H2BN), mRNA [NM_003520]	hs|chr6:27806454-27806513	coding	ENST00000396980
A_23_P212844	0.00854627	up	13.754909	13.754909	3.7818747	4.6236167	3.8281474	5.247787	8.494516	8.170084	8.380572	AGCTCCACGGGAAGAACCTGGAACTGGGGAAGATCATGGACAGGTTCGAAGAGGTTGTGT	NM_006342	10460	TACC3	ERIC-1|ERIC1	Homo sapiens transforming, acidic coiled-coil containing protein 3 (TACC3), mRNA [NM_006342]	hs|chr4:1741478-1741717	coding	ENST00000470808
CUST_H6L_12122	0.02184852	up	2.0291057	2.0291057	1.020844	7.493747	7.232325	6.7964745	8.684743	7.9469633	7.9533725	AACTTCCAGGCGAAACGTTTTAAACTGAACTATGCCACTTACGGGAAACAACCAGATAAC	ENST00000491577	54952	TRNAU1AP	PRO1902|SECP43|TRSPAP1	tRNA selenocysteine 1 associated protein 1 [Source:HGNC Symbol;Acc:30813] [ENST00000491577]	hs|chr1:28887849-28887908	coding
A_23_P73114	0.01721711	down	3.3136237	-3.3136237	-1.7284098	5.924016	6.446361	5.3655224	4.192575	4.3215036	4.0365915	CCAGAACAAATTTTAACAAAAGGACAACCACAGAGGGATATAGTGAATATCGTATCATTG	NM_000313	5627	PROS1	PROS|PS21|PS22|PS23|PS24|PS25|PSA|THPH5|THPH6	Homo sapiens protein S (alpha) (PROS1), mRNA [NM_000313]	hs|chr3:93592208-93592149	coding	ENST00000394236
A_33_P3351316	7.54471E-4	down	2.9874926	-2.9874926	-1.5789351	6.3062563	6.439017	6.4964366	4.65225	4.935332	4.9173236	ACTACATATAATAATAAAACTCTATCCACCACCTCTGTAGCAACCAGCTCAGAGAACCAA	ENST00000273146	729085	FAM198A	C3orf41	family with sequence similarity 198, member A [Source:HGNC Symbol;Acc:HGNC:24485] [ENST00000273146]	hs|chr3:43101640-43101699	coding	ENST00000273146
A_23_P354705	0.003884188	down	4.3048515	-4.3048515	-2.1059635	5.310951	6.3806376	5.0833635	3.2519221	4.0268617	3.1782773	GGGGTAAAAGTGTTGCTGATTGTCAACACAAACTGGCTTAATAATATTAATAAGAACCTG	NM_003034	6489	ST8SIA1	GD3S|SIAT8|SIAT8-A|SIAT8A|ST8SiaI	Homo sapiens ST8 alpha-N-acetyl-neuraminide alpha-2,8-sialyltransferase 1 (ST8SIA1), mRNA [NM_003034]	hs|chr12:22354130-22354071	coding	ENST00000261197
A_24_P337397	0.0422436	down	2.135421	-2.135421	-1.0945206	8.538078	8.005315	7.179408	7.016416	7.283032	6.1397905	AACACCTCTGCTTTATGCTGTACATGGAAATCATGTGAAATGTGTAAAGATGCTCTTAGA	NM_023039	57763	ANKRA2	ANKRA	Homo sapiens ankyrin repeat, family A (RFXANK-like), 2 (ANKRA2), mRNA [NM_023039]	hs|chr5:72850205-72849311	coding	ENST00000515249
A_33_P3410981	0.0027848715	down	6.991946	-6.991946	-2.805694	8.727832	8.479589	7.419229	5.6300745	5.7744627	4.8050303	CATCTGTTGATCATTGTCCAGCCACACAAGATAACCTCAACAAAGATAGCATGCTACTGG	NM_032101	56099	PCDHGB7	ME6|PCDH-GAMMA-B7	Homo sapiens protocadherin gamma subfamily B, 7 (PCDHGB7), transcript variant 2, mRNA [NM_032101]	hs|chr5:140799732-140799791	coding	ENST00000612073
A_33_P3382835	0.006856949	down	2.549191	-2.549191	-1.3500395	8.158779	7.978689	8.153919	6.7674026	6.8406296	6.633236	TACGAGTTTATTGGTGGTCCCTGGGAGCTCAGATGTAAAAGACAAAGTTAGCTCGGATCT	NM_025081	57523	NYNRIN	CGIN1|KIAA1305	Homo sapiens NYN domain and retroviral integrase containing (NYNRIN), mRNA [NM_025081]	hs|chr14:24878368-24878427	coding	ENST00000382554
A_23_P210253	0.0050668134	down	2.355912	-2.355912	-1.2362856	7.766302	7.762241	7.801392	6.6277723	6.3496294	6.6436768	CACCGTGGAAACAAACGCCTCTTGTATTGTCATGTACATAGTCCATACCTGAGTGCTGTA	NM_152879	8527	DGKD	DGKdelta|dgkd-2	Homo sapiens diacylglycerol kinase, delta 130kDa (DGKD), transcript variant 2, mRNA [NM_152879]	hs|chr2:234380636-234380695	coding	ENST00000409813
A_24_P664939	0.01885718	down	2.3540237	-2.3540237	-1.2351289	8.262705	8.133884	7.3607507	6.927408	7.2339373	5.890606	TTTCATCCTTCATGCAGGGTTCTGTCAGTTCATGGTATAGTGATTCAGTGTTAAAATGGT	NM_001127192	7555	CNBP	CNBP1|DM2|PROMM|RNF163|ZCCHC22|ZNF9	Homo sapiens CCHC-type zinc finger, nucleic acid binding protein (CNBP), transcript variant 1, mRNA [NM_001127192]	hs|chr3:128886916-128886857	coding
A_23_P132763	0.007147626	down	20.109734	-20.109734	-4.329822	5.8718414	6.2102504	4.8960667	1.3083382	1.392791	1.2875633	CAGGACTAATCAAGGATCAATGGGTGACATGATATCATGCTATGTGCCATTTTGTGTTAA	NM_016206	389136	VGLL3	VGL-3|VGL3	Homo sapiens vestigial-like family member 3 (VGLL3), mRNA [NM_016206]	hs|chr3:86987218-86987159	coding	ENST00000398399
A_23_P312246	0.042007517	down	2.7511046	-2.7511046	-1.460011	7.307546	7.1839743	6.237554	5.8313923	5.1969023	5.3207455	GGCTTTATAACAGATGACTGTCAAGTGAATGAGCTGTTGATATCCTGTCAGTTTAGTCAA	NM_024725	79780	CCDC82	HSPC048	Homo sapiens coiled-coil domain containing 82 (CCDC82), mRNA [NM_024725]	hs|chr11:96086559-96086500	coding	ENST00000278520
A_33_P3394995	0.015915165	down	2.4136665	-2.4136665	-1.2712263	7.7656226	7.4504037	7.344083	6.171639	6.3103905	6.2644014	CAGTGCCCTTTGCAGTGAAAGAATTGAACACCTATGTCAGAGAATATCCAGTTATAAAAA	NM_025170	80243	PREX2	6230420N16Rik|DEP.2|DEPDC2|P-REX2|PPP1R129	Homo sapiens phosphatidylinositol-3,4,5-trisphosphate-dependent Rac exchange factor 2 (PREX2), transcript variant 2, mRNA [NM_025170]	hs|chr8:69012018-69012077	coding	ENST00000517617
A_33_P3234882	0.016210636	down	36.748177	-36.748177	-5.1996007	9.765619	10.134436	9.558102	4.370474	6.180999	3.3078825	CTTGAGGAACTCATACCTTGGTAAAGGGAAAGAAATCCATGAATGGATACCTCTGTGTCC	NM_002725	5549	PRELP	MST161|MSTP161|SLRR2A	Homo sapiens proline/arginine-rich end leucine-rich repeat protein (PRELP), transcript variant 1, mRNA [NM_002725]	hs|chr1:203460025-203460084	coding	ENST00000343110
A_23_P43369	0.0138433315	up	3.0995035	3.0995035	1.6320372	4.95068	4.526311	5.917446	6.205931	6.427249	7.6573677	GCCAAGTCACAGGATGTGATCTACCCCGGACTTCCTATCTGAGCTTCAAGGGAGACATCT	NM_014450	27240	SIT1	SIT|SIT-R	Homo sapiens signaling threshold regulating transmembrane adaptor 1 (SIT1), mRNA [NM_014450]	hs|chr9:35649748-35649689	coding	ENST00000474403
A_33_P3310475	0.01896772	down	2.854713	-2.854713	-1.5133457	6.718223	6.6796217	7.2802463	5.56629	5.1757274	5.396036	TGCATATATCACTAGTGCCAAGACATAAAGCGGGGGAAAATATATTTTTACCCAAACATT	NM_018243	55752	11-Sep		Homo sapiens septin 11 (SEPT11), mRNA [NM_018243]	hs|chr4:77959708-77959767	coding	ENST00000264893
A_23_P216579	0.011753384	down	5.468549	-5.468549	-2.451158	7.387712	7.9928637	6.950725	5.0710316	5.024934	4.881862	CAAGGCTGAATTGGTCCTCATTGATGAAGATGATGAGAAGTCATTGAGGGAGAAGACAGT	NM_053016	114299	PALM2	AKAP2	Homo sapiens paralemmin 2 (PALM2), transcript variant 1, mRNA [NM_053016]	hs|chr9:112705477-112705536	coding	ENST00000314527
A_23_P43690	0.003127926	down	35.99427	-35.99427	-5.1696954	10.687692	11.129515	8.319469	5.3259287	5.5822477	3.7194142	GACCCCAAAATCTGTTATGTGTGCAAGAAGAGTTTCAAAAGCTCCTACAGTGTGAAACTT	NM_017637	54796	BNC2	BSN2	Homo sapiens basonuclin 2 (BNC2), mRNA [NM_017637]	hs|chr9:16435701-16435642	coding	ENST00000545497
A_23_P164958	0.031681545	down	2.4465246	-2.4465246	-1.2907338	8.120499	8.094793	7.215218	6.855089	6.3843107	6.318907	AGAGATGCTCTGCCTCTGAACTTCAAAGTGGAGGTGGAGTGCTGGCCACGTCTCCACCTA	NM_032040	83987	CCDC8	3M3|PPP1R20|p90	Homo sapiens coiled-coil domain containing 8 (CCDC8), mRNA [NM_032040]	hs|chr19:46914401-46914342	coding	ENST00000307522
CUST_H6L_25360	0.002585203	up	3.8480616	3.8480616	1.9441319	3.5901427	4.3532834	4.387241	5.586237	6.4369707	6.1398544	TTTGGCCTTACACTGGGACATGTAGTAGATGAAATACAGAGAAATGAGAAGCCCGTGGTG	NM_001166415	1962	EHHADH	ECHD|FRTS3|L-PBE|LBFP|LBP|PBFE	Homo sapiens enoyl-CoA, hydratase/3-hydroxyacyl CoA dehydrogenase (EHHADH), transcript variant 2, mRNA [NM_001166415]	hs|chr3:184953215-184953156	coding
A_24_P96961	0.03711111	down	2.1338153	-2.1338153	-1.0934353	5.7284	6.290757	6.4924035	4.422353	4.9765167	5.832385	GCCTTGTGGCTTGTACAGTTTTGAAACTCCCGTTCTATTTTATGATGGTTGATAATAGTC	NM_025106	80176	SPSB1	SSB-1|SSB1	Homo sapiens splA/ryanodine receptor domain and SOCS box containing 1 (SPSB1), mRNA [NM_025106]	hs|chr1:9429495-9429554	coding	ENST00000328089
A_23_P393766	0.011583154	up	15.680789	15.680789	3.9709263	1.8906667	1.296617	1.3844726	5.4188695	6.129689	4.9359756	TGCGTGTATAAGGACCACAGCATCTACATCTGGGATGTCAAGGACATCAATAGAGTGGGC	NM_173636	284403	WDR62	C19orf14|MCPH2	Homo sapiens WD repeat domain 62 (WDR62), transcript variant 2, mRNA [NM_173636]	hs|chr19:36564326-36564385	coding	ENST00000589953
A_32_P54553	0.011049112	up	18.370771	18.370771	4.1993403	5.336812	5.0831757	5.202746	10.164793	8.422324	9.633641	ATATGATCCGGATGAAGGACTCCTTGATTTGCCTTGACTGTGCCATGGAGAGTAGCAGAA	ENST00000454608	373856	USP41		ubiquitin specific peptidase 41 [Source:HGNC Symbol;Acc:HGNC:20070] [ENST00000454608]	hs|chr22:20723843-20723784	coding	ENST00000454608
CUST_H6L_30410	0.028039679	up	5.623564	5.623564	2.4914846	4.937601	5.466687	5.2948794	8.238524	7.3219624	7.613133	TGAAGAACCCATCATTTTATCGAGAGAACCTTCTGCTTCTGAGGTATAATTTACTCTAAT	ENST00000523192	25788	RAD54B	RDH54	RAD54 homolog B (S. cerevisiae) [Source:HGNC Symbol;Acc:17228] [ENST00000523192]	hs|chr8:95406013-95405954	coding
A_33_P3226995	0.025667617	up	2.9800253	2.9800253	1.5753245	6.625831	6.698715	7.4206467	8.12613	7.8705425	9.474494	AAACTGTGCTCGTGGCGGGATAAGAATTCGGCGGCATGTGTGGTGTACGAGGACATGTCG	NM_006137	924	CD7	GP40|LEU-9|TP41|Tp40	Homo sapiens CD7 molecule (CD7), mRNA [NM_006137]	hs|chr17:80273301-80273242	coding	ENST00000312648
A_23_P157793	0.03364962	up	24.624355	24.624355	4.622014	3.6763685	2.7610292	1.5448495	9.242392	5.6452756	6.960623	CAGTTGCTGTCTCGCTTGGAAGAAATCGCTGAGGAAGGCTCAGAGACTCAGGTCCCAGGA	NM_001216	768	CA9	CAIX|MN	Homo sapiens carbonic anhydrase IX (CA9), mRNA [NM_001216]	hs|chr9:35677817-35679204	coding	ENST00000617161
A_32_P100683	0.0021446228	down	7.9538374	-7.9538374	-2.991651	8.827338	8.8761015	7.8161182	6.0637584	5.633461	4.8473864	CAGGCTGGAAAAATGCCATGCAATAATCTGGTTTGCTTTCAGTAAGTAGGCAACAAGTGA	NM_001145418	23331	TTC28	TPRBK	Homo sapiens tetratricopeptide repeat domain 28 (TTC28), mRNA [NM_001145418]	hs|chr22:28374426-28374367	coding	ENST00000612946
A_24_P849801	0.0010668607	down	3.916245	-3.916245	-1.969471	10.629675	10.634366	9.71375	8.642283	8.784281	7.6428165	ACGTGTAAGTAATGTTTCTACAGGTCTTTGCAACAAACTGTCACTTTCGTCTCCAGCAGA	NM_000983	6146	RPL22	EAP|HBP15|HBP15/L22|L22	Homo sapiens ribosomal protein L22 (RPL22), mRNA [NM_000983]	hs|chr1:6246098-6246039	coding	ENST00000234875
A_33_P3403237	0.016444664	up	2.243665	2.243665	1.1658573	6.5474563	6.3891006	6.6429505	7.6113605	7.852818	7.612902	AACCAGTTCAAGGGGCCTTTGTAGGGCCACTCTTCTGTGGACGTGGACTGGCCCTGCTGG	NM_001144995	317762	CCDC85C		Homo sapiens coiled-coil domain containing 85C (CCDC85C), mRNA [NM_001144995]	hs|chr14:99981606-99981547	coding	ENST00000380243
A_33_P3395651	0.020335345	down	6.554592	-6.554592	-2.712506	5.634736	6.1818323	5.8719606	2.4728444	4.252119	2.8260484	TACGCAGACACGCTCCTTAGTGAAGAGAGCTGTGAGAAAAGCGAGCCTCTTCTGATGTCT	NM_032054	56110	PCDHGA5	CDH-GAMMA-A5|ME3|PCDH-GAMMA-A5	Homo sapiens protocadherin gamma subfamily A, 5 (PCDHGA5), transcript variant 2, mRNA [NM_032054]	hs|chr5:140746220-140746279	coding	ENST00000611914
CUST_H6L_15568	0.029424088	down	11.725147	-11.725147	-3.5515342	6.177689	4.87908	5.1921253	1.3849349	2.0434773	2.165879	TCTATGCTCACACCTTTCACAGGATGTTTTTCCTTTAATTGGGATCTAGGCAAGACCAGA	ENST00000526826				pleckstrin homology-like domain, family B, member 1 [Source:HGNC Symbol;Acc:23697] [ENST00000526826]	hs|chr11:118514958-118515017	coding
A_23_P1740	0.0117836585	down	35.23646	-35.23646	-5.138997	11.500976	11.332771	8.791659	5.2866178	6.4432583	4.4785404	CCCCAGACTCTGAGAATGATTTTGGGAACTACAACTGTACTGCAGTGAACCGCATTGGGC	NM_001076682	4684	NCAM1	CD56|MSK39|NCAM	Homo sapiens neural cell adhesion molecule 1 (NCAM1), transcript variant 3, mRNA [NM_001076682]	hs|chr11:113103444-113103503	coding	ENST00000611284
A_23_P46351	0.020960934	up	4.8327866	4.8327866	2.2728553	6.001684	5.122469	5.0018644	7.6058626	7.7276077	7.6111145	TGCTTCCATGTCTGGTGATGATAACCTTGAAGATGACTACTTACTCGGAAGTCTGGGCTT	NM_006862	11022	TDRKH	TDRD2	Homo sapiens tudor and KH domain containing (TDRKH), transcript variant 3, mRNA [NM_006862]	hs|chr1:151746976-151746917	coding	ENST00000526413
A_24_P179044	0.04752638	down	3.8228776	-3.8228776	-1.934659	10.069398	10.570828	9.7595215	8.91648	7.904817	7.774474	CATCGAATATCAGCTAACACCTACTAACACTAATCGATCTGTAAACCACAGGTATAAGCA	NM_016224	51429	SNX9	SDP1|SH3PX1|SH3PXD3A|WISP	Homo sapiens sorting nexin 9 (SNX9), mRNA [NM_016224]	hs|chr6:158330798-158330974	coding	ENST00000392185
CUST_H6L_13824	0.04895628	down	2.3081543	-2.3081543	-1.2067397	4.9844837	4.936491	5.0693088	3.4715457	4.2832913	3.6152275	ATGGGTTTTGCCATGACTTTTGCTGTGTCAATTGGGATCTGTATTTTTGTCAATAAAAGT	ENST00000432610	5305	PIP4K2A	PI5P4KA|PIP5K2A|PIP5KII-alpha|PIP5KIIA|PIPK	phosphatidylinositol-5-phosphate 4-kinase, type II, alpha [Source:HGNC Symbol;Acc:8997] [ENST00000432610]	hs|chr10:22896819-22896760	coding
CUST_H6L_29964	0.043208197	down	6.56379	-6.56379	-2.714529	6.906843	6.921884	5.655158	3.2153187	4.143635	3.981346	GGAGATGAAGAAAAGCGTGCAATGCTGCGTCTTCAACTTTATGGATACCATTCTCCTACT	NM_181723	286097	MICU3	EFHA2	Homo sapiens mitochondrial calcium uptake family, member 3 (MICU3), mRNA [NM_181723]	hs|chr8:16944518-16948087	coding
A_33_P3406245	0.002094118	up	2.2429013	2.2429013	1.1653662	5.1814804	4.8674183	4.3003535	6.3810415	5.9280415	5.536269	CTACTTATACAACTTTCTAAAGAGACAGAAGGCACCAAGATCAAAATTGATAAGTGTGCT	NM_005681	9015	TAF1A	MGC:17061|RAFI48|SL1|TAFI48	Homo sapiens TATA box binding protein (TBP)-associated factor, RNA polymerase I, A, 48kDa (TAF1A), transcript variant 1, mRNA [NM_005681]	hs|chr1:222742915-222742856	coding	ENST00000487009
A_33_P3400578	0.0221484	down	18.681215	-18.681215	-4.2235165	6.8576384	6.4991245	5.098902	1.3789017	3.1133268	1.2928866	CACCATGATATTGGTGGTATTTATGCTGTTAAGTCCAAACCTTTATCTGTCTGTTATTCT	NM_002126	3131	HLF		Homo sapiens hepatic leukemia factor (HLF), mRNA [NM_002126]	hs|chr17:53402334-53402393	coding	ENST00000226067
A_23_P21976	0.013267076	down	3.7100422	-3.7100422	-1.8914356	6.3653026	5.8890543	5.595363	4.505271	3.6017387	4.068403	TGGGTTTATTTAAGGGAGATTGCAAGGAAGCTATTTAACATGGTGCTGAGCTAGCCAGGA	NM_001897	1464	CSPG4	HMW-MAA|MCSP|MCSPG|MEL-CSPG|MSK16|NG2	Homo sapiens chondroitin sulfate proteoglycan 4 (CSPG4), mRNA [NM_001897]	hs|chr15:75967271-75967212	coding	ENST00000308508
A_33_P3382746	0.019124668	up	2.6086323	2.6086323	1.3832936	6.381194	5.5279126	7.438778	7.7431498	7.2575474	8.497069	AGAAGCCATTAACTACGGGACATTCACCATCAAGTCAGATGTGTGGTCTTTTGGGATCCT	NM_005356	3932	LCK	IMD22|LSK|YT16|p56lck|pp58lck	Homo sapiens LCK proto-oncogene, Src family tyrosine kinase (LCK), transcript variant 2, mRNA [NM_005356]	hs|chr1:32745711-32745770	coding	ENST00000469765
CUST_H6L_23990	0.0407063	down	2.3981397	-2.3981397	-1.2619157	6.2903266	5.9548655	5.829704	4.7388506	4.4580784	5.0922194	CAGCTCTTGGCATTTGTGTGTAGCTTTTACTTTTTTCCTCTGCTTCCTAAAAGTAGCATT	ENST00000466117	25829	TMEM184B	C22orf5|FM08|HS5O6A|HSPC256	transmembrane protein 184B [Source:HGNC Symbol;Acc:1310] [ENST00000466117]	hs|chr22:38642805-38642746	coding
A_23_P58676	0.04373747	down	2.7388666	-2.7388666	-1.453579	5.908544	5.0388203	6.5810604	4.1414165	4.214047	4.812225	TGTTTGGATATAAATGTGTATGTGTCCTTGTAAATGTTTCTATCAAGCAAGAATGCCACG	NM_001204375	4883	NPR3	ANP-C|ANPR-C|ANPRC|C5orf23|GUCY2B|NPR-C|NPRC	Homo sapiens natriuretic peptide receptor 3 (NPR3), transcript variant 1, mRNA [NM_001204375]	hs|chr5:32791717-32791776	coding	ENST00000265074
A_23_P112341	0.0037376652	up	2.7707927	2.7707927	1.4702988	5.2158756	5.0090513	4.4994373	6.507336	6.588498	6.039427	AAAGAGGGACTGTTTACCATTCTTCCACTGTGCTGTTATAAAGTTGTATTTGAAAGGTAA	NM_024945	80010	RMI1	BLAP75|C9orf76|FAAP75	Homo sapiens RecQ mediated genome instability 1 (RMI1), mRNA [NM_024945]	hs|chr9:86618846-86618905	coding	ENST00000325875
A_24_P261470	7.8244915E-4	down	7.9284673	-7.9284673	-2.987042	8.14507	8.9709635	8.235761	5.198471	6.1042075	5.0879927	ACGCCATGTATAAGTACCGCAATCGTGATGAGGGCTCCTACCAGGTGGACCAGAGCCGAA	NM_138732	9379	NRXN2		Homo sapiens neurexin 2 (NRXN2), transcript variant alpha-2, mRNA [NM_138732]	hs|chr11:64374843-64374784	coding	ENST00000475737
A_23_P94434	0.018923266	down	10.947622	-10.947622	-3.4525456	5.7843933	5.6768236	4.492235	1.3816473	2.8381004	1.3760672	CCCCAGTGTACTATGGCAGCAGAGAATGGAGGAACACTGGGTCTGCAGTGCTGAAGGGTT	NM_001039792	646962	HRCT1	LGLL338|PRO537|UNQ338	Homo sapiens histidine rich carboxyl terminus 1 (HRCT1), mRNA [NM_001039792]	hs|chr9:35906792-35906851	coding	ENST00000354323
A_23_P121196	0.033594333	down	2.2295766	-2.2295766	-1.1567698	11.379971	11.508727	10.777622	9.791705	10.519413	9.884891	AAAGCACTTGCTTTCATCCTCTGGCATCGGAAACTCCCCTATGCACTTGAAGATGGTTTA	NM_024334	79188	TMEM43	ARVC5|ARVD5|EDMD7|LUMA	Homo sapiens transmembrane protein 43 (TMEM43), mRNA [NM_024334]	hs|chr3:14184283-14184342	coding	ENST00000306077
A_23_P32253	0.043657243	down	4.461283	-4.461283	-2.1574588	7.6604357	8.502878	8.864066	6.1395326	6.6171446	5.798329	TGTGTTATCACTCTGCCTGTGTATAGTCAGATAGTCCATGCGAAGGCTGTATATATTGAA	NM_005384	4783	NFIL3	E4BP4|IL3BP1|NF-IL3A|NFIL3A	Homo sapiens nuclear factor, interleukin 3 regulated (NFIL3), transcript variant 3, mRNA [NM_005384]	hs|chr9:94171459-94171400	coding	ENST00000297689
A_23_P92441	0.036178686	up	8.440682	8.440682	3.0773597	4.9775925	5.1836424	4.8126	9.198261	7.363644	7.644009	TGTACCTGAAAAATGGGAAGAGTCGGGACCACAGTTTATTACCAATTCTGAGGAAGTCCG	NM_002358	4085	MAD2L1	HSMAD2|MAD2	Homo sapiens MAD2 mitotic arrest deficient-like 1 (yeast) (MAD2L1), mRNA [NM_002358]	hs|chr4:120981405-120981346	coding	ENST00000504707
A_23_P18649	0.013559828	down	7.0702987	-7.0702987	-2.8217711	8.570732	8.724755	8.834969	5.296841	6.5501213	5.81818	CCTTTACCATTGCAGAAAAGAACTTGTGCTTTCCCAGTGGCGTATGTGTATTGTTTCAAC	NM_001291303	79633	FAT4	CDHF14|CDHR11|FAT-J|FATJ|HKLLS2|NBLA00548|VMLDS2	Homo sapiens FAT atypical cadherin 4 (FAT4), transcript variant 1, mRNA [NM_001291303]	hs|chr4:126413229-126413288	coding	ENST00000394329
A_33_P3417865	0.002482178	down	2.1493053	-2.1493053	-1.1038704	12.2571745	13.036207	12.334409	11.233315	11.9579525	11.124909	GGAGAGACTTGATTTTGGTGCTAAAGTTCCCCAGTTCATATGTGACATCTTTTTAAAAAA	NM_004926	677	ZFP36L1	BRF1|Berg36|ERF-1|ERF1|RNF162B|TIS11B|cMG1	Homo sapiens ZFP36 ring finger protein-like 1 (ZFP36L1), transcript variant 1, mRNA [NM_004926]	hs|chr14:69255413-69255354	coding	ENST00000336440
CUST_H6L_15141	0.012215767	down	11.775718	-11.775718	-3.557743	5.6461577	5.4777184	4.2561774	1.8405354	1.3909055	1.4753838	TGTTATACTCAGAAGGTCCAGAGGGACCCATTACTGCCAATAACTACCCAATCAGGTAAG	ENST00000524617	266743	NPAS4	Le-PAS|NXF|PASD10|bHLHe79	neuronal PAS domain protein 4 [Source:HGNC Symbol;Acc:18983] [ENST00000524617]	hs|chr11:66191130-66191189	coding
A_23_P93282	0.006482889	up	37.462482	37.462482	5.2273746	6.139704	6.1796393	7.1345634	11.826641	11.79226	11.51713	TCTCTTTGAAGACACCAACCTCTGTGCTATTCACGCCAAGCGTGTCACTATTATGCCTAA	NM_003535	8356	HIST1H3J	H3/j|H3FJ	Homo sapiens histone cluster 1, H3j (HIST1H3J), mRNA [NM_003535]	hs|chr6:27858262-27858203	coding	ENST00000359303
A_22_P00007124	0.035823185	up	3.565855	3.565855	1.8342481	7.035269	5.967129	7.600826	8.447182	8.510745	9.148042	CTCCCTGGAGGTCATCCGGAGGCCTGAAACCAAGGTGCTCATCTGCACACACACCAACAG	NM_001037335	85441	HELZ2	PDIP-1|PRIC285	Homo sapiens helicase with zinc finger 2, transcriptional coactivator (HELZ2), transcript variant 1, mRNA [NM_001037335]	hs|chr20:62199770-62199711	coding	ENST00000454223
A_32_P133916	0.017968964	down	13.008672	-13.008672	-3.7014017	5.6304297	6.0958815	4.0300026	1.3594786	1.961167	1.3314624	AACTGCCTACAGTATGTCTTTTGCATAAAATGCATAAGGGTTTGGGGATGTAAATGGAAT	NM_017637	54796	BNC2	BSN2	Homo sapiens basonuclin 2 (BNC2), mRNA [NM_017637]	hs|chr9:16409646-16409587	coding	ENST00000380672
A_33_P3249354	0.003728892	up	2.3855076	2.3855076	1.2542963	7.182578	7.3161435	7.38839	8.589654	8.480179	8.58017	AAATTACACCCTATTCTATATGTGTCTTCTAAATCTACTCCAGAGACCCAGTGCCCTCAA	NM_017785	54908	SPDL1	CCDC99	Homo sapiens spindle apparatus coiled-coil protein 1 (SPDL1), mRNA [NM_017785]	hs|chr5:169031146-169031205	coding	ENST00000265295
A_33_P3368646	0.04920307	down	4.3108706	-4.3108706	-2.1079793	10.135974	10.250174	8.821983	7.098474	8.3626175	7.4231	AATCTGGTGAAGAAATTGAGAGAGAATCCCACCGGAGTTGTGTTACTGCTTAAGAAGCGC	NM_173515	154043	CNKSR3	MAGI1	Homo sapiens CNKSR family member 3 (CNKSR3), mRNA [NM_173515]	hs|chr6:154743768-154743709	coding	ENST00000616478
A_24_P41975	0.03171543	up	7.6488175	7.6488175	2.9352367	3.4745789	1.4143983	2.8833086	5.9596205	5.416428	5.2019467	CAGGTGACTCTGGTTAAGGAAAGCTTTTGAGTGGTGAACTCAAAGACTCCAGTTGAATCA	NM_001083965	11022	TDRKH	TDRD2	Homo sapiens tudor and KH domain containing (TDRKH), transcript variant 1, mRNA [NM_001083965]	hs|chr1:151746339-151746280	coding	ENST00000458431
A_23_P201181	0.026825508	up	3.4246967	3.4246967	1.7759762	3.9563105	3.7589095	5.462839	6.0997376	5.755087	6.651163	TGGGGTGGAACATCTGAACCAAAGAAATTTGATGACTCTGTGATACTTAGACCAAGCAAG	NM_012411	26191	PTPN22	LYP|LYP1|LYP2|PEP|PTPN8	Homo sapiens protein tyrosine phosphatase, non-receptor type 22 (lymphoid) (PTPN22), transcript variant 2, mRNA [NM_012411]	hs|chr1:114376990-114376931	coding	ENST00000484147
A_33_P3274935	0.01966797	down	3.9993205	-3.9993205	-1.9997549	8.268228	7.5833387	7.658064	5.7704854	5.593596	6.146285	CGTGTCAGAACAATCTTTGCTCTGTACAATCGGCCTCTTTACAATAAAACCTCCTGCTCC	NM_030630	283987	HID1	C17orf28|DMC1|HID-1	Homo sapiens HID1 domain containing (HID1), mRNA [NM_030630]	hs|chr17:72946899-72946840	coding	ENST00000425042
A_33_P3260733	0.013546109	down	11.166839	-11.166839	-3.481149	6.5508647	7.094651	6.910087	2.5003612	4.4076285	3.204166	GAGTTCAGTGAGGTGCTCTATGTAACACTTCCTCAGATGAGCCAATTTACATGTGAAGAA	NM_001242462	2690	GHR	GHBP|GHIP	Homo sapiens growth hormone receptor (GHR), transcript variant 12, mRNA [NM_001242462]	hs|chr5:42711414-42711473	coding	ENST00000511135
A_24_P27234	0.016097298	down	8.73397	-8.73397	-3.1266375	8.027736	8.304978	8.432407	5.017359	5.8084006	4.5594482	TACTGCAACTAGTAGCTTGATGTGCTATAGTTTTCACTCCAGTCATCATTTTCCTATCTC	NM_152989	6660	SOX5	L-SOX5|L-SOX5B|L-SOX5F	Homo sapiens SRY (sex determining region Y)-box 5 (SOX5), transcript variant 2, mRNA [NM_152989]	hs|chr12:23685353-23685294	coding	ENST00000451604
A_33_P3420053	0.04595198	down	4.5875945	-4.5875945	-2.197738	5.0090003	5.3698945	4.7103515	2.4874296	2.5365279	3.472076	AGAGAAATCATATACACCTAACTGTGTGGCAGAGGCTTCATTTAGGTCTCACAACTCACT	NM_001136038	55786	ZNF415		Homo sapiens zinc finger protein 415 (ZNF415), transcript variant 1, mRNA [NM_001136038]	hs|chr19:53611413-53611354	coding	ENST00000598578
A_23_P22224	0.037483502	up	2.1066186	2.1066186	1.0749291	11.067123	11.025506	11.244512	12.369667	12.300898	11.891363	AGGAAGTGGACAAGAACGAACCCTTCCTTCCGAATGATCAGCAGTTCCAGCCCCTCGCTG	NM_004095	1978	EIF4EBP1	4E-BP1|4EBP1|BP-1|PHAS-I	Homo sapiens eukaryotic translation initiation factor 4E binding protein 1 (EIF4EBP1), mRNA [NM_004095]	hs|chr8:37917718-37917777	coding	ENST00000338825
A_33_P3384871	0.016949518	up	4.2049704	4.2049704	2.0720956	4.2620025	3.583486	4.0494537	6.405294	6.089238	5.6166973	GGTTTTCCATCTGTTAGCATTTCAGACATTTTATGTTCCTCTTACTCAATTGATACCAAC	NM_001142522	26271	FBXO5	EMI1|FBX5|Fbxo31	Homo sapiens F-box protein 5 (FBXO5), transcript variant 2, mRNA [NM_001142522]	hs|chr6:153291957-153291898	coding	ENST00000367241
A_23_P18196	0.0014841318	up	5.00947	5.00947	2.324658	5.96511	7.051782	6.1435413	8.366554	9.197717	8.570135	AGAAGCTGTGGTCAAGGATTTAATAGATGAGGGTCATGCAGCAACTCAGCTCGTCAATCA	NM_002916	5984	RFC4	A1|RFC37	Homo sapiens replication factor C (activator 1) 4, 37kDa (RFC4), transcript variant 1, mRNA [NM_002916]	hs|chr3:186508130-186508001	coding	ENST00000296273
A_33_P3399593	0.030099193	up	2.150853	2.150853	1.1049088	4.7556686	4.2220464	3.842216	5.6080585	5.193219	5.3333797	TCCGAAAAGGCCCAAGGATCTCCAGATCCCAGTCTGAGTTATAGCCCTGGAGCAGCTCAG	NM_024821	79879	CCDC134		Homo sapiens coiled-coil domain containing 134 (CCDC134), mRNA [NM_024821]	hs|chr22:42221784-42221843	coding	ENST00000255784
A_24_P237778	0.009143984	down	5.4413853	-5.4413853	-2.443974	8.2748995	8.846874	8.074937	5.8633347	6.793313	5.2081385	TGGTTGATGTCGGGCAAGACAGATATGGAGGCTAAAAATATGTACTACGAAGCCTTGGAG	NM_020379	57134	MAN1C1	HMIC|MAN1A3|MAN1C|pp6318	Homo sapiens mannosidase, alpha, class 1C, member 1 (MAN1C1), transcript variant 1, mRNA [NM_020379]	hs|chr1:26098204-26098263	coding	ENST00000263979
CUST_H6L_17524	0.020809164	down	3.2447617	-3.2447617	-1.6981125	5.188719	3.6658304	4.202424	3.0623815	2.4015157	2.4987385	CGTGGTTTACCCCGGGGACAACAGATGTGGTTAATGAAACCTTGACAGAGAATGAAAAAA	ENST00000557099	196883	ADCY4	AC4	adenylate cyclase 4 [Source:HGNC Symbol;Acc:235] [ENST00000557099]	hs|chr14:24801514-24801455	coding
A_23_P364766	0.03867803	up	3.2364864	3.2364864	1.6944284	5.758957	6.9898944	6.4865212	7.7937913	9.030466	7.494402	GGTTTTGCCAGCTTCAGAGTTGTCAGATCCAGGGTTACTTTTGAAACAAGATTTGGCAAA	NM_001009608	128710	SLX4IP	C20orf94|bA204H22.1|bA254M13.1|dJ1099D15.3	Homo sapiens SLX4 interacting protein (SLX4IP), mRNA [NM_001009608]	hs|chr20:10603796-10603855	coding	ENST00000334534
A_32_P149435	0.048056494	down	11.798537	-11.798537	-3.5605361	4.924674	7.9280195	4.1055374	2.2003095	2.747716	1.3285971	TTTTAATGAAGGGCATTTTCAAACTTGTCAACTTCTCTTTTCAGCACTTGAAATGAAGGC	NM_173495	139411	PTCHD1		Homo sapiens patched domain containing 1 (PTCHD1), mRNA [NM_173495]	hs|chrX:23414819-23414878	coding	ENST00000379361
A_24_P940411	0.020241609	down	10.169033	-10.169033	-3.3461106	6.246599	6.0064864	4.8424163	2.2011647	3.5882485	1.2677581	CTGTAGGGAGATTGGTTTTTAGTATAAATTACAATAAAATTTTGTGTATGTGTACAGCTG	NM_176819	79742	CXorf36	4930578C19Rik|DIA1R|EPQL1862|PRO3743|bA435K1.1	Homo sapiens chromosome X open reading frame 36 (CXorf36), transcript variant 1, mRNA [NM_176819]	hs|chrX:45008078-45008019	coding	ENST00000398000
A_33_P3342653	0.022427268	down	9.559168	-9.559168	-3.256885	8.382441	8.208884	8.61277	5.094144	5.8265905	4.5127034	TGGGGCTGGTGGCCCTGGAGGCTGAAGGCCAGGAGCTCCTGCTTGAGCTGGAGAAGAACC	NM_153202	80332	ADAM33	C20orf153|DJ964F7.1	Homo sapiens ADAM metallopeptidase domain 33 (ADAM33), transcript variant 2, mRNA [NM_153202]	hs|chr20:3657774-3657715	coding	ENST00000617732
A_33_P3374878	0.009311537	down	5.064329	-5.064329	-2.3403711	7.6327114	7.7608395	7.734967	5.0485134	5.874921	5.1839685	GAAAAAGCAGCAGCAAATGAAGAAGGCAAAGCTGGGACAACTAAACCAGTCCCCAAAGAT	NM_001291303	79633	FAT4	CDHF14|CDHR11|FAT-J|FATJ|HKLLS2|NBLA00548|VMLDS2	Homo sapiens FAT atypical cadherin 4 (FAT4), transcript variant 1, mRNA [NM_001291303]	hs|chr4:126412840-126412899	coding	ENST00000335110
A_33_P3258702	0.010094293	down	2.0260096	-2.0260096	-1.018641	8.52911	8.667739	7.8534822	7.3120103	7.796961	6.885438	CATCATGTGTGCTGCCCTGAATCTCATTCGAGGAGTTCACCTTGCAGAACATTCTTTACA	NM_001201584	9117	SEC22C	SEC22L3	Homo sapiens SEC22 vesicle trafficking protein homolog C (S. cerevisiae) (SEC22C), transcript variant 4, mRNA [NM_001201584]	hs|chr3:42599130-42599071	coding	ENST00000449617
A_33_P3418025	0.021065067	down	3.771173	-3.771173	-1.9150133	9.759962	10.37726	9.509793	7.599569	8.144335	8.1580715	CTGCTTGTCTAGTTTGTATTCGCTGACTTTCTATGTGATATAGATGCATTTGTAATACTC	NM_001334	1519	CTSO	CTSO1	Homo sapiens cathepsin O (CTSO), mRNA [NM_001334]	hs|chr4:156845446-156845387	coding	ENST00000433477
CUST_H6L_17658	0.04653705	down	5.130912	-5.130912	-2.3592153	7.184935	6.682868	5.859865	4.2776656	3.816908	4.555449	CCTAGGTTATGGCACACAGCCTGTTTGGGAAAAGAAAATGAAATAATGGTATTTGGTGGG	NM_172193	122773	KLHDC1	MST025	Homo sapiens kelch domain containing 1 (KLHDC1), mRNA [NM_172193]	hs|chr14:50201375-50206870	coding
CUST_H6L_12195	0.004886374	up	12.462389	12.462389	3.6395087	3.5137358	3.4304872	2.7630851	7.0646353	6.6787324	6.882465	CTGCTTTGAGAAGTTTCTAGCACTGAAAGTTGGAATTGACACTCCAGCCAATGATCCTTC	NM_022111	63967	CLSPN		Homo sapiens claspin (CLSPN), transcript variant 1, mRNA [NM_022111]	hs|chr1:36202064-36202005	coding
A_24_P67681	0.024593025	up	5.156004	5.156004	2.3662534	3.8376431	4.377515	4.901262	6.957816	6.417405	6.8399606	TCTATAAGTCGAAAGGAAAGTCTGATGGCGCAAAGGGTCCTGCTAAAGTTGCCCAGAAAA	ENST00000589177				high mobility group box 3 pseudogene 27 [Source:HGNC Symbol;Acc:HGNC:39319] [ENST00000589177]	hs|chr17:040800668-040800727	coding	ENST00000589177
A_24_P355649	0.039968777	down	2.6640012	-2.6640012	-1.4135947	6.548378	5.634736	6.134441	4.55616	4.449874	5.070737	GGGCTGTTTAAGTCACTGACTTATGAGAAAGCAAAGCACTGGTACAGTTATTTAACAGGC	NM_002017	2313	FLI1	EWSR2|SIC-1	Homo sapiens Fli-1 proto-oncogene, ETS transcription factor (FLI1), transcript variant 1, mRNA [NM_002017]	hs|chr11:128681968-128682027	coding	ENST00000528790
A_23_P159709	0.021741576	up	5.80305	5.80305	2.5368114	4.3352017	4.433948	5.662366	7.495974	7.0354095	7.5105677	ATGGAAACAGCACATTCCCAGAGTTCCTCCACAACATGGACTACTTCAAGTTCCACAACA	NM_014009	50943	FOXP3	AIID|DIETER|IPEX|JM2|PIDX|XPID	Homo sapiens forkhead box P3 (FOXP3), transcript variant 1, mRNA [NM_014009]	hs|chrX:49110398-49109625	coding	ENST00000518685
A_33_P3320888	0.025999438	down	2.8707356	-2.8707356	-1.5214205	10.583034	11.193038	10.539952	9.172542	9.193533	9.38569	CACAGCCATCTCCACCCCGTTGGAAAAGGAGGAACCTCCTCTGGAAATGAACACTGGGGT	NM_001253775	64764	CREB3L2	BBF2H7	Homo sapiens cAMP responsive element binding protein 3-like 2 (CREB3L2), transcript variant 2, mRNA [NM_001253775]	hs|chr7:137600640-137597823	coding	ENST00000452463
A_23_P14769	0.0043792226	down	2.1643624	-2.1643624	-1.1139421	7.4758005	7.2629657	7.6141386	6.4960804	6.028078	6.486919	TGTCCTGAAGATCAGTGACTTTGGGATGTCCCGAGAGGAAGCCGATGGGGTCTATGCAGC	NM_002005	2242	FES	FPS	Homo sapiens FES proto-oncogene, tyrosine kinase (FES), transcript variant 1, mRNA [NM_002005]	hs|chr15:91436923-91436982	coding	ENST00000464684
A_23_P350001	0.0058595855	down	8.361155	-8.361155	-3.063702	9.261196	11.179391	9.679953	6.15719	7.7293406	7.0429025	AAGTTTCACATTCATTCCGCGGTCTCGTGAAGAGCTTCCAGACAACTTTCCAAAGGAAAT	NM_000855	2977	GUCY1A2	GC-SA2|GUC1A2	Homo sapiens guanylate cyclase 1, soluble, alpha 2 (GUCY1A2), transcript variant 2, mRNA [NM_000855]	hs|chr11:106558464-106558405	coding	ENST00000282249
A_24_P37264	0.007598999	down	7.717548	-7.717548	-2.9481425	7.3882093	7.9657445	7.9097977	4.606476	5.358253	4.4545946	TCTTAAAGGGGAACAAATGATCTTGACAACATATTATTCCATAAAACCAGTTTAGGGCAC	NM_014746	9781	RNF144A	RNF144|UBCE7IP4	Homo sapiens ring finger protein 144A (RNF144A), mRNA [NM_014746]	hs|chr2:7183304-7183363	coding	ENST00000320892
A_23_P91697	0.0041697277	down	10.022679	-10.022679	-3.3251963	9.119849	9.113799	8.241814	5.393119	5.854237	5.252517	AAGATTCACGTATCCATCTGGAGACCTACAGGAAGAAAGTGATTGGGTTCCTCTGGTTCT	NM_004737	9215	LARGE	MDC1D|MDDGA6|MDDGB6	Homo sapiens like-glycosyltransferase (LARGE), transcript variant 1, mRNA [NM_004737]	hs|chr22:33669391-33669332	coding	ENST00000402320
CUST_H6L_29583	0.026563875	down	24.429749	-24.429749	-4.610567	6.2014265	7.1580873	4.4163594	1.3159578	1.3783242	1.24989	TGCTTGCTGCCTTAATTTCGATGACCTTTTTAAATAAATGAGTTGGAACTATGACCCTTG	ENST00000482124	83992	CTTNBP2	C7orf8|CORTBP2|Orf4	cortactin binding protein 2 [Source:HGNC Symbol;Acc:15679] [ENST00000482124]	hs|chr7:117395487-117395428	coding
A_23_P205575	0.047566395	down	3.3965118	-3.3965118	-1.7640538	7.410312	7.322491	6.8264647	4.935704	5.5987253	5.732677	AGACGGGGGAGGCTTACCACTTTCCCCAAACAACATAAAAGACAATGTCCCTTCTTCAAA	NM_022571	64582	GPR135	HUMNPIIY20	Homo sapiens G protein-coupled receptor 135 (GPR135), mRNA [NM_022571]	hs|chr14:59930349-59930290	coding	ENST00000481661
A_24_P3783	0.0016121768	up	7.758307	7.758307	2.955742	12.238972	12.548684	11.984789	15.30313	15.267077	15.069466	GAATCATGAACTCCTTCGTCAACGACATCTTTGAGCGTATCGCCGGAGAAGCGTCACGCC	NM_003521	8342	HIST1H2BM	H2B/e|H2BFE|dJ160A22.3	Homo sapiens histone cluster 1, H2bm (HIST1H2BM), mRNA [NM_003521]	hs|chr6:27783003-27783062	coding	ENST00000621112
CUST_H6L_31225	0.0055136206	down	4.5607257	-4.5607257	-2.1892633	9.413436	9.683018	9.034627	7.2558217	7.1965265	7.1109414	AGACTATGAGACACACAAATCTAAAAGGCGCGAGAGAATGGATGATAGTAGTGTCCTCGA	NM_001004065	11217	AKAP2	AKAP-2|AKAPKL|PRKA2	Homo sapiens A kinase (PRKA) anchor protein 2 (AKAP2), transcript variant 1, mRNA [NM_001004065]	hs|chr9:112918726-112930686	coding
A_24_P329795	0.023234762	down	10.357778	-10.357778	-3.3726425	8.44184	9.062802	5.7144866	4.065619	5.935038	3.100545	TGTGTTTTCTCTGGAGATAGAATGTAAACCATATTAAAAGGAAAAAGTTTCAGACAAGCA	NM_007021	11067	C10orf10	DEPP|FIG|Fseg	Homo sapiens chromosome 10 open reading frame 10 (C10orf10), mRNA [NM_007021]	hs|chr10:45471769-45471710	coding	ENST00000298295
A_23_P158596	0.0026762572	up	3.079743	3.079743	1.6228099	6.341726	6.538412	6.898218	8.108937	8.014254	8.523595	TTTCTGGGTGGCTTGCTGGCCACAATCTTCCTGGACATCGTGCACATCAGCATCTTCTAC	NM_001040196	57085	AGTRAP	ATRAP	Homo sapiens angiotensin II receptor-associated protein (AGTRAP), transcript variant 4, mRNA [NM_001040196]	hs|chr1:11808472-11808531	coding	ENST00000513739
A_33_P3323959	0.043006096	down	6.4750547	-6.4750547	-2.6948924	5.25209	3.8226297	5.1582403	3.1614985	1.6783528	1.3084311	TTCACGACAACATGGGCTCAGACATTTCTACAACAGAAGACGAAGGTCACTTAGGCGATA	NM_005045	5649	RELN	ETL7|LIS2|PRO1598|RL	Homo sapiens reelin (RELN), transcript variant 1, mRNA [NM_005045]	hs|chr7:103113325-103113266	coding	ENST00000424685
A_23_P8906	0.025439184	down	3.7586048	-3.7586048	-1.9101971	7.396796	8.167994	7.049792	5.38041	5.780786	5.7227964	TTATGCTTTTGCCAACACATCTTGTAACTTAATATACTAGATGTTAAGGTTGTTAATGTA	NM_013437	29967	LRP12	ST7	Homo sapiens low density lipoprotein receptor-related protein 12 (LRP12), transcript variant 1, mRNA [NM_013437]	hs|chr8:105502522-105502463	coding	ENST00000424843
A_23_P256956	0.009360289	up	14.820577	14.820577	3.8895297	5.7204213	5.935425	5.9641204	10.183923	9.9666605	9.137972	TCAAGCCTTGACCACTTGTGATGACATCTTAATCAAACAGGACCAGACTCTGGCTGAACT	NM_005733	10112	KIF20A	MKLP2|RAB6KIFL	Homo sapiens kinesin family member 20A (KIF20A), mRNA [NM_005733]	hs|chr5:137522081-137522804	coding	ENST00000502338
A_33_P3613000	0.019444525	down	3.9254172	-3.9254172	-1.9728459	7.7032766	7.8323507	6.984521	6.179573	5.347631	5.0744057	GCAAACAACCATGTGGTTGGATTACATGGAGTCCCCACATACTCAGTCAGTTATCAAAGT	NM_001105539	65986	ZBTB10	RINZF	Homo sapiens zinc finger and BTB domain containing 10 (ZBTB10), transcript variant 1, mRNA [NM_001105539]	hs|chr8:81431950-81432009	coding	ENST00000379091
A_24_P362193	0.0011459232	up	2.9936228	2.9936228	1.5818924	5.9571137	6.3856173	6.6043615	7.4380774	7.9867115	8.2679825	ATTATGAACGGATACATGCCTTAGGTCCGAACTACAATCTGGTCATTAGCGATCTGAGGA	NM_003874	8832	CD84	LY9B|SLAMF5|hCD84|mCD84	Homo sapiens CD84 molecule (CD84), transcript variant 2, mRNA [NM_003874]	hs|chr1:160535340-160535281	coding	ENST00000368047
A_33_P3401647	4.2386068E-4	down	10.55873	-10.55873	-3.4003644	8.101064	9.032364	7.77581	4.561174	5.7123265	4.434642	GATCAACATTGATGAATTGTTGGAGTTAGAGAGTGAAGAGGAGAGAAGCCGGAAAATCCA	NM_033256	94274	PPP1R14A	CPI-17|CPI17|PPP1INL	Homo sapiens protein phosphatase 1, regulatory (inhibitor) subunit 14A (PPP1R14A), transcript variant 1, mRNA [NM_033256]	hs|chr19:38743594-38743535	coding	ENST00000301242
CUST_H6L_25236	0.04378524	up	2.1860068	2.1860068	1.1282978	8.578603	8.788403	8.703749	10.190501	9.733912	9.531235	TCATGTATCCTGTGTTTAATGAGCTAGAACGAGTAAATCTGTCTGCAGCCCAGACACTGA	NM_007217	11235	PDCD10	CCM3|TFAR15	Homo sapiens programmed cell death 10 (PDCD10), transcript variant 1, mRNA [NM_007217]	hs|chr3:167437872-167422647	coding
A_33_P3407057	0.019950254	up	2.8074813	2.8074813	1.4892764	5.0487595	4.878652	5.397269	6.1113205	6.5651	7.116089	CTCGCATGTTTGTATGGGAAAGCTCTGGAGGCTGTCTGATCTCTTCCCATGGAATTGTCG	THC2581513				Q53GK4_HUMAN (Q53GK4) Pyruvate kinase 3 isoform 1 variant (Fragment), partial (47%) [THC2581513]	hs|chr15:072499430-072499371	coding
A_24_P208436	0.030110406	down	2.37886	-2.37886	-1.2502704	8.0201025	7.8920965	8.136107	6.337964	6.947006	7.012524	TGCACTAAGACGATCAAATACAAAAGGCTCCATGAGTGATGGGTCCTATTCCCCAGACTA	NM_001003683	5136	PDE1A	CAM-PDE-1A|HCAM-1|HCAM1|HSPDE1A	Homo sapiens phosphodiesterase 1A, calmodulin-dependent (PDE1A), transcript variant 2, mRNA [NM_001003683]	hs|chr2:183050773-183050714	coding	ENST00000409365
A_32_P221799	0.013669162	up	48.501373	48.501373	5.5999537	3.84902	4.496183	5.3104653	10.110191	10.757961	9.587378	CTGAGAGCCACCACAAAGCTAAGGGCAAGTAAGGGCTGAACTTTAAAAATGTAAACTTAC	NM_003514	8336	HIST1H2AM	H2A.1|H2A/n|H2AFN|dJ193B12.1	Homo sapiens histone cluster 1, H2am (HIST1H2AM), mRNA [NM_003514]	hs|chr6:27860566-27860507	coding
A_23_P126706	0.012443927	down	29.7339	-29.7339	-4.894037	10.648486	11.634251	7.980473	4.7655005	6.8132486	4.0023513	AGGCGGGTCATACTCCTTAAGAGCAGTTCAGATGATGATCAAGCCTATTGACTGAAGAGA	NM_004673	9068	ANGPTL1	ANG3|ANGPT3|ARP1|AngY|UNQ162|dJ595C2.2	Homo sapiens angiopoietin-like 1 (ANGPTL1), mRNA [NM_004673]	hs|chr1:178820318-178820259	coding	ENST00000367629
A_23_P144684	0.015314191	up	2.594456	2.594456	1.375432	4.672782	4.5919847	4.576138	6.3911047	5.768187	5.807907	AAACTTCTACAAAACTCTAGTATGGGCTTCTGACTTTTTCCAGGGTGTAGAATTTGACTC	NM_032290	84250	ANKRD32		Homo sapiens ankyrin repeat domain 32 (ANKRD32), mRNA [NM_032290]	hs|chr5:94031167-94031226	coding	ENST00000450932
A_23_P147665	0.002054022	down	2.7549746	-2.7549746	-1.462039	8.480728	9.148227	8.760138	7.107665	7.556407	7.338905	GCTGAAGCTCTTCCCTCTTTTTCAAATGTCTATTGATATTCTCCCATTTTCACTGCCCAA	NM_198474	283298	OLFML1	UNQ564	Homo sapiens olfactomedin-like 1 (OLFML1), mRNA [NM_198474]	hs|chr11:7531816-7531875	coding	ENST00000329293
A_23_P393727	0.020986099	down	3.0342999	-3.0342999	-1.6013637	7.9792905	8.316066	7.381684	5.9152617	6.8677278	6.08996	AGAACTACAACTTCGAGCTCTACGATGGCCTTAAGCACAAGGTCAAGATGAACCACCAAA	NM_201266	8828	NRP2	NP2|NPN2|PRO2714|VEGF165R2	Homo sapiens neuropilin 2 (NRP2), transcript variant 1, mRNA [NM_201266]	hs|chr2:206659703-206659762	coding	ENST00000412873
A_33_P3228072	0.0041279704	down	2.2169046	-2.2169046	-1.1485467	6.4487343	6.444269	6.066972	5.1593933	5.326487	5.0284553	GATGGCCTAAATCTGTCTCTTCATTTACCTCAAACTCAAATTAGTATGCCATTTTCATAC	NM_153240	27031	NPHP3	CFAP31|MKS7|NPH3|RHPD|RHPD1|SLSN3	Homo sapiens nephronophthisis 3 (adolescent) (NPHP3), mRNA [NM_153240]	hs|chr3:132399705-132399646	coding	ENST00000474871
CUST_H6L_29819	0.021003693	down	2.5658512	-2.5658512	-1.3594375	5.189456	5.7236648	5.668144	4.1863966	4.3440547	3.9725013	AGGCTTTCTGCTGTGGGTAGTTCTTTATCACCGCGGGCTTTTCCACCATCATCAGTGAAC	ENST00000484630	349136	WDR86		WD repeat domain 86 [Source:HGNC Symbol;Acc:28020] [ENST00000484630]	hs|chr7:151105737-151105678	coding
A_23_P96965	0.0060592066	down	3.716084	-3.716084	-1.8937831	7.0067	7.188124	6.866613	5.0135636	5.585651	4.780874	ATAGTCAAAGACCATGGACAACAACTGTCATCTGAAGGACTCTTCTAGAAGCCAGAGACT	NM_030786	81493	SYNC	SYNC1|SYNCOILIN	Homo sapiens syncoilin, intermediate filament protein (SYNC), transcript variant 1, mRNA [NM_030786]	hs|chr1:33146361-33146302	coding	ENST00000409190
A_33_P3253702	0.01630223	down	2.6771476	-2.6771476	-1.4206967	7.268552	7.2663217	6.4269495	5.7162256	5.6144795	5.3690267	TTTTTCCTGGCTGCTTTTAAGGTTTTCTGTCACTGGTTGTAAGAAGTTTGATTATGATGT	NM_139126	85313	PPIL4	HDCME13P	Homo sapiens peptidylprolyl isomerase (cyclophilin)-like 4 (PPIL4), mRNA [NM_139126]	hs|chr6:149825691-149825632	coding
A_32_P10396	0.008827244	down	2.877932	-2.877932	-1.5250325	6.336875	6.8341913	5.887135	4.7792926	5.0772004	4.6266108	ATAGCAGCCATCCGTCTGGATAATAGCAAAACACTCTAGATAAGTTATTTTGCACTTTCT	NM_014991	23001	WDFY3	ALFY|ZFYVE25	Homo sapiens WD repeat and FYVE domain containing 3 (WDFY3), mRNA [NM_014991]	hs|chr4:85591282-85591223	coding	ENST00000295888
A_23_P305877	0.0021268586	down	4.4180217	-4.4180217	-2.1434004	5.6072054	6.080727	4.628091	3.287273	4.103275	2.4952753	AAATTCAGCTGCTAATCATAGTGTATTTGTTTGGAATGACATGTTGAGCAGGTAGTACCT	NM_033428	90871	TMEM261	C9orf123	Homo sapiens transmembrane protein 261 (TMEM261), mRNA [NM_033428]	hs|chr9:7797510-7797451	coding	ENST00000358227
A_24_P136402	0.019457497	down	3.1516805	-3.1516805	-1.6561213	8.894369	8.336544	7.0883975	6.769554	6.9266934	5.654699	TCCATTCCAAATGTGAGAATCTTTCAGATGAGATGTATGAGATTCTATCTAATCTGCCAG	NM_005933	4297	KMT2A	ALL-1|CXXC7|HRX|HTRX1|MLL|MLL-AF9|MLL/GAS7|MLL1|MLL1A|TET1-MLL|TRX1|WDSTS	Homo sapiens lysine (K)-specific methyltransferase 2A (KMT2A), transcript variant 2, mRNA [NM_005933]	hs|chr11:118361998-118362491	coding	ENST00000389506
A_33_P3225760	0.0019491342	down	9.350511	-9.350511	-3.2250452	9.106898	9.028833	8.571909	5.629662	6.0451937	5.357649	ATGTTTTATTGAAGCTTCCTAATCCTTCTACTGTTCGATTTCGAGCCATGCAGAGGGGAA	NM_001300828	54510	PCDH18	PCDH68L	Homo sapiens protocadherin 18 (PCDH18), transcript variant 2, mRNA [NM_001300828]	hs|chr4:138453085-138453026	coding	ENST00000412923
CUST_H6L_19196	0.03249996	up	7.3355703	7.3355703	2.8749092	3.7133145	3.1553638	3.5441766	6.1768765	5.3874183	7.4732885	GGGGTTGCCATTTGAATACAGTTACCAATGAAAAACTATCAGCTTATCTAGGCTTTAACA	ENST00000526483	146857	SLFN13	SLFN10	schlafen family member 13 [Source:HGNC Symbol;Acc:26481] [ENST00000526483]	hs|chr17:33774083-33774024	coding
A_33_P3344399	0.03151904	down	3.528289	-3.528289	-1.8189688	6.1192565	6.858741	5.2197375	4.961829	4.7171936	3.0618072	AGAAGACCTTGTGAAGGAAGCCACAGAAATCAACATGAAAAATGAGGCTTTGCAGAAGCT	NM_001199018	54839	LRRC49	PGs4	Homo sapiens leucine rich repeat containing 49 (LRRC49), transcript variant 3, mRNA [NM_001199018]	hs|chr15:71341786-71341845	coding	ENST00000436542
A_33_P3278951	0.0025761675	down	9.527575	-9.527575	-3.252109	8.682293	8.749227	6.9497495	5.180037	5.434774	4.010131	TTCTACCTTTTGAGTGAAGGGGCTCGTGTAGAGAAAGGAAAGGAAAAAGAAGGCAGGCAA	NM_033512	85453	TSPYL5		Homo sapiens TSPY-like 5 (TSPYL5), mRNA [NM_033512]	hs|chr8:98288935-98288876	coding	ENST00000322128
A_33_P3322363	0.016405273	up	20.247938	20.247938	4.339703	1.313539	1.478814	2.2780862	6.328452	6.260828	5.500268	CCACAACACGTGTAAACTCCTGGGTTGCTGATAAAACTAAAGGTGAAAATATATTGTTAT	NM_001123366	284293	HMSD	ACC-6|ACC6|C18orf53|HSMD-v	Homo sapiens histocompatibility (minor) serpin domain containing (HMSD), mRNA [NM_001123366]	hs|chr18:61627468-61627527	coding	ENST00000408945
A_33_P3411628	0.002720865	up	93.04394	93.04394	6.53984	6.210732	6.8059764	5.9827027	13.428765	13.081422	12.108744	CTGCGGGGGGCACCAGAGGCAGTAACCATGCCCGCATAGATGCCGCGGAAGGTCCCTCAG	NM_000077	1029	CDKN2A	ARF|CDK4I|CDKN2|CMM2|INK4|INK4A|MLM|MTS-1|MTS1|P14|P14ARF|P16|P16-INK4A|P16INK4|P16INK4A|P19|P19ARF|TP16	Homo sapiens cyclin-dependent kinase inhibitor 2A (CDKN2A), transcript variant 1, mRNA [NM_000077]	hs|chr9:21970960-21970901	coding	ENST00000380150
A_23_P106016	0.013873864	down	6.3003125	-6.3003125	-2.6554234	6.2539916	6.905894	6.0213585	4.150697	3.7078106	3.3564653	CTGTTTGGTGTGTCCCATTGGTGTTGTCATTGTAAACAAACTCTTGAAGAGTCGATTATT	NM_002742	5587	PRKD1	PKC-MU|PKCM|PKD|PRKCM	Homo sapiens protein kinase D1 (PRKD1), mRNA [NM_002742]	hs|chr14:30046087-30046028	coding	ENST00000331968
A_23_P1431	0.028279142	down	2.6546762	-2.6546762	-1.4085358	10.586969	10.3143835	9.365179	9.609253	8.49931	7.9323597	CGTTTGTATTCTACCTTTGTAAAACAGCCTATAGATGATGATGTGTTTGGGATACTGCTT	NM_004329	657	BMPR1A	10q23del|ACVRLK3|ALK3|CD292|SKR5	Homo sapiens bone morphogenetic protein receptor, type IA (BMPR1A), mRNA [NM_004329]	hs|chr10:88683898-88683957	coding	ENST00000372037
A_23_P215132	0.042697012	up	2.3574443	2.3574443	1.2372236	8.004664	7.769352	8.019485	8.892912	9.524643	9.08762	CAGTGGCTACTGTGTTGGCCCAGTAGAAATTGACAGTATTTTGTATATATGTGCCCATTT	NM_014149	29062	WDR91	HSPC049	Homo sapiens WD repeat domain 91 (WDR91), mRNA [NM_014149]	hs|chr7:134870624-134870565	coding	ENST00000466182
A_23_P126836	0.0066317646	up	2.881428	2.881428	1.526784	4.8407917	3.9116335	4.1815796	6.6012025	5.2447495	5.668404	ATGCACATATTAAATGTCTATGTTCTTGTTGCTATGAGTCAAGGAGTGTAACCTTCTCCT	NM_003326	7292	TNFSF4	CD134L|CD252|GP34|OX-40L|OX4OL|TXGP1	Homo sapiens tumor necrosis factor (ligand) superfamily, member 4 (TNFSF4), transcript variant 1, mRNA [NM_003326]	hs|chr1:173153238-173153179	coding	ENST00000281834
A_33_P3520835	0.01555437	up	5.0790257	5.0790257	2.3445518	3.4963768	2.8835733	4.025978	6.2795453	5.3528028	5.8072357	AAATGTATGGTTTTTCTAATTTTTAGCATTTGTGTCCAATAAAATGACTTTATATAATTT	AK123449	441441	FLJ41455		Homo sapiens cDNA FLJ41455 fis, clone BRSTN2012284. [AK123449]	hs|chr9:45447622-45447681	coding
A_23_P57492	0.029773599	down	6.6324177	-6.6324177	-2.7295349	6.13567	5.684128	4.5140486	2.4719477	3.6263514	2.0469434	AGCATTCTGGGGTCTAATGGTTGGACTTGCAATGGGCCTCATTCGTATGATAACAGAGTT	NM_014227	6527	SLC5A4	DJ90G24.4|SAAT1|SGLT3	Homo sapiens solute carrier family 5 (glucose activated ion channel), member 4 (SLC5A4), mRNA [NM_014227]	hs|chr22:32620467-32620408	coding	ENST00000266086
A_23_P131789	0.046628825	down	4.761294	-4.761294	-2.2513537	4.388032	3.8836465	4.358725	2.0974548	2.5241082	1.2547799	CAAATTTCGACTGACAACCAAGTTCTTTGGAACCTTCCTACCTGAGGTGGCCAAGAAGTT	NM_001725	671	BPI	BPIFD1|rBPI	Homo sapiens bactericidal/permeability-increasing protein (BPI), mRNA [NM_001725]	hs|chr20:36953190-36954680	coding	ENST00000489102
A_32_P181222	0.0042595225	down	43.69085	-43.69085	-5.4492593	10.418776	11.5532875	10.333719	5.624488	6.021796	4.31172	CTCAATCCACATGATCTTGCAAGAGTCAAGATAGAGTCAGCAGATGCATGCCTGATCCTT	NM_002247	3778	KCNMA1	BKTM|KCa1.1|MaxiK|SAKCA|SLO|SLO-ALPHA|SLO1|bA205K10.1|mSLO1	Homo sapiens potassium channel, calcium activated large conductance subfamily M alpha, member 1 (KCNMA1), transcript variant 2, mRNA [NM_002247]	hs|chr10:78846275-78844448	coding	ENST00000404857
CUST_H6L_27926	0.027287005	down	2.1229966	-2.1229966	-1.086102	5.153601	5.550993	5.276334	3.819564	4.3552732	4.547785	GAGAAGAGCTGATAAAGCGAGGAGTCCTGAAGGAAATCTATGATAAAGATGGGGAACTCT	NM_030948	221692	PHACTR1	RPEL|RPEL1|dJ257A7.2	Homo sapiens phosphatase and actin regulator 1 (PHACTR1), transcript variant 1, mRNA [NM_030948]	hs|chr6:13160469-13182762	coding
A_23_P119254	0.018637076	up	2.8864589	2.8864589	1.5293007	7.947484	7.988883	8.154195	9.141354	9.462009	10.075099	AGGAACCATGTTGCCTTTCCTGTCAATCACAGCCACCTTCCTGTTATCTCCTAAATGGAT	NM_018154	55723	ASF1B	CIA-II	Homo sapiens anti-silencing function 1B histone chaperone (ASF1B), mRNA [NM_018154]	hs|chr19:14230697-14230638	coding	ENST00000263382
A_23_P200976	0.0058833216	down	2.2289386	-2.2289386	-1.1563568	8.842921	8.919492	8.088903	7.5111437	7.823799	7.0473027	TTCCCCTATCTGTTTCAACTGCTGGAAGATGAAGGCTACAAAGGCTTCGTGGGCTGTGAG	NM_001190880	81888	HYI	HT036	Homo sapiens hydroxypyruvate isomerase (putative) (HYI), transcript variant 3, mRNA [NM_001190880]	hs|chr1:43917153-43917094	coding	ENST00000372430
A_23_P259166	0.03682308	down	4.9494925	-4.9494925	-2.3072805	11.463052	12.29367	10.561751	9.879565	9.145605	8.371465	ATTGAAGACATTCCTTATGTGTAGTGTCCCTGGCAGGCATTTACCAGGCCATGTGCTTTA	NM_024863	79921	TCEAL4	NPD017|WEX7	Homo sapiens transcription elongation factor A (SII)-like 4 (TCEAL4), transcript variant 1, mRNA [NM_024863]	hs|chrX:102842228-102842287	coding	ENST00000415568
A_23_P45338	0.020759828	down	2.117007	-2.117007	-1.082026	4.0338507	4.7565155	4.0973883	2.636642	3.8593872	3.145647	ACGTGCACACACACTGGAAACATATGCAGTATTTATATTTGTAATGCCCTTTTTTCTATC	NM_025184	80258	EFHC2	MRX74|dJ1158H2.1	Homo sapiens EF-hand domain (C-terminal) containing 2 (EFHC2), mRNA [NM_025184]	hs|chrX:44007474-44007415	coding	ENST00000343571
A_33_P3225625	0.013389984	up	2.4533784	2.4533784	1.2947698	4.567421	4.9605064	6.3229055	6.1474905	6.200218	7.387434	CTGGACAAAGAACACAGATGTATCGTCAGACATGAGAATAATAAAAACGGAGTTGATCAA	NM_001003799	445347	TARP	CD3G|TCRG|TCRGC1|TCRGC2|TCRGV	Homo sapiens TCR gamma alternate reading frame protein (TARP), transcript variant 1, mRNA [NM_001003799]	hs|chr7:38305037-38304978	coding	ENST00000610889
CUST_H6L_25103	0.03949398	down	4.017884	-4.017884	-2.0064359	7.791118	7.469416	6.478259	4.997822	5.650393	5.0712705	ATACTCTCTTGTCTACAATGAGGATAAGAAAAACACAATGGGGCCAGCCCTTGAAAGAAT	NM_001251845	7220	TRPC1	HTRP-1|TRP1	Homo sapiens transient receptor potential cation channel, subfamily C, member 1 (TRPC1), transcript variant 1, mRNA [NM_001251845]	hs|chr3:142503794-142503853	coding
CUST_H6L_18880	0.012743821	up	9.885824	9.885824	3.3053613	6.5283027	6.908887	7.5398345	10.403642	10.356064	10.133404	CACATCATTGAGGAGCTGCAGATCTTCTCATCGGGACAGCCCGTGCAGAATCTGCTCCTG	NM_020210	10509	SEMA4B	SEMAC|SemC	Homo sapiens sema domain, immunoglobulin domain (Ig), transmembrane domain (TM) and short cytoplasmic domain, (semaphorin) 4B (SEMA4B), transcript variant 1, mRNA [NM_020210]	hs|chr15:90768558-90768617	coding
A_23_P101829	0.04179631	up	3.9066756	3.9066756	1.9659414	6.41795	5.7756066	7.117816	7.821911	8.551615	8.835672	ATGGTTTAGGCTGTGAGTCCTGCAATGTCCTGGCTGTAGAAAAGTACTTCCTACTGTTGG	NM_004720	9170	LPAR2	EDG-4|EDG4|LPA-2|LPA2	Homo sapiens lysophosphatidic acid receptor 2 (LPAR2), mRNA [NM_004720]	hs|chr19:19735330-19735271	coding	ENST00000542587
A_33_P3327200	0.026579719	down	3.8774922	-3.8774922	-1.9551239	11.561694	12.524299	10.379734	9.024406	10.608829	8.967119	ATCCCCAAGTGAAATATGTTGCGGTAGAGATGGAATGTATAAAATCCGCCAGTAGTGTGA	NM_001001396	493	ATP2B4	ATP2B2|MXRA1|PMCA4|PMCA4b|PMCA4x	Homo sapiens ATPase, Ca++ transporting, plasma membrane 4 (ATP2B4), transcript variant 1, mRNA [NM_001001396]	hs|chr1:203709388-203709447	coding	ENST00000341360
A_23_P359738	0.013339623	down	2.2452571	-2.2452571	-1.1668806	7.064279	6.5648026	6.2068343	5.62696	5.560474	5.1478424	CTACAAGGCAAGTAACGGGTTGGAAAAAGTCTGACTGTAAGCGTTGGACACCTTCATAGT	NM_015630	26122	EPC2	EPC-LIKE	Homo sapiens enhancer of polycomb homolog 2 (Drosophila) (EPC2), mRNA [NM_015630]	hs|chr2:149544919-149544978	coding	ENST00000258484
CUST_H6L_13451	0.021513771	up	2.9816232	2.9816232	1.576098	7.4978604	8.28788	8.079365	9.529336	9.736917	9.327147	CACATTATCACAACTACTCGATCCCATAGCAACAAGTTGGTTACTGACTGTGTTGCTGCT	NM_006085	10380	BPNT1	HEL20|PIP	Homo sapiens 3'(2'), 5'-bisphosphate nucleotidase 1 (BPNT1), transcript variant 1, mRNA [NM_006085]	hs|chr1:220236203-220236144	coding
A_33_P3423979	0.0035170016	down	8.0850725	-8.0850725	-3.0152607	12.411539	13.815673	12.210396	9.719661	10.504542	9.167622	AAGGGACAGTGGAGACGAAAATGAACCAATTCAGGAGCGATTCTTCAGACCTCACTTCTT	NM_001166109	23022	PALLD	CGI-151|CGI151|MYN|PNCA1|SIH002	Homo sapiens palladin, cytoskeletal associated protein (PALLD), transcript variant 3, mRNA [NM_001166109]	hs|chr4:169837061-169837120	coding	ENST00000507699
A_23_P372255	0.017170755	down	2.8765295	-2.8765295	-1.5243292	11.483068	11.554884	11.495199	9.5653305	10.30954	10.085293	TCAGTTGTATTTAGCTTTGAGTTTCTCTGCATCTGTCCACCCCATGTGTATATAACCCAG	NM_002221	3707	ITPKB	IP3-3KB|IP3K|IP3K-B|IP3KB|PIG37	Homo sapiens inositol-trisphosphate 3-kinase B (ITPKB), mRNA [NM_002221]	hs|chr1:226819646-226819587	coding	ENST00000429204
A_33_P3300837	0.005334414	down	11.321568	-11.321568	-3.5010018	9.658354	9.960976	8.83359	5.837885	6.2715855	5.840442	AAGGCAACCAACAACCAAACGGAGAAAAAGGAAAAATTCCACCAGCAGCACTTCCAACAG	ENST00000508918	9079	LDB2	CLIM1|LDB-2|LDB1	LIM domain binding 2 [Source:HGNC Symbol;Acc:HGNC:6533] [ENST00000508918]	hs|chr4:16510299-16510240	coding	ENST00000508918
CUST_H6L_18330	0.020586373	up	25.468346	25.468346	4.6706333	2.848318	2.4628575	3.6135454	7.32998	8.395562	7.211079	CCAGATGTTTGTGATGAATTTACAGGAATTGAACCCTTGAGCGAGGATGCCATTATCACA	NM_001211	701	BUB1B	BUB1beta|BUBR1|Bub1A|MAD3L|MVA1|SSK1|hBUBR1	Homo sapiens BUB1 mitotic checkpoint serine/threonine kinase B (BUB1B), mRNA [NM_001211]	hs|chr15:40494884-40498432	coding
A_33_P3315719	0.03415924	down	12.025127	-12.025127	-3.5879803	9.017075	9.566324	8.455075	6.479013	4.702836	5.092685	CACCGGTATTCCAAACCTTAACAATGAAGGGGGTTAGTCTCTTTTATTTGATTCTTAAAT	NM_172069	130271	PLEKHH2	PLEKHH1L	Homo sapiens pleckstrin homology domain containing, family H (with MyTH4 domain) member 2 (PLEKHH2), mRNA [NM_172069]	hs|chr2:43992834-43992893	coding	ENST00000405000
A_23_P309739	0.012664708	down	8.307557	-8.307557	-3.0544243	9.279142	10.213873	8.710559	6.685966	7.3779955	4.9763412	TTTTTGCATCCAATTGTGCCTGAACTTTTAAAATATGTAAATGCTGCCATGTTCCAAACC	NM_000125	2099	ESR1	ER|ESR|ESRA|ESTRR|Era|NR3A1	Homo sapiens estrogen receptor 1 (ESR1), transcript variant 1, mRNA [NM_000125]	hs|chr6:152423908-152423967	coding	ENST00000440973
A_33_P3399943	0.04586706	down	5.269989	-5.269989	-2.3978	9.091631	9.049693	8.173111	5.852322	6.5087414	6.75997	AAGGAGGCCATTGACCACGACAAGAGAGCGTACTCCTTCTGCGGGACGATCGAGTACATG	NM_021135	6196	RPS6KA2	HU-2|MAPKAPK1C|RSK|RSK3|S6K-alpha|S6K-alpha2|p90-RSK3|pp90RSK3	Homo sapiens ribosomal protein S6 kinase, 90kDa, polypeptide 2 (RPS6KA2), transcript variant 1, mRNA [NM_021135]	hs|chr6:166912124-166912065	coding	ENST00000366865
CUST_H6L_15160	0.0094367135	up	3.7036872	3.7036872	1.8889623	1.8515899	2.6422582	2.211154	4.0653763	4.2160645	4.0904484	AATCGTACTGACTGGAGCCAAGAAAGCCAGAAAAGTGGGCTTCAGTTAGACAACTACTAC	ENST00000526270	79703	C11orf80		chromosome 11 open reading frame 80 [Source:HGNC Symbol;Acc:26197] [ENST00000526270]	hs|chr11:66596200-66596259	coding
A_24_P325107	0.04055602	down	2.8894877	-2.8894877	-1.5308137	8.803444	9.534578	8.213037	7.3875265	7.404516	7.166575	TTCGACAGAATGGGAAGAATTCTTGATCAGCCATATGATGTAAACTTACAAGTAACCTCA	NM_020940	57700	FAM160B1	KIAA1600|bA106M7.3	Homo sapiens family with sequence similarity 160, member B1 (FAM160B1), transcript variant 1, mRNA [NM_020940]	hs|chr10:116615070-116620537	coding	ENST00000369250
A_33_P3344127	0.018551964	up	3.6649356	3.6649356	1.8737878	9.795387	9.862778	8.903425	11.180546	11.8328285	11.169579	ATGTCTGGACGTGGTAAGCAAGGAGGCAAAGCTCGCGCCAAAGCGAAATCCCGCTCTTCT	NM_003512	8334	HIST1H2AC	H2A/l|H2AFL|dJ221C16.4	Homo sapiens histone cluster 1, H2ac (HIST1H2AC), mRNA [NM_003512]	hs|chr6:26124461-26124520	coding	ENST00000602637
CUST_H6L_23531	0.028957093	down	2.8286703	-2.8286703	-1.500124	7.0942154	6.4806185	5.847256	5.2082953	4.868933	4.844489	TCAGCAAAAGTCACACTACTCTTGATAAAAGCTGTTGCAGGCCTTTGCTAAGCTATCAAA	NM_145858	9946	CRYZL1	4P11|QOH-1	Homo sapiens crystallin, zeta (quinone reductase)-like 1 (CRYZL1), mRNA [NM_145858]	hs|chr21:34961826-34961767	coding
A_33_P3391135	0.03138058	down	2.3510697	-2.3510697	-1.2333173	8.801943	8.370849	9.359063	7.1887226	7.532387	8.110792	ACTCTGCCCACCGCGTCGACCTGTCAGCCGTGTGAGCCGGGAGGCTGCCAACCAGGCCAG	NM_198827	283383	GPR133		Homo sapiens G protein-coupled receptor 133 (GPR133), mRNA [NM_198827]	hs|chr12:131623774-131623833	coding	ENST00000376682
A_33_P3229617	5.1845756E-4	down	9.868721	-9.868721	-3.3028631	8.656236	9.173316	8.245739	5.4954324	5.7564707	4.914799	GCATGAGCTTTTCTGGCATATGTTATGCATGTTGGCAGTATTAAGTGTATACCAAATAAT	NM_001099401	8910	SGCE	DYT11|ESG	Homo sapiens sarcoglycan, epsilon (SGCE), transcript variant 1, mRNA [NM_001099401]	hs|chr7:94214729-94214670	coding	ENST00000445866
A_23_P216355	0.009798749	up	7.5097694	7.5097694	2.9087687	5.500022	5.796139	5.896778	8.981446	8.499034	8.438765	AAGGGTGATTCGGACCTCATGGAGCCTGTATTCCGATACCTGGCCAAGGAAGGCTGTGCT	NM_013432	4796	TONSL	IKBR|NFKBIL2	Homo sapiens tonsoku-like, DNA repair protein (TONSL), mRNA [NM_013432]	hs|chr8:145657715-145656523	coding	ENST00000409379
A_33_P3321025	0.010837849	down	3.4138677	-3.4138677	-1.7714071	6.450246	7.406838	6.762313	4.8138924	5.2678595	5.2234244	GCAGGAGAAAGAATAGCAATTACATTCCACCATGGAGATGCTCCTGACCTTTTCATCTGA	NM_020911	91584	PLXNA4	FAYV2820|PLEXA4|PLXNA4A|PLXNA4B|PRO34003	Homo sapiens plexin A4 (PLXNA4), transcript variant 1, mRNA [NM_020911]	hs|chr7:131814512-131814453	coding	ENST00000359827
CUST_H6L_16572	0.0044187163	up	3.5934944	3.5934944	1.8453875	8.50625	7.8345103	7.868106	10.165552	9.912487	9.666988	TTCAAGCAACGAATCCTTAGTTGTCAATAGGGTGACTGGAAATTTCAAGCATGCATCTCC	NM_001032283	7112	TMPO	CMD1T|LAP2|LEMD4|PRO0868|TP	Homo sapiens thymopoietin (TMPO), transcript variant 2, mRNA [NM_001032283]	hs|chr12:98938297-98938769	coding
A_24_P883629	0.016487498	down	2.1458251	-2.1458251	-1.1015325	7.018108	7.0966253	6.3985915	6.1902924	5.9313316	5.0871024	GAAGAACTTGATATGTATGGCAAACAACTTTAGAATACTAGTTACTCACTAACATGAGGC	NM_024093	79074	C2orf49	asw	Homo sapiens chromosome 2 open reading frame 49 (C2orf49), transcript variant 1, mRNA [NM_024093]	hs|chr2:105964250-105964309	coding	ENST00000258457
A_23_P351215	0.0055031693	up	2.1386986	2.1386986	1.0967331	8.328306	8.309236	8.834493	9.431481	9.261354	10.069398	AGAACTCCAAGATGAACTCAGACAGGAACGGGAAGCAAGACAGAAGTTAGAGATGATGAT	NM_005414	6498	SKIL	SNO|SnoA|SnoI|SnoN	Homo sapiens SKI-like proto-oncogene (SKIL), transcript variant 1, mRNA [NM_005414]	hs|chr3:170110094-170110153	coding	ENST00000413427
A_23_P96590	0.012931703	down	18.169964	-18.169964	-4.1834836	10.123489	10.234585	8.734985	5.204749	5.883077	5.4547825	GAGCTGAAAACACATTTGTTGATATTTGTCTTGTCCACATTGTGATGTTCAGTATTTGAG	NM_014710	9737	GPRASP1	GASP|GASP-1|GASP1	Homo sapiens G protein-coupled receptor associated sorting protein 1 (GPRASP1), transcript variant 1, mRNA [NM_014710]	hs|chrX:101913205-101913264	coding	ENST00000537097
A_23_P259189	0.006784407	down	4.098663	-4.098663	-2.0351534	12.0191	12.663429	11.998136	9.675404	10.6652155	10.234585	CTGCATATTGTCAAGGTGGTGGCCAAAAAATATCGCAACTTTGATATTTCAAAAGAAATG	NM_013943	25932	CLIC4	CLIC4L|H1|MTCLIC|huH1|p64H1	Homo sapiens chloride intracellular channel 4 (CLIC4), mRNA [NM_013943]	hs|chr1:25166518-25167308	coding	ENST00000488683
A_23_P373464	0.022025557	down	8.610418	-8.610418	-3.1060834	8.662274	9.641302	7.661962	5.070463	6.0836487	5.4931784	AGGCCCCATGGAATCCAAATCTCCTTATTACCTGATGTATTCAGAAACAGTAGAGCTCAT	NM_002285	3899	AFF3	LAF4|MLLT2-like	Homo sapiens AF4/FMR2 family, member 3 (AFF3), transcript variant 1, mRNA [NM_002285]	hs|chr2:100163726-100163700	coding	ENST00000317233
A_24_P945194	0.026272327	down	2.9289412	-2.9289412	-1.5503793	6.936093	6.8659086	6.6846614	4.9900255	5.7957916	5.0497093	GACGTTTGCAATTATTAGTTGATTCACAGTACAGAACAAGGTATAAAGGAAAAAACCCTG	NM_013374	10015	PDCD6IP	AIP1|ALIX|DRIP4|HP95	Homo sapiens programmed cell death 6 interacting protein (PDCD6IP), transcript variant 1, mRNA [NM_013374]	hs|chr3:33910819-33910878	coding	ENST00000307296
A_24_P366607	0.0067763496	down	81.37269	-81.37269	-6.3464727	8.469239	9.985994	8.559054	2.104947	2.7390542	3.13087	AGTGGGTTGGGTGTCATTATGTAGTATAAAAACTGGACTAGATAAACTGCTATTTTAGAG	NM_203451	400120	SERTM1	C13orf36	Homo sapiens serine-rich and transmembrane domain containing 1 (SERTM1), mRNA [NM_203451]	hs|chr13:37271323-37271382	coding	ENST00000315190
CUST_H6L_32203	0.033422265	up	2.450229	2.450229	1.2929165	3.6544144	3.3055189	3.2048135	5.3436937	4.6422787	4.057525	TCTTCAGTGAGTGTTTCTACACCATGGCCATGAACGAGCTGTGGAGAGCCACAGGGGAAG	NM_002910	5973	RENBP	RBP|RNBP	Homo sapiens renin binding protein (RENBP), mRNA [NM_002910]	hs|chrX:153209068-153209009	coding
A_24_P396702	9.742286E-4	down	6.8595767	-6.8595767	-2.7781196	9.568811	9.852629	10.077851	6.6381917	7.2225084	7.3042297	GCATTCTTGTAGTGAGCAGTGTATGGTCTCTTTTGTTCAGAATTTAAAACTGATAACCAA	NM_014880	9936	CD302	BIMLEC|CLEC13A|DCL-1|DCL1	Homo sapiens CD302 molecule (CD302), transcript variant 1, mRNA [NM_014880]	hs|chr2:160625659-160625600	coding	ENST00000480212
A_23_P66694	0.022322398	up	2.3061507	2.3061507	1.2054868	7.598537	7.73895	8.577755	8.937723	9.172997	9.4209795	CACAAAACGTACATCAATCATTTCACTTACACCCTGGAAACCAAGCAAAAGCACACTTTT	NM_006495	2124	EVI2B	CD361|D17S376|EVDB	Homo sapiens ecotropic viral integration site 2B (EVI2B), mRNA [NM_006495]	hs|chr17:29631839-29631780	coding	ENST00000577894
A_24_P649624	0.04891826	down	2.4388702	-2.4388702	-1.2862129	8.6965475	8.731594	7.7617216	6.913015	7.4177465	7.000465	CTGTTAGAGCCAAAATTGTGATGAGCAATACTGATAATTGTCCAGTTTATGTCATCTTTC	NM_183416	23095	KIF1B	CMT2|CMT2A|CMT2A1|HMSNII|KLP|NBLST1	Homo sapiens kinesin family member 1B (KIF1B), transcript variant 2, mRNA [NM_183416]	hs|chr1:10368324-10368383	coding	ENST00000377093
CUST_H6L_28438	0.005213927	down	2.2801201	-2.2801201	-1.1891098	7.7202425	7.8183775	8.280445	6.594999	6.458654	7.198082	TTTTGCTTAAGTGGTACTTCAAGAAGGTGCCTCTGTTTACTTTGGTTTTGCACTGCCATG	ENST00000483856	64780	MICAL1	MICAL|MICAL-1|NICAL	microtubule associated monooxygenase, calponin and LIM domain containing 1 [Source:HGNC Symbol;Acc:20619] [ENST00000483856]	hs|chr6:109773214-109773155	coding
CUST_H6L_17373	0.00523747	down	6.6302543	-6.6302543	-2.7290642	7.1678286	6.3810415	6.5275803	4.8184705	3.5611997	3.5095873	TCTATCTCCAGACTACAGTGCTGTGGTCATCACACATATCTGTTCCTAAGTTCATCCAGG	ENST00000494043	23263	MCF2L	ARHGEF14|DBS|OST	MCF.2 cell line derived transforming sequence-like [Source:HGNC Symbol;Acc:14576] [ENST00000494043]	hs|chr13:113709152-113709211	coding
CUST_H6L_26860	0.006568789	up	20.423937	20.423937	4.352189	3.214975	3.2897725	4.0410028	8.242544	7.491024	7.86875	TATTGTTTTTCCATGTCGAAAGGGAACAACGGTGGTTGGATGAACAGCAACAGATAATGG	ENST00000506282	64105	CENPK	AF5alpha|CENP-K|FKSG14|P33|Solt	centromere protein K [Source:HGNC Symbol;Acc:29479] [ENST00000506282]	hs|chr5:64824866-64824807	coding
A_23_P145096	0.03852824	up	26.48361	26.48361	4.727028	1.3182262	1.4179041	4.544287	6.778466	7.306996	7.3760386	AAAGCATTTAGGACTTCATAAAGATTTTGATCAGTGGGACTGCTTGATTGAAGGAGATGA	NM_005084	7941	PLA2G7	LDL-PLA2|LP-PLA2|PAFAD|PAFAH	Homo sapiens phospholipase A2, group VII (platelet-activating factor acetylhydrolase, plasma) (PLA2G7), transcript variant 1, mRNA [NM_005084]	hs|chr6:46672900-46672385	coding	ENST00000537365
A_23_P50786	0.0011001813	down	15.168741	-15.168741	-3.9230294	9.897447	10.939585	9.245811	6.21834	6.8154984	5.279916	GAGGGGATCTCAAATCCTGGAACCCCGATTTCAATCTACGTTCTAGTCACTGGCCTCAAA	NM_015526	25999	CLIP3	CLIPR-59|CLIPR59|RSNL1	Homo sapiens CAP-GLY domain containing linker protein 3 (CLIP3), transcript variant 2, mRNA [NM_015526]	hs|chr19:36505796-36505737	coding	ENST00000360535
A_23_P301304	0.0013323302	down	6.6959066	-6.6959066	-2.7432795	7.8208184	7.76304	7.5480957	5.088572	5.1875896	4.6259546	GCTCTGTATATAGCTATGAAGAAAACACAAAGTGTATAAATCTGAGTATATATTTACATG	NM_023110	2260	FGFR1	BFGFR|CD331|CEK|FGFBR|FGFR-1|FLG|FLT-2|FLT2|HBGFR|HH2|HRTFDS|KAL2|N-SAM|OGD|bFGF-R-1	Homo sapiens fibroblast growth factor receptor 1 (FGFR1), transcript variant 1, mRNA [NM_023110]	hs|chr8:38270529-38270470	coding	ENST00000526570
A_23_P167005	0.044999555	up	2.2492046	2.2492046	1.1694149	5.9588714	5.3830247	6.0643497	6.9911933	7.049674	6.873625	AGGCACAGAATGCTTATTCTCGTCACTGTCCTTTCTATGTCAGCATTCAGAGTTACTGGC	NM_014373	26996	GPR160	GPCR1|GPCR150	Homo sapiens G protein-coupled receptor 160 (GPR160), mRNA [NM_014373]	hs|chr3:169802254-169802313	coding	ENST00000355897
A_33_P3237899	0.049215607	down	2.399329	-2.399329	-1.2626309	6.787489	6.572379	7.4583673	5.207515	5.890848	5.93198	GAGTACATTTCAAAAATGACAACTAACCCCATCTATGAACACATTGGATATGCCACCCTA	NM_001293070	1124	CHN2	ARHGAP3|BCH|CHN2-3|RHOGAP3	Homo sapiens chimerin 2 (CHN2), transcript variant 4, mRNA [NM_001293070]	hs|chr7:29440292-29440351	coding	ENST00000409350
A_33_P3346448	0.024007311	down	3.4929223	-3.4929223	-1.8044345	5.998396	4.871294	5.9946146	3.7070644	3.5660894	4.1778464	GTGATGATTCAATTAAAGTCATTCCTTTGACAACCTTCACTCCACGCCAACAGGCCAGAC	NM_032968	27328	PCDH11X	PCDH-X|PCDH11|PCDHX|PPP1R119	Homo sapiens protocadherin 11 X-linked (PCDH11X), transcript variant c, mRNA [NM_032968]	hs|chrX:91873836-91873895	coding	ENST00000373088
A_33_P3344086	0.0024153155	up	10.672363	10.672363	3.4158077	10.170555	10.005824	10.140213	13.901661	13.365427	13.296926	CCCAACATCCAGGCCGTGCTGCTGCCAAAGAAAACTGAGAGCCACCACAAGACTAAGTAA	NM_021066	8331	HIST1H2AJ	H2A/E|H2AFE|dJ160A22.4	Homo sapiens histone cluster 1, H2aj (HIST1H2AJ), mRNA [NM_021066]	hs|chr6:27782191-27782132	coding	ENST00000333151
A_23_P203920	0.007910751	down	5.9080057	-5.9080057	-2.5626712	10.08364	10.361029	9.390963	7.952677	7.448538	6.7464037	AATGTTTTGATTTGCTTTAAAAATGGCCTTCCTACACATTAGCTCCAGCTAAAAAGACAC	NM_005086	8082	SSPN	DAGA5|KRAG|NSPN|SPN1|SPN2	Homo sapiens sarcospan (SSPN), transcript variant 1, mRNA [NM_005086]	hs|chr12:26385695-26385754	coding	ENST00000242729
A_23_P205531	0.005407339	down	9.045689	-9.045689	-3.1772304	10.819817	10.382295	10.345568	7.8283496	7.4852967	6.70234	GGTTAGATGCCACCATGTAGGGATTATCGCGAGTGGTTGACCTTACACTTACTCCTTAAA	NM_001282192	6038	RNASE4	RAB1|RNS4	Homo sapiens ribonuclease, RNase A family, 4 (RNASE4), transcript variant 4, mRNA [NM_001282192]	hs|chr14:21167969-21168028	coding	ENST00000397995
A_24_P942773	0.023080315	down	3.9281363	-3.9281363	-1.973845	8.808312	9.397732	7.5670686	6.645631	7.0156527	6.1902924	AAAGTACAATAGAATTTCTGGAGTACAGATTAAACTATTTGCACTAACACACGTGACGTG	ENST00000295952	7871	SLMAP	SLAP	sarcolemma associated protein [Source:HGNC Symbol;Acc:HGNC:16643] [ENST00000295952]	hs|chr3:57914804-57914863	coding	ENST00000295952
A_23_P31273	0.0254653	down	2.6440537	-2.6440537	-1.4027514	7.8038454	8.138569	7.361397	6.130271	6.5530148	6.41227	TGCAGAAGGCTACATATACATAGTTGCTTCTTTCCTTTCCATTGTAGCTCTTTGCCTCTC	NM_001635	273	AMPH	AMPH1	Homo sapiens amphiphysin (AMPH), transcript variant 1, mRNA [NM_001635]	hs|chr7:38423860-38423801	coding	ENST00000356264
A_23_P352266	0.002902467	down	6.8358927	-6.8358927	-2.7731297	6.0953646	7.0162697	6.0882697	3.103991	4.5298343	3.2466893	TGGCTGATATTCTGCAACACTGTACACATAAAAAATACGGTAAGGATACTTTACATGGTT	NM_000633	596	BCL2	Bcl-2|PPP1R50	Homo sapiens B-cell CLL/lymphoma 2 (BCL2), transcript variant alpha, mRNA [NM_000633]	hs|chr18:60790782-60790723	coding	ENST00000398117
A_24_P209171	0.024190312	down	8.458679	-8.458679	-3.0804324	9.237576	9.312969	9.02191	5.561252	7.19991	5.5699935	CAAATCTTCAGAGTTTTCCTAGTTCTTCTAGAAATACATGTCAGGTTTGTTTGTTCATCC	NM_031469	83699	SH3BGRL2		Homo sapiens SH3 domain binding glutamate-rich protein like 2 (SH3BGRL2), mRNA [NM_031469]	hs|chr6:80412808-80412867	coding	ENST00000369838
A_23_P137573	0.030164622	down	126.956184	-126.956184	-6.988187	11.488458	12.723609	11.717707	6.201465	6.45231	2.3114352	GTGTATCCATTGAGCCCTCTAACTGAACGTGTGCATAGAGGTGGTCTTAATGTAGGTCTT	NM_003240	7044	LEFTY2	EBAF|LEFTA|LEFTYA|TGFB4	Homo sapiens left-right determination factor 2 (LEFTY2), transcript variant 1, mRNA [NM_003240]	hs|chr1:226125133-226125074	coding	ENST00000616737
CUST_H6L_25581	0.047230396	down	2.3614745	-2.3614745	-1.2396879	6.6542583	6.0971565	6.2916913	5.6051044	5.2171593	4.5017786	CCAGCAAAGGATCAAGTGGAAATGTACTATGAAGCATTTCCACCACTTTCTGAGAAACCA	NM_014743	9778	KIAA0232		Homo sapiens KIAA0232 (KIAA0232), transcript variant 1, mRNA [NM_014743]	hs|chr4:6860211-6862664	coding
A_33_P3379356	0.01708823	down	7.6866026	-7.6866026	-2.942346	10.315313	10.86368	9.589702	7.9743195	8.049892	5.917446	ATACTCTATTCCGAGTATGATCCTACCAGACCCTTCAGTGAAGCTTCGATGATGGGCTTA	NM_001122742	2099	ESR1	ER|ESR|ESRA|ESTRR|Era|NR3A1	Homo sapiens estrogen receptor 1 (ESR1), transcript variant 4, mRNA [NM_001122742]	hs|chr6:152265523-152265582	coding	ENST00000482101
A_24_P298027	0.009553252	down	11.067796	-11.067796	-3.468296	10.121679	10.465026	8.542674	6.2320294	6.7420044	5.7504582	TTCCTGGAGAGGGAGAAATGCGTGGATACCTTAGACTTCTGGTTTGCCTGCAATGGATTC	NM_004655	8313	AXIN2	AXIL|ODCRCS	Homo sapiens axin 2 (AXIN2), mRNA [NM_004655]	hs|chr17:63554447-63554388	coding	ENST00000544103
A_24_P77082	0.027757335	up	2.526076	2.526076	1.3368981	3.929187	3.4286206	2.9476922	4.9490933	4.6413436	4.725758	TCATGCGATTATGCCATCGACCTTTATCCCTCTCTATACAATGGTCACTTTTTCCAGAAT	NM_003679	8564	KMO	dJ317G22.1	Homo sapiens kynurenine 3-monooxygenase (kynurenine 3-hydroxylase) (KMO), mRNA [NM_003679]	hs|chr1:241753373-241753522	coding	ENST00000366555
A_33_P3245278	0.012423741	down	6.208852	-6.208852	-2.6343265	9.406293	9.148459	9.457509	6.189679	6.901494	7.018108	ACGCTGGCTGCTGTCATGCCATCTGGGTATGCATTAAACATTAATGATGATCAGCACTGA	NM_002841	5793	PTPRG	HPTPG|PTPG|R-PTP-GAMMA|RPTPG	Homo sapiens protein tyrosine phosphatase, receptor type, G (PTPRG), mRNA [NM_002841]	hs|chr3:62280514-62280573	coding	ENST00000615556
A_24_P133584	1.2284283E-4	down	7.060302	-7.060302	-2.8197298	12.182265	13.386144	12.149386	9.424643	10.5415	9.292463	ATCTTCCCTGGCAACTGGGACAACCACTCCCACAAGAAGAACTTGTTTGAGACGCCCATC	NM_005928	4240	MFGE8	BA46|EDIL1|HMFG|HsT19888|MFG-E8|MFGM|OAcGD3S|SED1|SPAG10|hP47	Homo sapiens milk fat globule-EGF factor 8 protein (MFGE8), transcript variant 1, mRNA [NM_005928]	hs|chr15:89442763-89442704	coding	ENST00000560937
A_33_P3233906	0.0124152545	down	23.402576	-23.402576	-4.5485954	9.874156	10.908268	9.209953	5.666772	5.3536763	5.3261433	CTTCCAGCCAAGAAGAGCTCACAGGAGTCCAGAGTAGCCGAGGCTCTGGTATTAACCTGG	NM_005855	10267	RAMP1		Homo sapiens receptor (G protein-coupled) activity modifying protein 1 (RAMP1), mRNA [NM_005855]	hs|chr2:238820539-238820598	coding	ENST00000254661
CUST_H6L_22011	0.026721232	up	2.1880686	2.1880686	1.129658	4.060781	3.6248832	4.3040943	5.046405	5.1282053	5.2041216	GGGATTTCTGTTCTTCATACTTCTCTAAACTGTTCTGGTTGTTTCTCAGAAAATTTGCCG	ENST00000488084	56910	STARD7	GTT1	StAR-related lipid transfer (START) domain containing 7 [Source:HGNC Symbol;Acc:18063] [ENST00000488084]	hs|chr2:96861029-96860970	coding
A_23_P158318	0.014397434	down	8.096989	-8.096989	-3.0173855	9.302399	10.597404	10.040745	6.6949944	6.849819	7.343579	GAGGTTCCTGACAACCGATCTGGTCTGTTGGTTTGAGGATGAAGGGGCTCCATTTCTGCT	NM_004560	4920	ROR2	BDB|BDB1|NTRKR2	Homo sapiens receptor tyrosine kinase-like orphan receptor 2 (ROR2), mRNA [NM_004560]	hs|chr9:94485526-94485467	coding	ENST00000550066
A_23_P47941	0.03750743	up	6.13368	6.13368	2.6167529	3.133718	2.7716854	3.054238	6.599493	4.439067	5.7713404	TATTTTTATTTTTTATTTTCTAACTCGTCTTCTTTCCGCCGGTGGAAAACTGGACTGTGG	NM_014212	3227	HOXC11	HOX3H	Homo sapiens homeobox C11 (HOXC11), mRNA [NM_014212]	hs|chr12:54369250-54369309	coding	ENST00000546378
A_23_P365086	0.04424288	up	3.771037	3.771037	1.9149613	4.9544597	5.0290728	4.739548	6.309791	7.7587833	6.3993897	ACTGGAAGCTGCCTTGAAGACCTAAGTCATAGCAGTTATTTCTTGGGGTAAATGCTTTGA	ENST00000378392	63926	ANKEF1	ANKRD5	ankyrin repeat and EF-hand domain containing 1 [Source:HGNC Symbol;Acc:HGNC:15803] [ENST00000378392]	hs|chr20:10036284-10036343	coding	ENST00000378392
A_23_P11841	0.02009854	down	4.367897	-4.367897	-2.1269388	12.937003	13.605002	11.638163	10.226976	11.607662	9.964711	CACGCACTATGATGAAGAACATCTTGGGCCATGCATTCTATCAGCTCATTGTCATCTTTA	NM_001684	493	ATP2B4	ATP2B2|MXRA1|PMCA4|PMCA4b|PMCA4x	Homo sapiens ATPase, Ca++ transporting, plasma membrane 4 (ATP2B4), transcript variant 2, mRNA [NM_001684]	hs|chr1:203690464-203690523	coding	ENST00000341360
A_21_P0012452	0.008603134	down	3.5126808	-3.5126808	-1.8125725	6.2307143	6.8497863	5.9953995	4.247306	4.8696237	4.5212526	TATATGAGGCTGGAATTTGATGAAGCAAGGAGCTTCTGGAATAAAGGAAATTATTCAAGA	ENST00000474651				protein S pseudogene (beta) [Source:HGNC Symbol;Acc:HGNC:9458] [ENST00000474651]	hs|chr3:90263108-90263049	coding	ENST00000474651
A_33_P3620832	0.021388628	down	12.786947	-12.786947	-3.6766	8.383496	8.260564	6.2879744	4.084629	4.1169024	3.7007012	GAGAGTAGTGAGGAAGTGGTGACCCTAATAGAAGATTTGACCCAGATGCTTGAAGAAAAA	NM_001007169	158399	ZNF483	ZKSCAN16|ZSCAN48	Homo sapiens zinc finger protein 483 (ZNF483), transcript variant 2, mRNA [NM_001007169]	hs|chr9:114290027-114290086	coding	ENST00000374374
A_33_P3395688	0.0051792543	down	7.907588	-7.907588	-2.9832377	8.602781	9.765542	8.66723	6.050573	6.5716567	5.4636106	TTGGACTATTTAACAGAAACCCAGGCCAAGACTGAAGTGGAAACCAGAGAGATAGGAGTG	NM_001018100	100820829	MYZAP	GCOM1|Gup|MYOZAP	Homo sapiens myocardial zonula adherens protein (MYZAP), transcript variant 1, mRNA [NM_001018100]	hs|chr15:57967187-57967246	coding	ENST00000380568
CUST_H6L_20322	0.047888644	down	3.8899422	-3.8899422	-1.9597486	7.3405886	7.9720206	6.919256	4.7090025	5.8426533	5.8009634	ATTGCTTCCTGCCAGGCGGAGATTGTGAAGCGTCTGAGCGGTATCTGCGCTCAGATTATC	ENST00000587893	7089	TLE2	ESG|ESG2|GRG2	transducin-like enhancer of split 2 (E(sp1) homolog, Drosophila) [Source:HGNC Symbol;Acc:11838] [ENST00000587893]	hs|chr19:3025095-3025036	coding
A_23_P122197	0.015554977	up	24.035578	24.035578	4.5870996	5.5886793	5.554986	6.1470327	11.224911	10.041535	9.785554	GGACACCAACTCTACAACATTACCTGTCATATACTGAAGAATCTCTTCTTCCAGTTATGC	NM_031966	891	CCNB1	CCNB	Homo sapiens cyclin B1 (CCNB1), mRNA [NM_031966]	hs|chr5:68471363-68473123	coding	ENST00000256442
CUST_H6L_15929	0.011808435	down	8.795013	-8.795013	-3.1366858	9.860984	10.464408	9.757062	6.3549633	7.009888	7.307546	ATAGTCTTGGAGTATTAAATGGTGCACAACTTTTCTCTCTCAATAAGGATGAACTGAGGA	NM_004447	2059	EPS8	DFNB102	Homo sapiens epidermal growth factor receptor pathway substrate 8 (EPS8), mRNA [NM_004447]	hs|chr12:15776213-15776154	coding
A_24_P167970	0.028252428	up	5.0236278	5.0236278	2.3287296	4.3940835	4.162342	4.8302007	6.2003684	7.2768555	6.89559	CGAGACCACATTCATCTCCGTGACAGCCTACCAGAACCCACAGATCACACAACTGAAGAT	NM_004608	6911	TBX6	SCDO5	Homo sapiens T-box 6 (TBX6), mRNA [NM_004608]	hs|chr16:30100056-30099920	coding	ENST00000567664
A_23_P105409	0.00385039	down	5.6279387	-5.6279387	-2.4926066	7.860083	8.30344	7.6292872	5.646484	5.553851	5.1146564	TCTACCTTCAGCTCAGAGAATCCATCAGATGGGGAGGAAGGCACAGCTAGTGAACCTTCC	NM_006301	7786	MAP3K12	DLK|MEKK12|MUK|ZPK|ZPKP1	Homo sapiens mitogen-activated protein kinase kinase kinase 12 (MAP3K12), transcript variant 2, mRNA [NM_006301]	hs|chr12:53875961-53875902	coding	ENST00000552365
CUST_H6L_18863	0.049778428	up	5.918647	5.918647	2.5652673	2.4575887	1.5327511	4.0788803	4.9510074	5.162248	5.651766	TGGGGTTTAATGAAATGGGGTATCTTAAGGTGCCTTATATAGAGATTCTTCATGCCCGCT	ENST00000564636	55215	FANCI	KIAA1794	Fanconi anemia, complementation group I [Source:HGNC Symbol;Acc:25568] [ENST00000564636]	hs|chr15:89802355-89802414	coding
A_24_P200000	0.005504257	up	3.4959788	3.4959788	1.8056964	7.12817	7.1520586	7.667909	8.776178	9.225383	9.363667	CGTGACCTCACTGCCGTCCATTGCAAACTCGCTCAACTGGAGGGAGTTCAGCTTCGTTCA	NM_182915	55240	STEAP3	AHMIO2|STMP3|TSAP6|dudlin-2|dudulin-2|pHyde	Homo sapiens STEAP family member 3, metalloreductase (STEAP3), transcript variant 1, mRNA [NM_182915]	hs|chr2:120012364-120012423	coding	ENST00000393107
A_24_P6825	0.0014303835	down	32.572666	-32.572666	-5.02559	8.217546	9.718604	8.222126	3.238151	4.997044	2.8463116	ACGTGATAGAAATAGATGATACCCTTGATGACTCTGATGAGGATGTGATCCTGGTGGTGT	NM_001143978	644353	ZCCHC18	PNMA7B|SIZN2	Homo sapiens zinc finger, CCHC domain containing 18 (ZCCHC18), transcript variant 1, mRNA [NM_001143978]	hs|chrX:103359593-103359652	coding	ENST00000611638
A_23_P162719	0.03294884	up	2.419151	2.419151	1.2745008	5.7072678	5.534961	5.8415303	7.396736	6.4027	7.1078234	TTGCTGGAACTTGTATTGCTAATGGGAAACTACATGAATGCTGGCTCCCGGAATGCTCAA	NM_030932	81624	DIAPH3	AN|AUNA1|DIA2|DRF3|NSDAN|diap3|mDia2	Homo sapiens diaphanous-related formin 3 (DIAPH3), transcript variant 2, mRNA [NM_030932]	hs|chr13:60453455-60453396	coding	ENST00000400324
A_33_P3296205	0.011847612	down	8.443295	-8.443295	-3.077806	9.455392	9.882077	8.848665	5.9684143	6.5428033	6.4414997	CTACACAATTGTAAGGTGTCACTGTATTTAACTGTTGCACTTGTCAACTTTCAATAAAGC	NM_183422	8848	TSC22D1	Ptg-2|TGFB1I4|TSC22	Homo sapiens TSC22 domain family, member 1 (TSC22D1), transcript variant 1, mRNA [NM_183422]	hs|chr13:45007734-45007675	coding	ENST00000458659
A_24_P369898	0.046405476	down	3.1947827	-3.1947827	-1.6757178	7.243628	6.6448283	6.200734	4.8232565	5.404999	4.833783	GGAACCAGGGCTGGCTCGGTGGGACAGGGCCTCAGAGGTGAGGAAGATGGGAGAGGGACA	ENST00000579052	80022	MYO15B	MYO15BP	myosin XVB pseudogene [Source:HGNC Symbol;Acc:HGNC:14083] [ENST00000579052]	hs|chr17:73616680-73616739	coding	ENST00000579052
A_23_P34788	0.013771185	up	4.126639	4.126639	2.0449672	6.713169	6.108894	6.613756	8.947001	8.446278	8.177443	AGAGGAAGGAGCTCTTAGTTACCCTTTTGTGTTGCCCTTCTTTCCATCAAGGGGAATGTT	NM_006845	11004	KIF2C	CT139|KNSL6|MCAK	Homo sapiens kinesin family member 2C (KIF2C), transcript variant 1, mRNA [NM_006845]	hs|chr1:45233066-45233125	coding	ENST00000372217
A_24_P88801	0.035324417	down	3.6402366	-3.6402366	-1.8640321	6.040926	6.465048	4.8218837	4.6564074	3.896245	3.1831095	CAGACGGAGTTCATGAACCTTTTGACCTTTCAGAGCAGACCTATGACTTCTTGGGTGAAA	NM_000272	4867	NPHP1	JBTS4|NPH1|SLSN1	Homo sapiens nephronophthisis 1 (juvenile) (NPHP1), transcript variant 1, mRNA [NM_000272]	hs|chr2:110881447-110881388	coding	ENST00000355301
A_23_P214300	0.022462297	down	2.244679	-2.244679	-1.1665092	6.66797	7.0696125	7.4299455	5.461824	6.229031	5.977146	CGGTGGCTCCTGGCTGCAGCTGGAGTAGAGTTTGAAGAGAAATTTATAAAATCTGCAGAA	NM_000846	2939	GSTA2	GST2|GSTA2-2|GTA2|GTH2	Homo sapiens glutathione S-transferase alpha 2 (GSTA2), mRNA [NM_000846]	hs|chr6:52664008-52662406	coding	ENST00000493331
CUST_H6L_14540	0.007699999	down	2.9509816	-2.9509816	-1.5611949	5.9814	6.109876	5.067628	4.1598787	4.757151	3.55829	GATTCCGTCCAGCAGGACTTGATTGAGAACCCATGAGATGCTGAATACAAGGCTCCTCTG	ENST00000524952				adaptor-related protein complex 2, alpha 2 subunit [Source:HGNC Symbol;Acc:562] [ENST00000524952]	hs|chr11:988766-988825	coding
A_32_P125338	0.024183944	down	4.9682603	-4.9682603	-2.3127408	3.990356	4.3628125	3.7618868	2.105081	1.3210101	1.7507405	ACAAAAAGCCCAAAGATCTATGTGTCACTGATCATTGTAAATAAAGTGGACCTGCTTTTA	NM_207334	163933	FAM43B		Homo sapiens family with sequence similarity 43, member B (FAM43B), mRNA [NM_207334]	hs|chr1:20881440-20881499	coding	ENST00000332947
A_33_P3424636	0.047506142	up	2.1983764	2.1983764	1.1364384	4.474281	5.074765	5.463538	6.0433464	6.235069	6.143484	TTAAAGAACAGACTGAAAACAACAGTGTGCCAAGTCGCTTCTCACCTGAATGCCCCAACA	ENST00000390392				T cell receptor beta variable 4-2 [Source:HGNC Symbol;Acc:HGNC:12216] [ENST00000390392]	hs|chr7:142045681-142045740	coding	ENST00000390392
A_23_P368195	0.006905938	down	2.2932193	-2.2932193	-1.1973743	6.853729	7.3519697	5.9073424	5.513748	6.104402	4.9027677	ATATTCTGTGCTTTTTCAATCACTAGTGCAGAATAGGCTGCATTTGACACAGACTGTTAG	NM_173491	134353	LSM11		Homo sapiens LSM11, U7 small nuclear RNA associated (LSM11), mRNA [NM_173491]	hs|chr5:157183386-157183445	coding	ENST00000286307
A_23_P1473	0.011545175	up	2.6224356	2.6224356	1.3909073	6.0271893	5.5273023	6.3085346	7.1171427	7.052703	7.865901	TGTGATCAGGCTCCCAAGTCTGGTTCCCATGAGGTGAGATGCAACCTGAATCATGGCCAC	NM_005041	5551	PRF1	FLH2|HPLH2|P1|PFN1|PFP	Homo sapiens perforin 1 (pore forming protein) (PRF1), transcript variant 1, mRNA [NM_005041]	hs|chr10:72357988-72357929	coding	ENST00000441259
A_23_P418562	0.01441526	up	9.276461	9.276461	3.2135744	3.4292073	4.4065676	4.6888638	7.363644	7.518004	7.2837133	CCACGGATGGTGACAGTTAATGACTGTGATGCCAAACTCAAGAGTGACGGGACCATCGCA	NM_014229	6538	SLC6A11	GAT-3|GAT3|GAT4	Homo sapiens solute carrier family 6 (neurotransmitter transporter), member 11 (SLC6A11), mRNA [NM_014229]	hs|chr3:10979999-10980058	coding	ENST00000254488
A_33_P3803639	0.021456663	up	2.8934422	2.8934422	1.5327867	5.6430492	5.6210146	5.6872134	7.612628	7.050091	6.8869176	GGTAAAGTGTGAGAGCTTGCCATCCAGCTCACGAAGACAGAGTTATTAAACCATTCAAAT	NM_021138	7186	TRAF2	MGC:45012|TRAP|TRAP3	Homo sapiens TNF receptor-associated factor 2 (TRAF2), mRNA [NM_021138]	hs|chr9:139820997-139821056	coding	ENST00000247668
A_23_P82379	0.011846366	down	4.4576855	-4.4576855	-2.1562948	6.59244	7.6480727	6.417405	4.0465636	5.4533386	4.6891303	GCTGCATCATCTATGTGTAACATCAAAGCAAAATCCTATACGTGTCCTCTATTGGAAAAT	NM_000722	781	CACNA2D1	CACNA2|CACNL2A|CCHL2A|LINC01112|lncRNA-N3	Homo sapiens calcium channel, voltage-dependent, alpha 2/delta subunit 1 (CACNA2D1), transcript variant 1, mRNA [NM_000722]	hs|chr7:81579504-81579445	coding	ENST00000356253
A_33_P3404032	0.037827242	up	5.7554293	5.7554293	2.5249236	1.8844749	3.4927068	3.486158	5.398011	5.339804	5.7002935	TTGTCTTTTTTCCTTGACTCGGAAATGTCCGGTCGTGGTAAGCAGGGTGGCAAGGCGCGC	NM_033445	92815	HIST3H2A		Homo sapiens histone cluster 3, H2a (HIST3H2A), mRNA [NM_033445]	hs|chr1:228645542-228645483	coding	ENST00000366695
A_23_P99661	0.01884058	down	3.0100749	-3.0100749	-1.5897993	6.714	7.0928946	6.9409957	5.298541	5.7683477	4.9116035	AACAATAGGAGGGTGTGACAGGGGAACCGTAGACTTTATATATGTAATTACTGTTATTAT	NM_018071	55701	ARHGEF40	SOLO	Homo sapiens Rho guanine nucleotide exchange factor (GEF) 40 (ARHGEF40), transcript variant 1, mRNA [NM_018071]	hs|chr14:21557611-21557670	coding	ENST00000553709
A_23_P137434	0.010224326	down	2.236544	-2.236544	-1.1612711	11.322409	11.703199	11.619409	10.342952	10.319816	10.498436	TGTAGTATCCATATGTTGCTTAAATTTCCTTATGAGCCCCATGATGGAAAGACTTAAAGA	NM_014372	26994	RNF11	CGI-123|SID1669	Homo sapiens ring finger protein 11 (RNF11), mRNA [NM_014372]	hs|chr1:51738593-51738652	coding	ENST00000242719
A_33_P3308744	0.025936067	down	4.597153	-4.597153	-2.2007408	10.205736	10.944069	9.805653	8.495461	8.038082	7.819693	CAACAATGCTGAGAACACGATGAAAAGCCTTCTGTCTGACGTAGAGGAATTAGTTGAAAA	NM_001105206	3910	LAMA4	CMD1JJ|LAMA3|LAMA4*-1	Homo sapiens laminin, alpha 4 (LAMA4), transcript variant 1, mRNA [NM_001105206]	hs|chr6:112506499-112506440	coding	ENST00000424408
CUST_H6L_17844	0.032109935	down	8.532019	-8.532019	-3.0928872	6.8351517	6.422647	6.1082263	4.2413096	3.9640164	1.8820386	AATACTAAGCGCACTGCAGAAGTGTGGATGGATGAATACAAGCAATACTACTATGAGGCC	NM_020692	57452	GALNT16	GALNACT16|GALNTL1|GalNAc-T16	Homo sapiens polypeptide N-acetylgalactosaminyltransferase 16 (GALNT16), transcript variant 2, mRNA [NM_020692]	hs|chr14:69806245-69806304	coding
A_33_P3283611	0.039559297	up	5.107897	5.107897	2.3527293	7.474402	7.541207	6.866214	9.973513	8.994915	9.971581	TTCAGGCATAGGCAGTATTTTCCTGTCAGCATCTGAGCTTGAGGATGGTAGTGAGGAAAT	NM_001289758	3437	IFIT3	CIG-49|GARG-49|IFI60|IFIT4|IRG2|ISG60|P60|RIG-G|cig41	Homo sapiens interferon-induced protein with tetratricopeptide repeats 3 (IFIT3), transcript variant 3, mRNA [NM_001289758]	hs|chr10:91099762-91099821	coding	ENST00000371818
CUST_H6L_16297	0.017889336	up	3.3625207	3.3625207	1.7495431	6.337601	6.257756	6.437952	8.501108	8.000977	7.7798553	AGGGGTGAAAGGGGGGAACCAGTGAAAATGAAAGGAAGTTTCAGTATTAGATGCACTTAA	NM_001798	1017	CDK2	CDKN2|p33(CDK2)	Homo sapiens cyclin-dependent kinase 2 (CDK2), transcript variant 1, mRNA [NM_001798]	hs|chr12:56365562-56365621	coding
A_33_P3314481	0.0019488627	up	3.5110593	3.5110593	1.8119063	4.553138	3.0360973	4.3977466	6.442698	4.9305353	6.0494666	AGTGGTCGGTATTCTTGGAACTTCCAGAAATCCACCAGTTCCTTCAACTTCACCATCACA	ENST00000390447				T cell receptor alpha variable 19 [Source:HGNC Symbol;Acc:HGNC:12115] [ENST00000390447]	hs|chr14:22476311-22476370	coding	ENST00000390447
A_33_P3230818	0.039791804	down	6.338115	-6.338115	-2.664054	10.942596	10.566504	9.313831	7.20621	8.243166	7.3813915	TTTCAAGCAATCACTGACTTCAATGACCTCCCCAACTCGTTGTTTGCGTGCAATGTTCAC	NM_001251973	10231	RCAN2	CSP2|DSCR1L1|MCIP2|RCN2|ZAKI-4|ZAKI4	Homo sapiens regulator of calcineurin 2 (RCAN2), transcript variant 3, mRNA [NM_001251973]	hs|chr6:46424578-46424519	coding	ENST00000371374
A_23_P70445	0.006301325	up	26.557495	26.557495	4.731047	7.420128	7.759277	8.519857	12.414221	12.971386	12.506794	CTAATCCGGAAGCTGCCGTTTCAGCGCCTGGTGCGAGAAATAGCTCAGGACTTCAAGACC	NM_003532	8353	HIST1H3E	H3.1|H3/d|H3FD	Homo sapiens histone cluster 1, H3e (HIST1H3E), mRNA [NM_003532]	hs|chr6:26225566-26225625	coding	ENST00000614911
A_24_P753161	0.025324076	down	2.024136	-2.024136	-1.0173062	7.8381953	8.009695	7.2689953	6.491536	7.1760364	6.3973966	GTTCAAGCTCTAAATTGATGTGCTATATACTTAAAATCCTAGGAAGTTATCTGTAACCGG	NM_001204	659	BMPR2	BMPR-II|BMPR3|BMR2|BRK-3|POVD1|PPH1|T-ALK	Homo sapiens bone morphogenetic protein receptor, type II (serine/threonine kinase) (BMPR2), mRNA [NM_001204]	hs|chr2:203431522-203431581	coding	ENST00000374580
A_23_P84576	0.028850371	down	4.407467	-4.407467	-2.1399498	11.77158	12.373579	12.29472	10.368595	9.782383	9.869054	TAATAGGTCTCGAGATCTTGGTGCAATTGTTTACTGTGTTGGTGTGAAAGATTTCAATGA	NM_053034	84168	ANTXR1	ATR|GAPO|TEM8	Homo sapiens anthrax toxin receptor 1 (ANTXR1), transcript variant 2, mRNA [NM_053034]	hs|chr2:69302724-69302783	coding	ENST00000409349
A_23_P310956	0.0021598097	down	10.948219	-10.948219	-3.4526243	11.312781	12.012946	11.397248	7.893205	8.820692	7.651205	CAAGTTCGCCACCGGGGTAGAGCGGCAGGACTGGATGGAGCTGTTCATTGACACCTTTAA	NM_058175	1292	COL6A2	PP3610	Homo sapiens collagen, type VI, alpha 2 (COL6A2), transcript variant 2C2a', mRNA [NM_058175]	hs|chr21:47549291-47549350	coding	ENST00000310645
A_23_P254079	0.03993096	down	3.1717622	-3.1717622	-1.6652846	7.000358	7.575975	7.201125	6.0026903	5.7144866	5.0644274	CACTGATTGACAGACTTGTGCTGATCCATTATTACTTTAGGGCTTGATTCTCTTGGGGAG	NM_003943	8987	STBD1	GENEX3414|GENX-3414	Homo sapiens starch binding domain 1 (STBD1), mRNA [NM_003943]	hs|chr4:77231410-77231469	coding	ENST00000514365
CUST_H6L_20825	0.040295046	up	2.2651153	2.2651153	1.1795845	6.611921	6.8307123	7.328887	8.277594	7.808858	8.223819	TTCTTCTCCAAGCAGCCTGTACGCAATAAGCACCCAACAGGGTGGAAGAGAACGGAGGAG	NM_015073	23094	SIPA1L3	SPAL3	Homo sapiens signal-induced proliferation-associated 1 like 3 (SIPA1L3), mRNA [NM_015073]	hs|chr19:38673283-38673342	coding
A_23_P204879	0.0018449905	down	7.031722	-7.031722	-2.813878	8.844891	8.842921	8.929368	6.2616706	5.8501167	6.0637584	CGGATGATGAGCAGTTCGCTGACGAGAAGAACTACTTGATTAAACAGATCCGAGACTTGA	NM_030925	81617	CAB39L	MO25-BETA|MO2L|bA103J18.3	Homo sapiens calcium binding protein 39-like (CAB39L), transcript variant 5, mRNA [NM_030925]	hs|chr13:49885026-49884967	coding	ENST00000410043
A_33_P3408898	0.011690484	down	2.2605336	-2.2605336	-1.1766633	4.5470676	4.8762093	4.088946	3.1958575	3.9498308	2.8365443	GGTTTTGCATTTACATTTGTGGACCATGTTACAGTTAAGAAAAATCCTGTTTCAGTCCTT	NM_001008739	441150	C6orf226		Homo sapiens chromosome 6 open reading frame 226 (C6orf226), mRNA [NM_001008739]	hs|chr6:42858090-42858031	coding	ENST00000408925
CUST_H6L_33406	0.010858845	up	2.961227	2.961227	1.566195	5.7230935	5.4187565	5.38232	7.616912	6.794176	6.811667	ATTTCAGGAAAACAGAGAAAGAAGTGATAGGAGGGCTCTGTAGCCTTGCCAACATTCCAC	NM_003223	7023	TFAP4	AP-4|bHLHc41	Homo sapiens transcription factor AP-4 (activating enhancer binding protein 4) (TFAP4), mRNA [NM_003223]	hs|chr16:4322701-4312686	coding
A_23_P71328	4.7539503E-4	down	16.417356	-16.417356	-4.03715	11.6116085	12.481502	11.842109	7.4292464	8.430664	7.9638577	GAGCCCACAAACAAGCATCTCTTCTATGCCGAAGACTTCAGCACAATGGATGAGATAAGT	NM_030583	4147	MATN2		Homo sapiens matrilin 2 (MATN2), transcript variant 2, mRNA [NM_030583]	hs|chr8:99042755-99042814	coding	ENST00000521952
CUST_H6L_25575	0.041904345	down	4.0548806	-4.0548806	-2.0196595	7.1242423	7.765004	6.4558635	5.4085827	4.902253	4.9752946	AGACGGCACCGGGCCTACAAAGGGAGACATGGAAATCCCCTTTGAAGAAGTCCTGGAGAG	NM_006005	7466	WFS1	CTRCT41|WFRS|WFS|WFSL	Homo sapiens Wolfram syndrome 1 (wolframin) (WFS1), transcript variant 1, mRNA [NM_006005]	hs|chr4:6279404-6288868	coding
A_23_P69310	0.04293226	up	3.5839584	3.5839584	1.8415538	4.2648478	4.122482	3.4653935	6.490761	5.175348	5.711276	GTGAGCTAACATTTGCTAAGCACTGAATTTGTCTCAGGCACCGTGCAAGGCTCTTTACAA	NM_003965	9034	CCRL2	ACKR5|CKRX|CRAM|CRAM-A|CRAM-B|HCR	Homo sapiens chemokine (C-C motif) receptor-like 2 (CCRL2), transcript variant 1, mRNA [NM_003965]	hs|chr3:46450722-46450781	coding	ENST00000400882
A_33_P3209491	0.022900034	down	11.877168	-11.877168	-3.570119	13.93482	14.613798	12.396641	10.011487	10.318572	9.904842	TTGAAACTCTCCTGTGTCTGTGTTTTGTTTGTGCGTGTGTGTGAGAGCACATCAGTGTGT	NM_022648	7145	TNS1	MST091|MST122|MST127|MSTP091|MSTP122|MSTP127|MXRA6|PPP1R155|TNS	Homo sapiens tensin 1 (TNS1), mRNA [NM_022648]	hs|chr2:218664920-218664861	coding	ENST00000171887
A_23_P69154	0.026351715	down	22.156446	-22.156446	-4.4696546	6.0797787	6.9461036	7.6087117	2.0119853	3.5095873	1.704058	AACTGTAAAAATGTGTGATGCACGTGCATATGCAGAGTGGGAGAACTTTGTGTGTGTGTA	NM_001129908	729085	FAM198A	C3orf41	Homo sapiens family with sequence similarity 198, member A (FAM198A), mRNA [NM_001129908]	hs|chr3:43098136-43098195	coding	ENST00000430121
A_23_P138435	0.031794444	down	2.4747405	-2.4747405	-1.3072772	8.661131	9.187078	8.681318	7.8280377	7.592838	7.186822	AAACTAATTGTGATTTCTAGTCTTGCAAAGCTGTATGTAGTTAGATGATGTGACAACCTC	NM_020338	57178	ZMIZ1	MIZ|RAI17|TRAFIP10|ZIMP10|hZIMP10	Homo sapiens zinc finger, MIZ-type containing 1 (ZMIZ1), mRNA [NM_020338]	hs|chr10:81076036-81076095	coding	ENST00000334512
A_23_P64617	0.030254364	down	6.3692355	-6.3692355	-2.6711202	9.643441	9.533596	8.80613	6.132348	7.668518	6.1689386	AAATGGACCCTGCTTTTAAGGATGTACAAAAGTATGTCTGCATCGATGTCTGTACTGTAA	NM_012193	8322	FZD4	CD344|EVR1|FEVR|FZD4S|Fz-4|Fz4|FzE4|GPCR|hFz4	Homo sapiens frizzled class receptor 4 (FZD4), mRNA [NM_012193]	hs|chr11:86656859-86656800	coding	ENST00000531380
A_23_P300033	0.0042659626	down	5.8859425	-5.8859425	-2.5572734	10.16102	10.253155	11.169933	7.935883	7.4911284	8.485277	CCTTAAAATGTGGTCTGCCAATCTGTACAAAATGGTCCTATTTTTGTGAAGAGGGACATA	NM_006206	5156	PDGFRA	CD140A|PDGFR-2|PDGFR2|RHEPDGFRA	Homo sapiens platelet-derived growth factor receptor, alpha polypeptide (PDGFRA), mRNA [NM_006206]	hs|chr4:55163989-55164048	coding	ENST00000257290
CUST_H6L_18288	0.0054553086	up	16.278929	16.278929	4.024934	4.327692	4.5486445	4.727656	8.128578	9.164839	8.385379	GAAGTCTATGTGAGTAGCTGAAAGCATTGGGTGACCAGAAAGAAGGTCGGTGTAAGTGAA	NM_199357	9824	ARHGAP11A	GAP (1-12)	Homo sapiens Rho GTPase activating protein 11A (ARHGAP11A), transcript variant 2, mRNA [NM_199357]	hs|chr15:32908111-32908170	coding
A_23_P104464	0.0010638126	up	2.6199126	2.6199126	1.3895187	4.6875415	4.2122474	4.6209755	6.125194	5.51111	6.0530157	GATGTCTATTCTTGTTGGAGACATGGGATGATTATTTTCTGTTCTATTTGTGCTTAGTCC	NM_000698	240	ALOX5	5-LO|5-LOX|5LPG|LOG5	Homo sapiens arachidonate 5-lipoxygenase (ALOX5), transcript variant 1, mRNA [NM_000698]	hs|chr10:45941417-45941476	coding	ENST00000610656
A_33_P3755781	0.02401351	up	4.1999373	4.1999373	2.0703678	5.2018733	4.600568	4.6241627	7.91077	6.231268	6.4956694	ATCCATCTTCTTCTTTCTTCACAGTGTTTCAGCAACATTTCCAGACCCAGAGATAATCCA	NM_001281295	130951	M1AP	C2orf65|D6Mm5e|SPATA37	Homo sapiens meiosis 1 associated protein (M1AP), transcript variant 2, mRNA [NM_001281295]	hs|chr2:74808861-74808802	coding	ENST00000438226
A_33_P3395758	0.017869564	down	5.2881494	-5.2881494	-2.402763	5.9019156	5.3759923	4.2596765	3.5366018	3.5174825	1.2752119	CAGGGTTGTTGTGAGGATTAAGATGTTTGTTAAAATCTTGACTACCTTGAACATGCTAAT	NM_001017923	122525	C14orf28	DRIP-1|DRIP1|c14_5270	Homo sapiens chromosome 14 open reading frame 28 (C14orf28), mRNA [NM_001017923]	hs|chr14:45376369-45376428	coding	ENST00000555826
A_23_P308097	0.0063248454	down	2.1023493	-2.1023493	-1.0720024	11.07675	11.264465	10.762262	10.162188	10.055233	9.670049	ATCATGGAATTAGATGACACTTTAAAATATTCCTTCCTTCAATTTGACCCGGCGCCTCGT	NM_001009552	5516	PPP2CB	PP2Abeta|PP2CB	Homo sapiens protein phosphatase 2, catalytic subunit, beta isozyme (PPP2CB), mRNA [NM_001009552]	hs|chr8:30648747-30643799	coding	ENST00000518532
A_23_P163455	0.0493477	down	3.0707748	-3.0707748	-1.6186026	9.496718	10.496359	9.536587	8.348387	8.139916	8.185551	AATGCCAGAATTCTTCCAAACTCCCTGACTCTTTGAAGTTTTTACTCACCCCATTTCAAT	NM_002373	4130	MAP1A	MAP1L|MTAP1A	Homo sapiens microtubule-associated protein 1A (MAP1A), mRNA [NM_002373]	hs|chr15:43823152-43823211	coding	ENST00000300231
A_24_P171058	0.02090966	down	4.5595183	-4.5595183	-2.1888814	7.634494	8.496966	8.143381	5.21614	6.9431577	5.5488987	CCTCATCTACTAAAGTACAAAGGAATTCTTTGGAAGCAGATTATTCTAGTCTTATGCTAG	NM_001008495	169200	TMEM64		Homo sapiens transmembrane protein 64 (TMEM64), transcript variant 1, mRNA [NM_001008495]	hs|chr8:91636507-91636448	coding	ENST00000458549
A_23_P103703	0.041894957	down	34.50393	-34.50393	-5.108689	9.938141	10.526555	9.016359	5.363405	6.963254	1.8283272	TATATAGATGGGGTTTTTCCAATACAGCTGGTTCGTGATAAACTGCATGAAACTCCTGCC	NM_014424	27129	HSPB7	cvHSP	Homo sapiens heat shock 27kDa protein family, member 7 (cardiovascular) (HSPB7), mRNA [NM_014424]	hs|chr1:16341448-16341389	coding	ENST00000311890
A_23_P380857	0.040281925	up	2.132917	2.132917	1.0928278	5.1277986	4.5793276	4.08117	6.108101	5.3488927	5.609787	TAAAGTTTATGGAACTCAGTGTTAGGAACTTTGGCATCTGTAGCTGAGCACAGCAGGGGA	NM_030643	80832	APOL4	APOL-IV|APOLIV	Homo sapiens apolipoprotein L, 4 (APOL4), transcript variant a, mRNA [NM_030643]	hs|chr22:36585942-36585883	coding	ENST00000616056
A_23_P133956	0.01149676	up	46.529842	46.529842	5.5400844	4.0374794	4.1854463	4.7689905	9.755604	10.662843	9.193721	TGGTAGTGCTAAGATGCTCATGTTTGTGAACATTTCTCCACTGGAAGAGAACGTCTCCGA	NM_002263	3833	KIFC1	HSET|KNSL2	Homo sapiens kinesin family member C1 (KIFC1), mRNA [NM_002263]	hs|chr6:33374428-33374621	coding	ENST00000480346
A_24_P62659	0.0054422873	down	35.227283	-35.227283	-5.1386213	9.928317	9.795668	5.6144795	4.3537645	4.3345156	1.2343196	CCCTTTTGGAGATAAGCTTTCCAAAATATGCGTATGAGTAAAATTAGAGAATTCCACCAC	NM_005725	10100	TSPAN2	NET3|TSN2|TSPAN-2	Homo sapiens tetraspanin 2 (TSPAN2), mRNA [NM_005725]	hs|chr1:115591067-115591008	coding	ENST00000369516
A_33_P3223780	0.014806045	down	5.163796	-5.163796	-2.368432	10.880391	11.382333	10.711836	7.9357114	9.226124	8.707429	TTGAAACGGGCAGGAAATAGTCTGGCAGCCTCTACAGCAGAAGAAACGGCAGGCAGTGCC	NM_002292	3913	LAMB2	LAMS|NPHS5	Homo sapiens laminin, beta 2 (laminin S) (LAMB2), mRNA [NM_002292]	hs|chr3:49159203-49159144	coding	ENST00000498377
A_33_P3298413	0.029119061	up	3.0195777	3.0195777	1.5943468	3.9782128	3.7463057	3.9206183	6.1271515	5.025046	5.27598	GACCATGGAAGTGTCAGAGATTCAGAATCCAAGATTGTCTTTAAGTTTTCAACTGTAAAT	NM_006347	10465	PPIH	CYP-20|CYPH|SnuCyp-20|USA-CYP	Homo sapiens peptidylprolyl isomerase H (cyclophilin H) (PPIH), mRNA [NM_006347]	hs|chr1:43142350-43142409	coding	ENST00000304979
A_23_P203947	0.004765097	up	3.2899034	3.2899034	1.7180452	9.377908	8.934325	8.878206	10.878262	10.844622	10.621692	TGCCCTGGACTGCTCACTCTCTGGTCTCAATTTAAAATGATCCATGGCCACAGGGCTCCT	NM_030653	1663	DDX11	CHL1|CHLR1|KRG2|WABS	Homo sapiens DEAD/H (Asp-Glu-Ala-Asp/His) box helicase 11 (DDX11), transcript variant 1, mRNA [NM_030653]	hs|chr12:31257193-31257252	coding	ENST00000435753
A_33_P3299081	0.0087839505	up	2.3928044	2.3928044	1.2587024	2.9310026	3.0676122	3.2038012	4.412567	4.143778	4.422178	ATTAAATGTACTTCACAGAACCTCAGCGAGCGGACTCCAGTTATATTCCGTGCTCTTGTC	ENST00000379319	54991	C1orf159		chromosome 1 open reading frame 159 [Source:HGNC Symbol;Acc:HGNC:26062] [ENST00000379319]	hs|chr1:1041415-1041356	coding	ENST00000379319
A_24_P217834	0.0018535795	up	11.108021	11.108021	3.4735298	10.066648	9.851831	9.977429	13.549537	13.579937	13.187022	CTACCAGAAGTCGACCGAGCTGCTGATTCGCAAACTGCCATTCCAGCGTCTAGTCCGTGA	NM_003530	8351	HIST1H3D	H3/b|H3FB	Homo sapiens histone cluster 1, H3d (HIST1H3D), mRNA [NM_003530]	hs|chr6:26197317-26197258	coding	ENST00000356476
A_33_P3372004	0.031956367	up	5.776386	5.776386	2.530167	3.5956955	2.998024	4.3704133	6.319403	6.2165065	6.0187235	CAACTGGCTACAAAGAAGGATGTCAGAATGTAAGGAAACTATAACTAATAGTCATTACCA	NM_005849	10261	IGSF6	DORA	Homo sapiens immunoglobulin superfamily, member 6 (IGSF6), mRNA [NM_005849]	hs|chr16:21652742-21652683	coding	ENST00000268389
A_24_P257348	0.0024332951	down	2.3120708	-2.3120708	-1.2091856	9.1407995	9.493939	9.125345	8.035722	8.283529	7.8132763	GTTTTCACCAGCAAGTATTTGTTGCAAACTTAATGTCATTTTCCTTAAGATGGTTACAGC	NM_006407	10550	ARL6IP5	DERP11|GTRAP3-18|HSPC127|JWA|PRAF3|addicsin|hp22|jmx	Homo sapiens ADP-ribosylation factor-like 6 interacting protein 5 (ARL6IP5), mRNA [NM_006407]	hs|chr3:69154416-69154475	coding	ENST00000273258
CUST_H6L_30194	0.008011244	up	11.5110035	11.5110035	3.5249417	2.374654	1.7250097	3.135848	5.761632	5.8555665	6.193137	TGAAAGTTAATGGCTGTCTTTTCTGTTTTGTGTGACACAAGCTCGGAGTGAGGATGCCAG	ENST00000520994	4173	MCM4	CDC21|CDC54|NKCD|NKGCD|P1-CDC21|hCdc21	minichromosome maintenance complex component 4 [Source:HGNC Symbol;Acc:6947] [ENST00000520994]	hs|chr8:48874035-48874094	coding
A_23_P163481	0.045663718	up	33.700687	33.700687	5.074706	2.562063	1.9584683	4.421327	8.051394	8.73798	7.376603	CACAGTGTCTGTTCTTGGGGAGCTTGCAGCAGAAATGAATGGGGTTTTTGACACTACATT	NM_001211	701	BUB1B	BUB1beta|BUBR1|Bub1A|MAD3L|MVA1|SSK1|hBUBR1	Homo sapiens BUB1 mitotic checkpoint serine/threonine kinase B (BUB1B), mRNA [NM_001211]	hs|chr15:40512828-40512887	coding	ENST00000412359
A_24_P53519	0.0030886042	up	4.042341	4.042341	2.015191	7.206678	7.238266	7.6152024	9.009131	9.421959	9.674629	GTGCAGAGTTCTATATAGGATGCTGGATTAGTTCCTTTGATATTTGTAAAAATTCCCCCA	NM_005483	10036	CHAF1A	CAF-1|CAF1|CAF1B|CAF1P150|P150	Homo sapiens chromatin assembly factor 1, subunit A (p150) (CHAF1A), mRNA [NM_005483]	hs|chr19:4443140-4443199	coding	ENST00000301280
A_33_P3258004	0.0058094873	down	3.9136517	-3.9136517	-1.9685154	7.3686666	7.612542	7.927711	5.672646	5.396248	5.9344807	TACAAGCAAGAAAAGGGGGACACTCCTCCACACTTCCAGAAAGCTTTGAAAACAAACCCT	NM_152788	56899	ANKS1B	AIDA|AIDA-1|ANKS2|EB-1|EB1|cajalin-2	Homo sapiens ankyrin repeat and sterile alpha motif domain containing 1B (ANKS1B), transcript variant 1, mRNA [NM_152788]	hs|chr12:99145236-99145177	coding	ENST00000546960
A_23_P201647	0.0416221	up	2.0464056	2.0464056	1.033092	7.9916444	8.004411	7.7798553	8.602331	9.339561	8.933295	CAACATTCCAGTGTTTGAACTGTCACTGATTCTTGCGCCCTAGACAAGCTAACCAGGTTT	NM_173156	9887	SMG7	C1orf16|EST1C|SGA56M	Homo sapiens SMG7 nonsense mediated mRNA decay factor (SMG7), transcript variant 1, mRNA [NM_173156]	hs|chr1:183522975-183523034	coding	ENST00000347615
A_23_P217319	0.015157279	down	10.563259	-10.563259	-3.400983	6.989824	6.3200455	6.1587906	2.8764186	3.672141	2.717151	TTGCATGGAAGAAAGTTGGGTTCTTGGCATAGAGTTGCATGATATGTAAGATTTTGTGCA	NM_004114	2258	FGF13	FGF-13|FGF2|FHF-2|FHF2	Homo sapiens fibroblast growth factor 13 (FGF13), transcript variant 1, mRNA [NM_004114]	hs|chrX:137713947-137713888	coding	ENST00000441825
CUST_H6L_18878	0.029962055	up	3.1972542	3.1972542	1.6768334	4.1878724	3.405838	3.9250212	5.3105836	5.5448837	5.6937666	GATTACCTTCCTTTAAACCAGTCCATCTAAAGGTTGGTGTTAAGAGGCTTCCCATGGGAG	ENST00000560003	10509	SEMA4B	SEMAC|SemC	sema domain, immunoglobulin domain (Ig), transmembrane domain (TM) and short cytoplasmic domain, (semaphorin) 4B [Source:HGNC Symbol;Acc:10730] [ENST00000560003]	hs|chr15:90760574-90760633	coding
A_24_P310009	0.014459656	up	7.5394063	7.5394063	2.914451	2.1037507	1.4878862	3.1363423	5.1318755	4.9512386	5.3882174	CAGAGAGTCAAATATCACACTCTTTCTTTAGGTCGAAAGAAAACCTTACCGGAGTCCAGC	NM_153210	124739	USP43		Homo sapiens ubiquitin specific peptidase 43 (USP43), transcript variant 1, mRNA [NM_153210]	hs|chr17:9632242-9632301	coding	ENST00000570827
A_24_P349039	0.023906805	down	3.5501018	-3.5501018	-1.8278604	8.267178	7.5441046	7.3932614	5.9512877	6.224586	5.5450897	ATGTCACCATAGATAAAAGCCTCATACAAAGGCAGAACTACACTCCAAATTTAATGTGTT	NM_020754	57514	ARHGAP31	AOS1|CDGAP	Homo sapiens Rho GTPase activating protein 31 (ARHGAP31), mRNA [NM_020754]	hs|chr3:119136009-119136068	coding	ENST00000264245
A_33_P3234546	0.017040174	up	2.303892	2.303892	1.204073	4.7950554	5.0800867	5.5662003	6.073639	5.9787846	7.0011396	TTGGGAATGAGGCTTGCTGAGAGGGGCTGTCCAGTTCCCAGAAGCCATGTCAGTCTCTGA	NM_004931	926	CD8B	CD8B1|LEU2|LY3|LYT3|P37	Homo sapiens CD8b molecule (CD8B), transcript variant 5, mRNA [NM_004931]	hs|chr2:87068958-87068899	coding	ENST00000390655
A_33_P3252605	0.03421987	down	5.4611244	-5.4611244	-2.449198	6.1754613	6.8245173	5.085164	3.6275954	3.6236389	3.4863157	CTAAAAGGACTGTTAATGCTTTTCTCAGACACATTGGCATTTTACAATTTTGCACATGGT	NM_183075	113612	CYP2U1	P450TEC|SPG49|SPG56	Homo sapiens cytochrome P450, family 2, subfamily U, polypeptide 1 (CYP2U1), mRNA [NM_183075]	hs|chr4:108874445-108874504	coding	ENST00000332884
CUST_H6L_15448	0.026624983	down	9.107407	-9.107407	-3.1870403	6.2847114	6.700293	5.7757072	4.123587	3.2359242	1.8400791	CAAAGTGCCATGGCTCTTTTTGCATGTAAAACTCTGGGTAAGTGTGATGCTTTTCAAGAA	ENST00000525306	79659	DYNC2H1	ATD3|DHC1b|DHC2|DNCH2|DYH1B|SRPS2B|SRTD3|hdhc11	dynein, cytoplasmic 2, heavy chain 1 [Source:HGNC Symbol;Acc:2962] [ENST00000525306]	hs|chr11:103158298-103158357	coding
A_24_P73075	0.006338684	down	2.3815506	-2.3815506	-1.2519011	5.718022	5.991828	4.790505	4.6556606	4.701236	3.3877554	TGAGACTGCATCACGTTATGCTATAAAGATACTAGCTATCTGCACGAATAGTTATCATGA	NM_017868	54970	TTC12	TPARM	Homo sapiens tetratricopeptide repeat domain 12 (TTC12), mRNA [NM_017868]	hs|chr11:113234558-113234617	coding	ENST00000462711
A_33_P3298785	0.003485913	down	2.4840431	-2.4840431	-1.3126903	7.591363	8.444456	7.7448354	6.321323	6.981017	6.5402455	ATCATCCACCGCCTGGAGAAGGCCGCCAGCCGGGAGGAACCTATCGAATGGGAGTTCTGA	NM_001202543	1523	CUX1	CASP|CDP|CDP/Cut|CDP1|COY1|CUTL1|CUX|Clox|Cux/CDP|GOLIM6|Nbla10317|p100|p110|p200|p75	Homo sapiens cut-like homeobox 1 (CUX1), transcript variant 4, mRNA [NM_001202543]	hs|chr7:101892263-101892322	coding	ENST00000360264
A_23_P67661	0.0012631982	down	5.8855124	-5.8855124	-2.557168	9.754811	9.834871	9.39499	7.203732	7.4321384	6.677298	CATCCCGTTGTACCTGAAGGGCGGCATCGTTGACAACATCCTGTACCGAGTGACAATGAC	ENST00000292907	1346	COX7A1	COX7A|COX7AH|COX7AM	cytochrome c oxidase subunit VIIa polypeptide 1 (muscle) [Source:HGNC Symbol;Acc:HGNC:2287] [ENST00000292907]	hs|chr19:36642437-36642378	coding	ENST00000292907
A_23_P30567	0.004260538	down	7.639771	-7.639771	-2.9335294	6.8134623	7.904135	6.9789	3.675203	5.354511	3.8661964	CGTACGAGCTGGAAAACCCAAATGGAAACAGTATCGGGGAATTCTGTTTGTCTGGTCTTT	NM_001882	1393	CRHBP	CRF-BP|CRFBP	Homo sapiens corticotropin releasing hormone binding protein (CRHBP), mRNA [NM_001882]	hs|chr5:76264649-76264708	coding	ENST00000503763
A_23_P305140	0.016342036	down	3.8685393	-3.8685393	-1.9517889	7.0948334	7.4936714	7.073417	5.5251284	5.637114	4.644312	AAATGGGACTCTATATTGTTGTAGTTCAGGTCTTCATTGACTAAGAGATTGAGAGAAATC	NM_144591	119032	C10orf32		Homo sapiens chromosome 10 open reading frame 32 (C10orf32), transcript variant 2, mRNA [NM_144591]	hs|chr10:104623852-104623911	coding	ENST00000369883
A_23_P252306	0.021890515	up	4.723272	4.723272	2.2397866	7.9841137	6.931222	8.466303	10.751907	9.269635	10.079457	GCAGACATTTTAAAAAATGGTCACGTTTGGTGCTTCTCAGATTTCTGAGGAAATTGCTTT	NM_002165	3397	ID1	ID|bHLHb24	Homo sapiens inhibitor of DNA binding 1, dominant negative helix-loop-helix protein (ID1), transcript variant 1, mRNA [NM_002165]	hs|chr20:30194158-30194217	coding	ENST00000376105
CUST_H6L_21037	0.025994772	up	10.371581	10.371581	3.374564	3.3996463	1.2322781	1.3691664	5.87668	5.621079	4.627024	TCTACAGAGACGTGATGCTGGAAAATTCTAGGAACTTGGCATTCATAGATTGGGCAACTC	NM_153608	163071	ZNF114		Homo sapiens zinc finger protein 114 (ZNF114), mRNA [NM_153608]	hs|chr19:48785707-48789029	coding
A_33_P3363420	0.013053484	down	3.4732313	-3.4732313	-1.7962785	4.5837593	5.200937	4.264965	3.062832	3.5353293	2.0626645	GTGTCCTCTAACCAATGCCTATACAACTAAATTTATGCTGGGTTTTTGGTTCTGTTTTTT	NM_174938	257019	FRMD3	4.1O|EPB41L4O|EPB41LO|P410	Homo sapiens FERM domain containing 3 (FRMD3), transcript variant 1, mRNA [NM_174938]	hs|chr9:85862416-85862357	coding	ENST00000621208
CUST_H6L_30476	0.046908267	up	2.154283	2.154283	1.1072078	7.3168483	7.3732615	7.8594027	8.82584	8.533324	8.5119705	GGACTACGACGTCCCTCAAACCTTGCTTCTAGGAGATAAAAAGGCCTCACCTCCTGCCGG	ENST00000492736	7534	YWHAZ	14-3-3-zeta|HEL-S-3|HEL4|KCIP-1|YWHAD	tyrosine 3-monooxygenase/tryptophan 5-monooxygenase activation protein, zeta [Source:HGNC Symbol;Acc:12855] [ENST00000492736]	hs|chr8:101965539-101965269	coding
A_23_P145054	0.012154854	down	4.567597	-4.567597	-2.1914353	6.5988674	6.4186273	6.552838	3.9897032	4.653977	4.352344	CCCAAACATAGCAGTTTTTCTGAGTTTCATCACCTTTGATTCATTTTGCCTGTTTTTGAA	NM_001085480	221303	FAM162B	C6orf189|bA86F4.2	Homo sapiens family with sequence similarity 162, member B (FAM162B), mRNA [NM_001085480]	hs|chr6:117073445-117073386	coding	ENST00000368557
A_32_P375286	0.02463426	down	11.030426	-11.030426	-3.4634166	5.7777686	6.2333274	4.326441	1.2269299	3.4966118	1.2237438	CGGTATAGTTCACAGCTTATTCAACACCAGAGGAAACATAATGAGGAGAAAGAAACCTCA	NM_173658	285349	ZNF660		Homo sapiens zinc finger protein 660 (ZNF660), mRNA [NM_173658]	hs|chr3:44636619-44636678	coding	ENST00000322734
A_33_P3231542	0.043545496	down	3.5680609	-3.5680609	-1.8351402	6.5515566	6.2637186	4.724173	4.557353	3.836191	3.6404831	CTGTACCAAAATACATGGAGACTAACAAACAGAACCACATGGAACTTTCAAACTGAAAAA	NM_006885	463	ZFHX3	ATBF1|ATBT|ZNF927	Homo sapiens zinc finger homeobox 3 (ZFHX3), transcript variant A, mRNA [NM_006885]	hs|chr16:72816977-72816918	coding	ENST00000268489
A_33_P3418125	0.001238736	down	2.104366	-2.104366	-1.0733857	6.0670066	6.3091097	5.9285693	5.013642	5.2888722	4.782015	ATCTATGAACTTTGCTATTCATGTGAGCCAGACATAAAGTGCCGTACCTTTATTGCTTCC	NM_006851	11010	GLIPR1	CRISP7|GLIPR|RTVP1	Homo sapiens GLI pathogenesis-related 1 (GLIPR1), mRNA [NM_006851]	hs|chr12:75895656-75895715	coding	ENST00000266659
A_24_P68631	0.029351005	up	4.208005	4.208005	2.0731363	11.842559	12.097847	11.288901	13.7024975	13.676177	14.070046	AAGAAGACGCGCATCATCCCTCGCCATCTGCAACTAGCCGTGAGGAATGACGAAGAGCTC	NM_175065	317772	HIST2H2AB	H2AB	Homo sapiens histone cluster 2, H2ab (HIST2H2AB), mRNA [NM_175065]	hs|chr1:149859244-149859185	coding	ENST00000331128
CUST_H6L_29394	0.0027384781	down	9.332742	-9.332742	-3.222301	9.023697	9.470385	8.41793	5.9906526	5.9109864	5.343467	CCCAACAGCAGACTACAGGTAAATGGTATCCCTGAAGAAAGAAAACTGACTGAAGCAATG	NM_001099401	8910	SGCE	DYT11|ESG	Homo sapiens sarcoglycan, epsilon (SGCE), transcript variant 1, mRNA [NM_001099401]	hs|chr7:94218018-94214786	coding
A_23_P2922	0.0029122776	down	2.062626	-2.062626	-1.0444821	7.2462473	7.4205585	7.046944	6.0947275	6.3982835	6.087292	TCTGTGAAGTCAAGGTTTATTTTCACATGAGTCCAGCTTGCAGCAAGTAATCTTCAAATA	NM_016586	51562	MBIP		Homo sapiens MAP3K12 binding inhibitory protein 1 (MBIP), transcript variant 1, mRNA [NM_016586]	hs|chr14:36768189-36768130	coding	ENST00000318473
A_23_P78479	0.036117043	down	2.233566	-2.233566	-1.1593488	8.93279	7.9056754	8.575276	7.7573724	7.1464424	7.0318813	AGTCACAGCACACACTTTTCTCAACATTATTGGCTTCCTCCTAGAGTGTTGTGAGTGTGA	NM_015363	23619	ZIM2	ZNF656	Homo sapiens zinc finger, imprinted 2 (ZIM2), transcript variant 1, mRNA [NM_015363]	hs|chr19:57286046-57285987	coding	ENST00000599935
A_33_P3292646	0.003899303	down	7.1623507	-7.1623507	-2.8404331	4.4233727	5.632133	4.4102383	1.2826723	2.776564	1.8852084	TGAAGAATCGGGGCTAAACATCCTGGTGTGGTCAGTGATTGGAAATAAAAGAACGGGATG	NM_001142308	340895	MALRD1	C10orf112|DIET1|bA265G8.2	Homo sapiens MAM and LDL receptor class A domain containing 1 (MALRD1), mRNA [NM_001142308]	hs|chr10:19856442-19856501	coding	ENST00000454679
A_33_P3240098	0.017629215	down	3.0230813	-3.0230813	-1.5960197	4.8359227	4.186737	5.725696	2.847725	2.9385135	4.1740575	TCAATGTTTAGCCTTCGTGGAATCCAGATGTAAACAAAGCGGAGAAGGGAGAATGGCAGA	BC150587				Homo sapiens cDNA clone IMAGE:40133626. [BC150587]	hs|chr1:9383623-9383682	coding
A_23_P108294	0.011935344	up	4.1969	4.1969	2.069324	7.3616786	7.6084785	6.7985635	9.585501	9.9723215	8.418869	CAGTTCTTCCTGGTGGCCTTTGCCCTCTACGTGGGCTACACCCGCGTGTCTGATTACAAA	NM_177543	8612	PPAP2C	LPP2|PAP-2c|PAP2-g	Homo sapiens phosphatidic acid phosphatase type 2C (PPAP2C), transcript variant 3, mRNA [NM_177543]	hs|chr19:282253-282194	coding	ENST00000621795
CUST_H6L_19637	0.0057960115	down	12.620146	-12.620146	-3.6576567	8.431177	8.92874	6.9269247	4.3568583	5.1562166	3.8007984	AGTTGGTTGTCACTTACTTTTTCTGTGGGGAAGAAATTCCATACCGGAGGATGCTGAAGG	NM_004655	8313	AXIN2	AXIL|ODCRCS	Homo sapiens axin 2 (AXIN2), mRNA [NM_004655]	hs|chr17:63530147-63530088	coding
A_33_P3343145	0.008078662	down	8.854191	-8.854191	-3.1463604	10.618675	11.524047	9.740401	7.5920944	7.836025	7.015925	AGGGAATGGTACCAGGAGACCCATGAGAAACAGCAAGATCTCAACATCATGGTTTTAGCA	NM_005909	4131	MAP1B	FUTSCH|MAP5|PPP1R102	Homo sapiens microtubule-associated protein 1B (MAP1B), mRNA [NM_005909]	hs|chr5:71500947-71501006	coding	ENST00000296755
A_33_P3231047	0.0042114616	down	2.5786505	-2.5786505	-1.3666162	6.858741	6.641116	4.404918	5.485956	5.123578	3.1953921	TTCCAGATTGCTATTGTAAAATCTCTATCATGATGTGTTGGAGTGAAGGATTAGATGGTT	NM_001142683	79635	CCDC121		Homo sapiens coiled-coil domain containing 121 (CCDC121), transcript variant 2, mRNA [NM_001142683]	hs|chr2:27849747-27849688	coding	ENST00000324364
A_33_P3389728	0.029074753	down	5.4408135	-5.4408135	-2.4438224	7.2706323	6.901129	6.296813	4.2585135	4.1916018	4.686992	GTATCAATGAAATACATATTGTCATGTCAGTTCTTGCCAGGAACTTCTCAACAAAATGGA	NM_205860	2494	NR5A2	B1F|B1F2|CPF|FTF|FTZ-F1|FTZ-F1beta|LRH-1|LRH1|hB1F-2	Homo sapiens nuclear receptor subfamily 5, group A, member 2 (NR5A2), transcript variant 1, mRNA [NM_205860]	hs|chr1:200146435-200146494	coding	ENST00000544748
A_24_P305050	0.044927258	down	4.1005683	-4.1005683	-2.0358238	5.314372	4.791355	5.585651	3.4382858	3.4369185	2.7087018	TTCCTTGTCTGGAAAGGGTTACTTGCCTATGGGTTCTGGTGGCTAGAGAGAAAAGTAGAA	NM_145273	146894	CD300LG	CLM-9|CLM9|NEPMUCIN|TREM-4|TREM4	Homo sapiens CD300 molecule-like family member g (CD300LG), transcript variant 1, mRNA [NM_145273]	hs|chr17:41940197-41940256	coding	ENST00000317310
CUST_H6L_18354	0.04929691	up	22.253101	22.253101	4.4759345	3.2977314	3.5083127	5.68495	7.7134056	9.801707	8.403684	CCTCAACTATGAACCACACAAAGGAAAGCTAAAACCATGGGGGCAATCTAAAGAAAATAA	NM_016359	51203	NUSAP1	ANKT|BM037|LNP|NUSAP|PRO0310p1|Q0310|SAPL	Homo sapiens nucleolar and spindle associated protein 1 (NUSAP1), transcript variant 1, mRNA [NM_016359]	hs|chr15:41668004-41669430	coding
A_24_P196851	0.04273256	down	2.6886213	-2.6886213	-1.4268665	12.028799	12.716595	11.402208	10.805153	10.690358	10.371495	ACAAGTTTCTGCCTTCAGAGCTTCGAGATGAGCACTAAAGAAGCCTCTTCTATTTAATGC	NM_006289	7094	TLN1	ILWEQ|TLN	Homo sapiens talin 1 (TLN1), mRNA [NM_006289]	hs|chr9:35697825-35697766	coding	ENST00000314888
A_24_P34534	0.0070053777	down	5.3248124	-5.3248124	-2.4127307	6.590541	7.1327095	6.0600924	4.499365	4.3445153	3.701271	CGGAGGGAAGGTTTCCCTTTATATGAAGACGACGAAGGAAGAGCAAGGCCATCCGAGTAT	NM_152526	117583	PARD3B	ALS2CR19|PAR3B|PAR3L|PAR3beta	Homo sapiens par-3 family cell polarity regulator beta (PARD3B), transcript variant 2, mRNA [NM_152526]	hs|chr2:206364684-206364743	coding	ENST00000358768
A_23_P29046	0.04346452	up	2.565044	2.565044	1.3589835	6.993647	7.797884	8.108937	8.82705	8.621879	9.528488	AAATGATCTCTTATCAATTAGCACTCACTAATGTACTACTAATTGAGCAACCTACGCACT	NM_001757	873	CBR1	CBR|SDR21C1|hCBR1	Homo sapiens carbonyl reductase 1 (CBR1), transcript variant 1, mRNA [NM_001757]	hs|chr21:37445281-37445340	coding	ENST00000290349
A_24_P345451	0.014666078	down	11.906449	-11.906449	-3.5736713	11.955307	12.214416	11.330801	7.6544523	8.582537	8.542524	CCCTCATTTTTTGGATAGTCACCAGACCGCAATGGAAACGTCCTAAGGAGCCAAATTCTA	NM_024843	79901	CYBRD1	CYB561A2|DCYTB|FRRS3	Homo sapiens cytochrome b reductase 1 (CYBRD1), transcript variant 1, mRNA [NM_024843]	hs|chr2:172411114-172411173	coding	ENST00000375252
A_23_P123622	0.0010727961	down	3.0589867	-3.0589867	-1.6130538	9.33989	9.318681	8.923873	7.7215486	7.6168017	7.404932	TCTACCACCAAGGATGCCCTAGATGAGCTAGGATGCTTCCAGCTAGAGCTTCGGGGGGAT	NM_003995	4882	NPR2	AMDM|ANPRB|ANPb|ECDM|GUC2B|GUCY2B|NPRB|NPRBi|SNSK	Homo sapiens natriuretic peptide receptor 2 (NPR2), mRNA [NM_003995]	hs|chr9:35809173-35809232	coding	ENST00000469249
A_23_P29384	0.039938882	down	6.0533137	-6.0533137	-2.5977252	5.3630476	5.484071	4.500194	2.3624141	3.9468374	1.2448856	CCCATTTTCGTTGGCTGGCAGGTTGAGATGTTTTTCTTAAACACTGCCTGTCAGTGTGAA	NM_033210	91392	ZNF502		Homo sapiens zinc finger protein 502 (ZNF502), transcript variant 1, mRNA [NM_033210]	hs|chr3:44764280-44764339	coding	ENST00000436624
A_33_P3349576	0.022683145	down	2.2635317	-2.2635317	-1.1785755	5.9098215	5.9509797	5.9637976	4.6926703	4.480689	5.1155148	AAATAAGAAAGCTAGGCACTGTGATCAGCAGCAGTCATGAGTCCTCTCTAAAGCAGCTGT	ENST00000375163	158427	TSTD2	C9orf97	thiosulfate sulfurtransferase (rhodanese)-like domain containing 2 [Source:HGNC Symbol;Acc:HGNC:30087] [ENST00000375163]	hs|chr9:100372571-100372512	coding	ENST00000375163
A_24_P316939	0.015236727	down	6.8759294	-6.8759294	-2.7815547	9.774367	9.3199005	8.445932	6.465367	6.4105816	6.3195887	AAGGGGAAATGTTACAGTGTTGGGACTTCCTTTCATGGCAGAATCTACAATTTGAGCGAC	NM_001137550	9208	LRRFIP1	FLAP-1|FLAP1|FLIIAP1|GCF-2|GCF2|HUFI-1|TRIP	Homo sapiens leucine rich repeat (in FLII) interacting protein 1 (LRRFIP1), transcript variant 1, mRNA [NM_001137550]	hs|chr2:238688558-238688617	coding	ENST00000474195
A_33_P3272948	0.014627496	down	3.2694063	-3.2694063	-1.7090287	5.7501264	5.2703247	5.738522	4.3056207	3.148749	4.177517	TCTGAGGCTGTGTACTATCAGTATCTGTCTCCTAAACCAATTATGCTGTGCCTGGGAACG	NM_001145536	100130311	C17orf107		Homo sapiens chromosome 17 open reading frame 107 (C17orf107), mRNA [NM_001145536]	hs|chr17:4806148-4806207	coding	ENST00000381365
CUST_H6L_24859	0.022544375	up	2.0620942	2.0620942	1.0441102	5.7261686	5.401198	5.5742273	6.737885	6.736305	6.3597355	AACCTTCATGACCAAGGAAAAAACTGCTCGACTCATCCCAAACGCTATCCAGATAGTTAC	NM_017577	54762	GRAMD1C		Homo sapiens GRAM domain containing 1C (GRAMD1C), transcript variant 1, mRNA [NM_017577]	hs|chr3:113595035-113595094	coding
A_24_P318967	0.034892615	up	2.444878	2.444878	1.2897625	8.459755	8.546007	8.831548	9.691573	10.290384	9.724645	CCCAATAACCTCAAGGTGGCCTGTGAGAAGACCGTGTCTACCTTGCACCACGTTCTGCAG	NM_003681	8566	PDXK	C21orf124|C21orf97|HEL-S-1a|PKH|PNK|PRED79	Homo sapiens pyridoxal (pyridoxine, vitamin B6) kinase (PDXK), mRNA [NM_003681]	hs|chr21:45173586-45175623	coding	ENST00000398078
A_23_P64873	0.0074128076	down	10.949667	-10.949667	-3.452815	15.84469	16.005049	15.069466	11.951149	12.422707	12.186903	CATCCACCTTCAGATGTGTCTACGTGCGCTCTGCCATTCAACTCGGAAACTATAAGTAAT	NM_001920	1634	DCN	CSCD|DSPG2|PG40|PGII|PGS2|SLRR1B	Homo sapiens decorin (DCN), transcript variant A1, mRNA [NM_001920]	hs|chr12:91539893-91539834	coding	ENST00000552962
A_24_P4334	0.036127884	down	2.1032028	-2.1032028	-1.072588	9.262553	9.701934	8.358372	7.9419765	8.460657	7.7024617	GGACTGACTAAAGCAGATATTGAACAACTTCCTTCTTATCGGTTCAATCCTAACAACCAC	NM_194328	152006	RNF38		Homo sapiens ring finger protein 38 (RNF38), transcript variant 2, mRNA [NM_194328]	hs|chr9:36344905-36344846	coding	ENST00000357058
A_33_P3813128	0.029773815	up	3.6179144	3.6179144	1.8551582	5.5944023	5.53811	7.2707143	7.357813	8.00074	8.610149	TAGACATGGATGCGAGGACCACTTTGGAGACTGGGGTGGCCTCAAGAGCACACAGAGAAG	NM_004186	6405	SEMA3F	SEMA-IV|SEMA4|SEMAK	Homo sapiens sema domain, immunoglobulin domain (Ig), short basic domain, secreted, (semaphorin) 3F (SEMA3F), mRNA [NM_004186]	hs|chr3:50225956-50226015	coding	ENST00000434342
A_23_P46429	0.026492996	down	10.881307	-10.881307	-3.44378	11.410174	12.206632	12.385645	9.102462	8.310705	8.257943	GGAGCACATGTTACTGCTTCATTTTGGAGCTTGTGGAGTTGATGACTTTCTGTTTTCTGT	NM_001554	3491	CYR61	CCN1|GIG1|IGFBP10	Homo sapiens cysteine-rich, angiogenic inducer, 61 (CYR61), mRNA [NM_001554]	hs|chr1:86048953-86049012	coding	ENST00000617517
CUST_H6L_27474	0.022130411	up	2.6430929	2.6430929	1.402227	3.8717685	2.538304	3.2670426	4.8502746	4.171134	4.862389	CCATGACTGTTCCTGTAATACCATACTTTTGTGTTGATGCGCTTTAAAAAATTAGTGTCT	ENST00000518726	10146	G3BP1	G3BP|HDH-VIII	GTPase activating protein (SH3 domain) binding protein 1 [Source:HGNC Symbol;Acc:30292] [ENST00000518726]	hs|chr5:151166885-151166944	coding
A_23_P106405	0.011405314	down	8.451322	-8.451322	-3.079177	10.975659	11.91037	11.594415	8.433821	8.899421	7.9096727	AATACATTGAGAAAGTTTCCATCTTATTCTTTTATATGGGACTGATGATGTGTGTTGGGG	NM_002487	4692	NDN	HsT16328|PWCR	Homo sapiens necdin, melanoma antigen (MAGE) family member (NDN), mRNA [NM_002487]	hs|chr15:23931114-23931055	coding	ENST00000331837
A_23_P45424	0.048902467	down	3.167141	-3.167141	-1.6631811	4.8525844	5.7600293	4.6561656	3.7973201	3.3922894	3.089627	ATTGAGCAGCAGGAGGCTGAAGGAGGGGAGAACAAAATTGTCCAAACCATGCTGTTTTTT	NM_012278	26548	ITGB1BP2	CHORDC3|ITGB1BP|MELUSIN|MSTP015	Homo sapiens integrin beta 1 binding protein (melusin) 2 (ITGB1BP2), transcript variant 1, mRNA [NM_012278]	hs|chrX:70525129-70525188	coding	ENST00000373829
A_23_P41948	0.004501606	up	2.9761784	2.9761784	1.5734609	6.8991227	6.967766	6.798866	8.675234	8.386407	8.324495	ACGGTGCCACTTGCCTCAAAAGTTACTATGGTGCTTAAGATTGTCTTGATCTGACATATA	NM_017785	54908	SPDL1	CCDC99	Homo sapiens spindle apparatus coiled-coil protein 1 (SPDL1), mRNA [NM_017785]	hs|chr5:169031233-169031292	coding	ENST00000265295
A_23_P17663	0.0063676448	up	8.780065	8.780065	3.1342316	7.990226	7.022376	7.9564114	10.631342	10.487377	11.252988	CAGCTTATTTCCTCATTTTTATAATGTCCCTTCACAAACCCAGTGTTTTAGGAGCATGAG	NM_002462	4599	MX1	IFI-78K|IFI78|MX|MxA	Homo sapiens MX dynamin-like GTPase 1 (MX1), transcript variant 2, mRNA [NM_002462]	hs|chr21:42831014-42831073	coding	ENST00000455164
A_33_P3291831	0.0124249365	up	76.84603	76.84603	6.263899	2.8955216	1.7544174	3.4640796	9.72594	8.852883	8.326891	GACCGTCAACATGTGCAGCATCAATTGCATGTAATTCTTAAGGAGCTCCGAAAAGCAAGA	NM_018131	55165	CEP55	C10orf3|CT111|URCC6	Homo sapiens centrosomal protein 55kDa (CEP55), transcript variant 1, mRNA [NM_018131]	hs|chr10:95279478-95279537	coding	ENST00000496302
A_33_P3368675	0.049724273	down	2.1934526	-2.1934526	-1.1332035	6.527125	6.6381025	6.416086	5.917227	5.2816095	4.9828677	GGACAAGAAAATCCAAGTAGCAAATGACCATTATGTGTAAGACTTACTCTAAAAAGACCA	NM_001029863	387263	C6orf120	bA160E12.4	Homo sapiens chromosome 6 open reading frame 120 (C6orf120), mRNA [NM_001029863]	hs|chr6:170106141-170106200	coding
A_33_P3378047	0.045364674	down	2.9187806	-2.9187806	-1.5453657	6.7076015	7.1504703	6.0764008	4.658638	5.4589844	5.180753	GGCTGAGGAAGAAGGCATACATAATTACTTCAGTGTAATCCTTTATATCAGAGTAATCTT	NM_178123	91404	SESTD1	SOLO	Homo sapiens SEC14 and spectrin domains 1 (SESTD1), mRNA [NM_178123]	hs|chr2:179973718-179973659	coding	ENST00000428443
A_33_P3404489	0.0020209926	down	3.0631964	-3.0631964	-1.6150378	6.3326077	6.687909	7.702746	4.670862	5.215499	5.9917884	CTAGCCCTGCGGCTATGGGAGTGGCTGGCCAGTCATTACTGCTGGAGAATAACCCTATGA	NM_001177465	10046	MAMLD1	CG1|CXorf6|F18|HYSP2	Homo sapiens mastermind-like domain containing 1 (MAMLD1), transcript variant 1, mRNA [NM_001177465]	hs|chrX:149638195-149638254	coding	ENST00000358892
A_24_P366749	0.0060839807	down	7.7203927	-7.7203927	-2.9486742	9.704048	9.53563	9.282451	6.8133183	6.9550195	5.90777	TAAGCTTGCCAAGTTTGACGGTGAAGTGATCTGTGAACCTCCCAACAACAAACTGGACAA	NM_001005855	57198	ATP8B2	ATPID	Homo sapiens ATPase, aminophospholipid transporter, class I, type 8B, member 2 (ATP8B2), transcript variant 2, mRNA [NM_001005855]	hs|chr1:154305154-154306622	coding	ENST00000368487
A_21_P0011332	0.020416314	down	2.3869998	-2.3869998	-1.2551985	9.274449	9.123874	8.9397545	7.7063026	7.863644	8.002537	ACATCATATTCTCAGTGAAGAGCCCGCCGAGTGCCAGCTACCTGGTGATGGTGTCACGTG	ENST00000567704				chondroitin sulfate proteoglycan 4 pseudogene 13 [Source:HGNC Symbol;Acc:HGNC:49195] [ENST00000567704]	hs|chr15:78193705-78193764	coding	ENST00000567704
A_23_P67042	0.03545192	up	6.6272607	6.6272607	2.7284126	6.9898944	6.9883146	6.677108	9.576842	8.881416	10.382295	ATTTCAATTGGCTCTTTGCGTTTCCAGGTTTTGGGGCCTTGTCACAGATGCCAGATGATT	NM_017947	55034	MOCOS	HMCS|MCS|MOS	Homo sapiens molybdenum cofactor sulfurase (MOCOS), mRNA [NM_017947]	hs|chr18:33840112-33846744	coding	ENST00000588132
A_33_P3354106	0.025439389	up	9.377852	9.377852	3.2292576	1.2720579	1.5637791	2.2123623	5.01887	5.325707	4.3913946	AATTGAGGCTTTACAGCTGCATGAGAACCGTCAAATTGGCCAGTCGGCTTTGAACATCAT	NM_001145715	402569	KPNA7		Homo sapiens karyopherin alpha 7 (importin alpha 8) (KPNA7), mRNA [NM_001145715]	hs|chr7:98775621-98775562	coding	ENST00000327442
CUST_H6L_25705	0.02653984	down	2.5485432	-2.5485432	-1.3496728	8.455909	8.983504	7.707198	7.32393	7.185162	6.588498	ACAATCATTAGCACAGATAAGGCAGAGTATACATTTTATGAGGGAATGGGCCCTGTCCTT	NM_203284	3516	RBPJ	AOS3|CBF1|IGKJRB|IGKJRB1|KBF2|RBP-J|RBPJK|RBPSUH|SUH|csl	Homo sapiens recombination signal binding protein for immunoglobulin kappa J region (RBPJ), transcript variant 4, mRNA [NM_203284]	hs|chr4:26431577-26431636	coding
A_33_P3294133	0.002116025	down	2.8527133	-2.8527133	-1.5123348	12.302211	12.078396	11.445279	10.657551	10.670075	9.961256	GGAACATTCGAGAGCAAATCAAACCTCTATCCAGACAAGACAAAATAAAACTCACCATCT	NM_001300821	1975	EIF4B	EIF-4B|PRO1843	Homo sapiens eukaryotic translation initiation factor 4B (EIF4B), transcript variant 1, mRNA [NM_001300821]	hs|chr12:53434050-53434110	coding	ENST00000549592
A_24_P161018	0.016033748	up	6.150321	6.150321	2.6206617	7.5495415	7.35065	7.476018	10.13641	9.407163	10.694624	AAATATTAACATTTCCCTGGACCATAAGAGACCTTTGATTAAGGTTTTGGGAATTAGCAG	NM_017554	54625	PARP14	ARTD8|BAL2|PARP-14|pART8	Homo sapiens poly (ADP-ribose) polymerase family, member 14 (PARP14), mRNA [NM_017554]	hs|chr3:122437444-122437503	coding	ENST00000475640
A_33_P3313779	0.019538365	up	5.017873	5.017873	2.327076	2.5401266	1.9918025	1.9361459	4.5465355	3.9793642	4.9234033	ACATACATACATAATTTCTTGGCCTAGCCAAACAAGTCCAGGCCACTGAATGGCACCAGA	NM_207311	92558	CCDC64	BICDR-1|H_267D11.1	Homo sapiens coiled-coil domain containing 64 (CCDC64), mRNA [NM_207311]	hs|chr12:120531785-120531844	coding	ENST00000397558
CUST_H6L_21106	0.011308478	up	10.259171	10.259171	3.3588421	2.8722906	1.2261541	2.465853	5.7093945	5.2761836	5.6552453	TGGGAAAAGTTAACATTTGCACCATCTTGCCATATTCAAAAACCTTGTGCTTAAGTGTTT	NM_001290149	84798	C19orf48		Homo sapiens chromosome 19 open reading frame 48 (C19orf48), transcript variant 3, mRNA [NM_001290149]	hs|chr19:51306874-51306815	coding
A_23_P98092	0.039886877	down	2.4051535	-2.4051535	-1.266129	8.737464	9.564116	9.4428425	7.603932	8.668447	7.6736546	TAATGTAATGGCATCTATATTCAGTTGAAGTGTTTTGATGTGCATGTGTACTTCCTAAGG	NM_000274	4942	OAT	GACR|HOGA|OATASE|OKT	Homo sapiens ornithine aminotransferase (OAT), transcript variant 1, mRNA [NM_000274]	hs|chr10:126086316-126086257	coding	ENST00000368845
A_33_P3349521	0.026496064	down	2.242037	-2.242037	-1.1648101	9.577192	9.95041	9.236941	8.634903	8.400196	8.235014	GCTGGCAAAAATGCTTGAAACCTCTATATTTCTTTCGTTCATAAGAGGTAAAGGTCAAAT	NM_016127	51669	SARAF	FOAP-7|HSPC035|TMEM66|XTP3	Homo sapiens store-operated calcium entry-associated regulatory factor (SARAF), transcript variant 1, mRNA [NM_016127]	hs|chr8:29920785-29920726	coding	ENST00000520303
A_23_P107744	0.017063968	up	10.898852	10.898852	3.4461043	3.0401201	3.727811	4.1379256	6.6522493	7.8675528	6.724367	ATAGAAGCTTCTAAGCAGAAGAGGGACTTGCCCTAATTCAGGTGATCACAGGTGTCTTGT	NM_030760	53637	S1PR5	EDG8|Edg-8|S1P5|SPPR-1|SPPR-2	Homo sapiens sphingosine-1-phosphate receptor 5 (S1PR5), transcript variant 1, mRNA [NM_030760]	hs|chr19:10623943-10623884	coding	ENST00000439028
CUST_H6L_26127	0.028347379	down	10.132656	-10.132656	-3.3409405	9.931269	9.581972	9.499649	6.281003	7.354554	5.354511	CCACCAAACTTATTTGCTCAACCTATGCACAGTGAGCTGGTTAAGAAGATCCTAGGCAAC	ENST00000504887	287	ANK2	ANK-2|LQT4|brank-2	ankyrin 2, neuronal [Source:HGNC Symbol;Acc:493] [ENST00000504887]	hs|chr4:114257608-114257777	coding
A_23_P125475	0.015116783	up	5.902706	5.902706	2.5613766	2.7098215	4.1911263	6.1952467	5.846094	6.702822	8.231407	GACTGCCTTGCCATTAAGGAGCAATTCAAGTGTGATACTAACAGTACCTGGGGCCTTAAT	NM_018558	55879	GABRQ	THETA	Homo sapiens gamma-aminobutyric acid (GABA) A receptor, theta (GABRQ), mRNA [NM_018558]	hs|chrX:151821469-151821528	coding	ENST00000598523
A_21_P0000015	0.003580619	up	4.787575	4.787575	2.259295	3.7706923	4.0108876	4.038602	6.102314	6.007737	6.4880147	TTTCCCACCAGCTGGAAGAAAGAACTTTCATTTGTCTTGAAATGAGAAAAATGTTCTTAG	NM_001146106	83666	PARP9	ARTD9|BAL|BAL1|MGC:7868	Homo sapiens poly (ADP-ribose) polymerase family, member 9 (PARP9), transcript variant 6, mRNA [NM_001146106]	hs|chr3:122250748-122250689	coding
A_33_P3337931	0.048043393	down	2.2896445	-2.2896445	-1.1951236	5.760194	6.920292	6.4198685	5.041542	5.71374	4.7597017	CTACCAAAGCTGTGTATTTTTCATTTCTTCATGGCACTGTGCTGTTAATTTCTGTTAACA	THC2502236					hs|chr1:144898170-144898111	coding
A_24_P22943	0.0014368779	down	3.3119123	-3.3119123	-1.7276645	5.759289	6.256485	5.7978787	4.0869794	4.60408	3.939599	TCCAAGAAGACAGCGAGCGCCCAGGAGTTTGCACGCTGTTTAGACTCCGTCTTGGGCGAG	NM_133261	126326	GIPC3	C19orf64|DFNB15|DFNB72|DFNB95	Homo sapiens GIPC PDZ domain containing family, member 3 (GIPC3), mRNA [NM_133261]	hs|chr19:3590057-3590116	coding	ENST00000322315
A_23_P348227	0.014054212	down	17.826717	-17.826717	-4.155969	6.466334	6.417128	4.7825575	2.6305952	1.2843615	1.2831563	TAAACAGCTGTCTTGTCTGTGTGTATATTGTTTGATCAGGGTACATGGCAGCCAGTCACA	NM_003436	7694	ZNF135	ZNF61|ZNF78L1|pHZ-17|pT3	Homo sapiens zinc finger protein 135 (ZNF135), transcript variant 2, mRNA [NM_003436]	hs|chr19:58580414-58580473	coding	ENST00000506786
A_23_P143190	0.0068170154	up	3.87446	3.87446	1.9539952	8.043187	7.3569393	7.5477533	9.82345	9.634977	9.3514385	CTTCCAGCCTCACCCTGTCAGGTATCAAAGAAGACAACAGCTTGCTCAACCAGGGCTTCT	NM_002466	4605	MYBL2	B-MYB|BMYB	Homo sapiens v-myb avian myeloblastosis viral oncogene homolog-like 2 (MYBL2), transcript variant 1, mRNA [NM_002466]	hs|chr20:42343796-42343855	coding	ENST00000396863
A_33_P3272169	0.04829159	down	2.8813145	-2.8813145	-1.5267271	9.080893	9.518007	8.736736	7.816181	7.3014016	7.6378713	CATCGGCAATTCCGGTTCTGCAAACGGCATCCACCAGCAGGACAAAGCTCAGAAACAAGA	NM_003388	7461	CLIP2	CLIP|CLIP-115|CYLN2|WBSCR3|WBSCR4|WSCR3|WSCR4	Homo sapiens CAP-GLY domain containing linker protein 2 (CLIP2), transcript variant 1, mRNA [NM_003388]	hs|chr7:73815837-73815896	coding	ENST00000395060
A_33_P3381117	0.0048523573	down	2.9874532	-2.9874532	-1.5789161	7.229528	6.93828	7.4802303	5.478266	5.3260436	6.1069818	ATGATGCTCTCGATAGGAAGCAGTGGATTTGCTGGGACGTGTCTGTGGTCACCGGGATGA	AK129545	100128563	LOC100128563		Homo sapiens cDNA FLJ26034 fis, clone PNC08933. [AK129545]	hs|chr2:240269754-240269695	coding
A_33_P3302957	0.022651937	up	2.3573763	2.3573763	1.237182	7.6492267	7.6637855	7.930297	9.249937	8.626768	9.078153	TTGGACTAACTGGCACGGGGCCTCTCTAGGGAAGTCTGGTTGTAGAGCCTGAATAGGCTC	NM_001129728	25894	PLEKHG4	ARHGEF44|PRTPHN1|SCA4	Homo sapiens pleckstrin homology domain containing, family G (with RhoGef domain) member 4 (PLEKHG4), transcript variant 3, mRNA [NM_001129728]	hs|chr16:67322866-67322925	coding	ENST00000393966
A_33_P3738458	0.010533163	down	12.5020685	-12.5020685	-3.644095	11.421764	12.172072	10.166073	7.827215	7.8516636	7.148747	CTTAAGCCTATGCGAGTCCCCTAGAGAGAGGCATTGTACTGATATATAAATATTATATAA	NM_022648	7145	TNS1	MST091|MST122|MST127|MSTP091|MSTP122|MSTP127|MXRA6|PPP1R155|TNS	Homo sapiens tensin 1 (TNS1), mRNA [NM_022648]	hs|chr2:218667628-218667569	coding	ENST00000171887
CUST_H6L_15253	0.0247932	down	5.9382815	-5.9382815	-2.5700455	8.153919	7.578582	7.9282775	4.7957206	5.1921563	5.9627657	GAAGATGGCTGAGGTGGGCTACGACCGAAACAACAAGCAGCACCACAGACTTCTCCTCTG	NM_002599	5138	PDE2A	CGS-PDE|PDE2A1|PED2A4|cGSPDE	Homo sapiens phosphodiesterase 2A, cGMP-stimulated (PDE2A), transcript variant 1, mRNA [NM_002599]	hs|chr11:72290341-72290008	coding
A_24_P230563	0.04203539	up	5.5183744	5.5183744	2.4642434	3.3523316	4.3639374	4.537856	6.7471194	6.7721596	6.1275773	AGAGAGGTTTCCGCAGAATAAAAAGCGGGTCACTCTATATGCTCTGTACAGGAAACTCTA	NM_000417	3559	IL2RA	CD25|IDDM10|IL2R|TCGFR|p55	Homo sapiens interleukin 2 receptor, alpha (IL2RA), mRNA [NM_000417]	hs|chr10:6067898-6067839	coding	ENST00000447847
CUST_H6L_18906	0.006842048	up	16.675627	16.675627	4.059669	5.924101	5.4061728	5.7404103	9.904405	10.086101	9.259185	GAAGAGGAAAGCCTGAAGGAAAGACTCATCAAAAGCATATCCGTCTGTCAGAAAGAGCTG	NM_199413	9055	PRC1	ASE1	Homo sapiens protein regulator of cytokinesis 1 (PRC1), transcript variant 2, mRNA [NM_199413]	hs|chr15:91527346-91527287	coding
A_23_P335239	0.021560587	down	4.0072355	-4.0072355	-2.0026073	8.618816	9.067933	7.04683	6.2712135	6.8150063	5.6395354	GTTGAAGTCAAAGGACCTTTCTGACATAATCAAGCAATTTAGACTTAAGTGGTGCTTTGT	NM_207123	2549	GAB1		Homo sapiens GRB2-associated binding protein 1 (GAB1), transcript variant 1, mRNA [NM_207123]	hs|chr4:144390452-144390511	coding	ENST00000262994
A_23_P253200	0.0059882826	down	4.226613	-4.226613	-2.079502	13.105082	13.274103	12.29367	10.710785	11.415777	10.307785	GAGCTTAGACGTCAACCCTAAAATACTTAACCGTAATGCTAATTGTGATCATTATGAATC	NM_002948	6138	RPL15	DBA12|EC45|L15|RPL10|RPLY10|RPYL10	Homo sapiens ribosomal protein L15 (RPL15), transcript variant 1, mRNA [NM_002948]	hs|chr3:23961682-23961741	coding	ENST00000413699
A_33_P3422124	0.018181272	up	7.328401	7.328401	2.8734984	1.4616203	1.4722604	2.5075188	5.106147	3.829507	5.126242	AGAACTCTCTTGTGACCTTACCAGTGAAACCTCAGACATACAGGAACCTTATTACGGGAG	NM_181310	116379	IL22RA2	CRF2-10|CRF2-S1|CRF2X|IL-22BP|IL-22R-alpha-2|IL-22RA2|ZCYTOR16	Homo sapiens interleukin 22 receptor, alpha 2 (IL22RA2), transcript variant 3, mRNA [NM_181310]	hs|chr6:137476208-137476149	coding	ENST00000339602
CUST_H6L_17335	0.036600247	up	6.0237765	6.0237765	2.5906682	5.395325	5.582294	6.983514	8.5952835	8.576153	8.561698	TGGTGCATTGAAACTGCTGTGACCTACTTACACCATGTCTGTAGCTATTTTCCTCCCTTT	NM_006573	10673	TNFSF13B	BAFF|BLYS|CD257|DTL|TALL-1|TALL1|THANK|TNFSF20|ZTNF4	Homo sapiens tumor necrosis factor (ligand) superfamily, member 13b (TNFSF13B), transcript variant 1, mRNA [NM_006573]	hs|chr13:108959265-108959324	coding
A_32_P192376	0.035396237	down	9.792511	-9.792511	-3.291679	4.3932853	5.8186536	3.8563557	1.510663	1.2788086	1.4037865	CCATCATAGGAATGGGCATTTGAACTTTGAAACTGAATGTGGTGATTACACTTCATGCTG	NM_006208	5167	ENPP1	ARHR2|COLED|M6S1|NPP1|NPPS|PC-1|PCA1|PDNP1	Homo sapiens ectonucleotide pyrophosphatase/phosphodiesterase 1 (ENPP1), mRNA [NM_006208]	hs|chr6:132216052-132216111	coding	ENST00000360971
A_23_P85140	0.0032008141	down	12.387328	-12.387328	-3.630793	8.413025	8.540208	6.9318466	4.7065926	4.596656	3.6894512	AGAAAAACCAACAAGGGGCTGGCTCAGTACCTCAAGCAATATAAGGAAGCCATACATGAT	NM_080390	140597	TCEAL2	MY0876G05|WEX1|my048	Homo sapiens transcription elongation factor A (SII)-like 2 (TCEAL2), mRNA [NM_080390]	hs|chrX:101382220-101382279	coding	ENST00000372780
A_33_P3214849	0.012185865	down	2.7718544	-2.7718544	-1.4708514	7.725774	8.067233	8.003841	6.5502253	6.5718384	6.262231	CAATATCTGAGGAGAAGATGGAGTGAAGGGAATTCTTACTTTTTGCTTTATACCTTTCTA	NM_153705	143888	KDELC2		Homo sapiens KDEL (Lys-Asp-Glu-Leu) containing 2 (KDELC2), mRNA [NM_153705]	hs|chr11:108343124-108343065	coding	ENST00000434945
A_32_P8156	0.020780904	down	10.652332	-10.652332	-3.4130974	4.1197233	5.7331805	5.3507705	1.6926794	1.9695373	1.3021655	TGGATCAAGTCACAGATGACATTTTAATCGGCATTCAGACCGAGATAAACGAAAAACTGC	NM_173554	219621	C10orf107	bA63A2.1	Homo sapiens chromosome 10 open reading frame 107 (C10orf107), mRNA [NM_173554]	hs|chr10:63520724-63525718	coding	ENST00000330194
A_24_P125561	0.039707728	up	2.2230983	2.2230983	1.1525717	4.3807526	4.675256	5.1228023	6.0018854	5.6529975	5.9816437	CTCTCAGCAGGTCTACCTGAACGTCTCCCTGCAGAGCAAAGCCACATCAGGAGTGACTCA	NM_014441	27180	SIGLEC9	CD329|CDw329|FOAP-9|OBBP-LIKE|siglec-9	Homo sapiens sialic acid binding Ig-like lectin 9 (SIGLEC9), transcript variant 2, mRNA [NM_014441]	hs|chr19:51630519-51631230	coding	ENST00000250360
CUST_H6L_18437	0.0026482663	up	8.455682	8.455682	3.079921	1.6514045	2.8189344	2.2318769	4.6969523	5.6425867	5.6024404	TTCCTTTTTCTCGAGACCACATCATCCTGAGCAATTGGAGATGAGCTGGAATGAGCAAAT	ENST00000559444	22995	CEP152	MCPH4|MCPH9|SCKL5	centrosomal protein 152kDa [Source:HGNC Symbol;Acc:29298] [ENST00000559444]	hs|chr15:49089942-49089883	coding
A_23_P326319	0.0029743656	down	9.874949	-9.874949	-3.3037734	9.996337	10.682865	10.2082405	7.0192165	7.3492002	6.607707	TGTCCCGTCATTGGGTGGCATATGTTAACTAGCTGCCAAACAACTTCAACCCGTGTAATT	NM_033201	89927	C16orf45		Homo sapiens chromosome 16 open reading frame 45 (C16orf45), transcript variant 1, mRNA [NM_033201]	hs|chr16:15681608-15681667	coding	ENST00000452191
A_24_P274270	0.0248849	up	8.774599	8.774599	3.1333332	9.5217495	9.844843	10.427578	13.502376	12.082502	13.60929	TTGAACCCTACACGAAGAAAGAACTTTCTGCTGTTACTTTCCCTGACATCATTCGCAATT	NM_139266	6772	STAT1	CANDF7|IMD31A|IMD31B|IMD31C|ISGF-3|STAT91	Homo sapiens signal transducer and activator of transcription 1, 91kDa (STAT1), transcript variant beta, mRNA [NM_139266]	hs|chr2:191841733-191841674	coding	ENST00000452281
A_33_P3424067	0.041139092	down	2.269966	-2.269966	-1.1826706	6.900648	7.1313906	6.193321	5.348425	5.848075	5.48085	GAGAAAATCTCAATGCTTACTGTTACTACTAATTGATTCCTACTAGTTTCCAGGTTTGGG	NM_001300907	51111	SUV420H1	CGI-85|CGI85|KMT5B	Homo sapiens suppressor of variegation 4-20 homolog 1 (Drosophila) (SUV420H1), transcript variant 3, mRNA [NM_001300907]	hs|chr11:67923566-67923507	coding	ENST00000615954
CUST_H6L_16391	0.0243435	down	31.710316	-31.710316	-4.9868803	6.884049	8.2844	7.461181	3.4142625	2.93716	1.3175678	TCCCACACTGTCTTAGAGAACTTGTCACCAGAAACCACATGTATTTGCATGTTTTTTGTT	NM_003240	7044	LEFTY2	EBAF|LEFTA|LEFTYA|TGFB4	Homo sapiens left-right determination factor 2 (LEFTY2), transcript variant 1, mRNA [NM_003240]	hs|chr1:226124419-226124360	coding
A_23_P63789	0.029899351	up	22.000145	22.000145	4.459441	3.0470347	2.9717927	4.763134	8.560426	7.921117	7.678744	TCAAAGATTCAGAGATTGGCTTTTGTCATCCACTATTGTATGTTTTGTTTCATTGACCTC	NM_032997	11130	ZWINT	HZwint-1|KNTC2AP|SIP30|ZWINT1	Homo sapiens ZW10 interacting kinetochore protein (ZWINT), transcript variant 2, mRNA [NM_032997]	hs|chr10:58117404-58117345	coding	ENST00000489649
CUST_H6L_22722	0.0027091003	down	3.735041	-3.735041	-1.901124	7.9111886	7.1290665	7.1247673	5.8628983	5.416637	5.182114	CTCATCTATTCATCCGTGTACCCACACATTTACCACTTGATTGATTCCTTGCACCCAACT	ENST00000480416	7145	TNS1	MST091|MST122|MST127|MSTP091|MSTP122|MSTP127|MXRA6|PPP1R155|TNS	tensin 1 [Source:HGNC Symbol;Acc:11973] [ENST00000480416]	hs|chr2:218674499-218674440	coding
CUST_H6L_27128	0.023202969	down	2.8111444	-2.8111444	-1.4911575	10.79805	10.892406	10.287632	8.8514385	9.559994	9.093184	CCAAAGGAAAATTCCTCAGGTTCCAGTCCTTTGGATCAAGTTGATTCTTCTTTACCCAGT	NM_014819	9867	PJA2	Neurodap1|RNF131	Homo sapiens praja ring finger 2, E3 ubiquitin protein ligase (PJA2), mRNA [NM_014819]	hs|chr5:108717222-108714915	coding
A_33_P3288159	0.010922701	up	56.701595	56.701595	5.8253174	1.2639017	1.231858	1.3189738	7.256487	8.026854	6.0073447	CAAAGGCGGAAGCATTTTTACAAAAACTTGTTGTTTGTTGGCTATTTTACTGAAGACAAC	NM_018136	259266	ASPM	ASP|Calmbp1|MCPH5	Homo sapiens asp (abnormal spindle) homolog, microcephaly associated (Drosophila) (ASPM), transcript variant 1, mRNA [NM_018136]	hs|chr1:197057458-197057399	coding	ENST00000294732
A_23_P51085	0.004485119	up	70.04987	70.04987	6.1303105	1.7958205	1.666569	1.8739561	8.395228	8.148884	7.1831646	GTAAGGAAGACCAACAATTTTTCAGCTTTTCTTGCCAATGTTCGGAAAGCTTTTACTGCC	NM_020675	57405	SPC25	AD024|SPBC25|hSpc25	Homo sapiens SPC25, NDC80 kinetochore complex component (SPC25), mRNA [NM_020675]	hs|chr2:169728015-169727956	coding	ENST00000611144
A_23_P45059	0.005793	down	2.040344	-2.040344	-1.0288124	7.1711717	7.392766	7.236102	6.1494765	6.4964767	6.0676513	GGTTCTTAGAACTTGTTTTAATTTTTGTGGTCCTTCTGTTTATTATAATAGGCGTCCACC	NM_001380	1793	DOCK1	DOCK180|ced5	Homo sapiens dedicator of cytokinesis 1 (DOCK1), transcript variant 2, mRNA [NM_001380]	hs|chr10:129250461-129250520	coding	ENST00000280333
A_23_P436281	0.0075244326	up	5.5824404	5.5824404	2.480896	11.536216	10.849724	10.585866	13.615122	13.3926115	13.406761	CTCATTTACGAGGAGACCCGCGGTGTGCTGAAGGTGTTCCTGGAGAATGTGATTCGGGAC	NM_001034077	554313	HIST2H4B	H4/o	Homo sapiens histone cluster 2, H4b (HIST2H4B), mRNA [NM_001034077]	hs|chr1:149804396-149804455	coding	ENST00000578186
A_24_P81841	0.013510558	down	2.4680424	-2.4680424	-1.3033671	8.736889	8.694508	7.9792905	7.252346	7.6954017	6.552838	AGCACACTTGTAGGATAAGTGAAATGGATACTACATCTTTAAACAGTATTTCATTGCCTG	NM_004064	1027	CDKN1B	CDKN4|KIP1|MEN1B|MEN4|P27KIP1	Homo sapiens cyclin-dependent kinase inhibitor 1B (p27, Kip1) (CDKN1B), mRNA [NM_004064]	hs|chr12:12874940-12874999	coding	ENST00000228872
A_23_P359540	0.040494874	up	3.7225046	3.7225046	1.8962736	11.128859	10.404969	9.833389	12.261047	12.518923	12.276069	CCGCGGTGTTCTTAAGGTGTTCCTGGAGAATGTGATACGGGACGCCGTAACCTACACGGA	NM_003540	8361	HIST1H4F	H4|H4/c|H4FC	Homo sapiens histone cluster 1, H4f (HIST1H4F), mRNA [NM_003540]	hs|chr6:26240818-26240877	coding	ENST00000244537
A_23_P80032	0.025220025	up	20.586824	20.586824	4.3636494	1.2910906	1.7200279	3.460797	6.4815598	6.66241	6.4188943	CTGGGCGTGTAGGACGGTGAGAGCACTTCTGTCTTAAAGGTTTTTTCTGATTGAAGCTTT	NM_005225	1869	E2F1	E2F-1|RBAP1|RBBP3|RBP3	Homo sapiens E2F transcription factor 1 (E2F1), mRNA [NM_005225]	hs|chr20:32264048-32263989	coding	ENST00000343380
A_24_P124349	0.025081173	down	11.061325	-11.061325	-3.4674523	6.520289	6.820831	7.3394156	3.0548632	4.3218374	2.9014769	ACTCTAACCTGAACAGCTCACAATGTAGCTGTAAATATAAAAAATGAGAGTGTTCTACCC	NM_025208	80310	PDGFD	IEGF|MSTP036|SCDGF-B|SCDGFB	Homo sapiens platelet derived growth factor D (PDGFD), transcript variant 1, mRNA [NM_025208]	hs|chr11:103778445-103778386	coding	ENST00000302251
A_23_P321846	0.030117104	up	20.349035	20.349035	4.3468885	1.2614278	1.6644528	4.7349296	5.7271867	7.284938	7.6893516	ACATACGCATGGATTCTGGGTCTCCAGATTGGAACAGAGGATGGAGCTAAGCAGCAAAGG	NM_002251	3787	KCNS1	KV9.1	Homo sapiens potassium voltage-gated channel, modifier subfamily S, member 1 (KCNS1), mRNA [NM_002251]	hs|chr20:43721339-43721280	coding	ENST00000306117
A_33_P3373614	0.043242205	down	2.575868	-2.575868	-1.3650585	4.8709173	4.4812846	4.315805	4.0924973	2.8068838	2.6734486	CATTGGAGAGACCATCTCCCTGCAGGTGGAGGTAGAATCGAGGAACAGTCCGGAGAAGGA	NM_014971	22979	EFR3B	KIAA0953	Homo sapiens EFR3 homolog B (S. cerevisiae) (EFR3B), mRNA [NM_014971]	hs|chr2:25367857-25367916	coding	ENST00000403714
A_23_P97990	0.013727339	down	5.3539944	-5.3539944	-2.4206157	9.149806	9.874156	9.769242	7.1420636	7.591363	6.7979317	CCGAAGTTGCCTCTTTTAGGAATCTCTTTGGAATTGGGAGCACGATGACTCTGAGTTTGA	NM_002775	5654	HTRA1	ARMD7|CARASIL|HtrA|L56|ORF480|PRSS11	Homo sapiens HtrA serine peptidase 1 (HTRA1), mRNA [NM_002775]	hs|chr10:124274338-124274397	coding	ENST00000420892
A_23_P200310	0.014861495	up	8.254387	8.254387	3.045161	3.8668818	3.758732	3.8889437	7.496579	6.9197593	6.2337036	AGATGGACTATTTGCTCCTTTGCCTAACTTACTCATACTGTAAGCAGATTAGTGCTCAGG	NM_017779	55635	DEPDC1	DEP.8|DEPDC1-V2|DEPDC1A|SDP35	Homo sapiens DEP domain containing 1 (DEPDC1), transcript variant 2, mRNA [NM_017779]	hs|chr1:68939848-68939814	coding	ENST00000489862
A_24_P132383	0.04227186	down	5.0787363	-5.0787363	-2.3444695	8.636192	7.9403763	8.047934	5.456143	6.4829826	5.6519675	TTCTTCTGGGTAGATACAGGATAAGATAGATACAGGGTAAAATGTTGAGCACTTTGTACA	NM_175571	155038	GIMAP8	IAN-9|IAN6|IAN9|IANT	Homo sapiens GTPase, IMAP family member 8 (GIMAP8), mRNA [NM_175571]	hs|chr7:150175990-150176049	coding	ENST00000307271
A_23_P48835	0.03925719	up	3.4072292	3.4072292	1.7685989	6.9779005	6.9407983	7.029113	9.342389	8.76494	8.146276	TTATTGTGACTTCTCCAGCCCTGGTCTGAATTTCTTAAGGTTTTATAAACAAATGCTGCT	NM_138555	9493	KIF23	CHO1|KNSL5|MKLP-1|MKLP1	Homo sapiens kinesin family member 23 (KIF23), transcript variant 1, mRNA [NM_138555]	hs|chr15:69740524-69740583	coding	ENST00000260363
A_33_P3221748	0.049377136	up	3.2517884	3.2517884	1.7012334	5.670545	5.740699	7.4446025	7.977815	7.5716286	8.410103	GGCACACACCTGTCTGTAACCTGTTTTGTGCTCTGAAAGCAAATAGTCCTGAGCAAAAAA	NM_001031680	864	RUNX3	AML2|CBFA3|PEBP2aC	Homo sapiens runt-related transcription factor 3 (RUNX3), transcript variant 1, mRNA [NM_001031680]	hs|chr1:25227597-25227538	coding	ENST00000338888
A_33_P3371889	0.02596496	down	4.7836285	-4.7836285	-2.2581053	9.376838	8.875354	8.74127	7.4027233	7.069159	5.747264	GTTACTACTCTTCCCCAGAGCGCAGTGAGTCTTCGGAGCTGTTGGACAGTAATGATGTGA	NM_014840	9891	NUAK1	ARK5	Homo sapiens NUAK family, SNF1-like kinase, 1 (NUAK1), mRNA [NM_014840]	hs|chr12:106461136-106461077	coding	ENST00000261402
CUST_H6L_26450	0.010232725	up	3.278462	3.278462	1.7130191	2.8402271	4.064163	3.7957797	4.902435	5.5967298	5.340064	CAGACACACACAAACATTTCTCAGACGCCAAGAGTTGTTTCAGCTGTTAAAAACATGTCT	ENST00000511311	353322	ANKRD37	Lrp2bp	ankyrin repeat domain 37 [Source:HGNC Symbol;Acc:29593] [ENST00000511311]	hs|chr4:186318500-186318559	coding
A_33_P3373364	0.010755115	down	4.110865	-4.110865	-2.039442	12.134801	12.571857	12.160151	9.679953	10.656588	10.411941	ATGACTGGCATCTGGAGATACCTAACTAATGCATATAGTAGGGACGAGTTCATCAATACC	NM_013943	25932	CLIC4	CLIC4L|H1|MTCLIC|huH1|p64H1	Homo sapiens chloride intracellular channel 4 (CLIC4), mRNA [NM_013943]	hs|chr1:25167306-25167365	coding	ENST00000422221
A_33_P3259042	7.037927E-4	down	20.579762	-20.579762	-4.3631544	10.022234	10.8105	9.494638	5.8786426	6.4014482	4.957819	AGACAGCAGTCATGGTGCCGGGGGAAACCCTTGTCCCAAAAGCCCATGTGTACAGCAAAA	NM_001146312	93649	MYOCD	MYCD	Homo sapiens myocardin (MYOCD), transcript variant 1, mRNA [NM_001146312]	hs|chr17:12659814-12659873	coding	ENST00000395988
CUST_H6L_29344	0.018222008	up	5.242644	5.242644	2.3902946	6.4092083	5.975276	6.2960463	8.837506	8.912255	8.101653	CTTGGGTCGAATTTCTCCTGTACCAAGTCCAGAATCTGCATATACTGCAGAAACCACTTC	NM_006716	10926	DBF4	ASK|CHIF|DBF4A|ZDBF1	Homo sapiens DBF4 zinc finger (DBF4), mRNA [NM_006716]	hs|chr7:87514368-87514427	coding
A_24_P9321	0.029110435	up	29.61445	29.61445	4.8882294	7.057432	6.9054418	8.785991	12.987446	12.442206	11.983897	GAGCTGCTAATCCGGAAGCTACCTTTTCAGCGCTTGGTACGGGAGATCGCACAGGACTTT	NM_003533	8354	HIST1H3I	H3.f|H3/f|H3FF	Homo sapiens histone cluster 1, H3i (HIST1H3I), mRNA [NM_003533]	hs|chr6:27839916-27839857	coding	ENST00000616365
A_23_P200874	0.004368698	up	3.3937826	3.3937826	1.7628942	6.9318466	7.259984	6.9454618	8.925181	8.9419	8.558894	CTAGGGATTATAGCCAGGACTCTAATCTGCCTACCATGCCATTTAACAAGAGATCCCACT	NM_022778	64793	CEP85	CCDC21	Homo sapiens centrosomal protein 85kDa (CEP85), transcript variant 1, mRNA [NM_022778]	hs|chr1:26604377-26604436	coding	ENST00000476272
A_24_P940006	0.023925064	down	3.6938643	-3.6938643	-1.8851309	7.9463115	7.3164873	8.546651	6.0536203	5.9494133	6.151023	TCTTGTTCTTTCCTTTCCATATCCCAGTATAATCTCTGTTAATCAACAGGACTACCCCAA	NM_001406	1949	EFNB3	EFL6|EPLG8|LERK8	Homo sapiens ephrin-B3 (EFNB3), mRNA [NM_001406]	hs|chr17:7614123-7614182	coding	ENST00000226091
A_24_P304423	0.038516488	down	7.108356	-7.108356	-2.829516	7.374166	9.723339	8.977456	4.9146566	7.6462426	5.0255156	TCAGCAGTCTTCCAACCCAATTATTTAAGTGCTGCTTTTGTGATTTCTTGAAGGTGAAGA	NM_000618	3479	IGF1	IGF-I|IGFI|MGF	Homo sapiens insulin-like growth factor 1 (somatomedin C) (IGF1), transcript variant 4, mRNA [NM_000618]	hs|chr12:102874149-102869571	coding	ENST00000307046
A_24_P75127	0.03177778	down	5.6615143	-5.6615143	-2.501188	4.3498297	5.344714	5.7116413	2.0194128	3.5354502	2.3477578	TCCTACAAGGGGAGGCTTTCTCCTACCTGGTGGAACCTGTAGGAGGCAGCATTCAGCTAG	NM_001291815	256158	HMCN2		Homo sapiens hemicentin 2 (HMCN2), mRNA [NM_001291815]	hs|chr9:133284139-133284198	coding	ENST00000487727
A_24_P230938	5.9093966E-4	down	5.28557	-5.28557	-2.402059	3.7520373	3.6863482	4.433876	1.2569631	1.2695658	2.139555	TATAGCCAACTTTATGGATCTTCATTTTCAACTCCAGGATTTAATTCCATATAGTGCCTG	BC022054	118812	MORN4	C10orf83|bA548K23.4|rtp	Homo sapiens MORN repeat containing 4, mRNA (cDNA clone IMAGE:4690584), complete cds. [BC022054]	hs|chr10:99379274-99379215	coding	ENST00000370635
A_33_P3240538	0.004165156	down	6.392369	-6.392369	-2.6763506	7.1594286	7.1195035	6.644326	4.6453524	4.0968456	4.1520114	GGAGGTTTTGCTTCTTCTTTAGATAACAACTTGTTTGCCCAAAAGAATCCTAATTTGTAC	NM_016262	51175	TUBE1	TUBE|dJ142L7.2	Homo sapiens tubulin, epsilon 1 (TUBE1), mRNA [NM_016262]	hs|chr6:112392126-112392067	coding	ENST00000368662
A_23_P501547	2.1864439E-4	down	2.447436	-2.447436	-1.2912712	6.3122725	6.5359488	6.236697	4.983006	5.267038	4.9610615	CACTAGCCTGAATTTTGCTTGAAGATCACTTTGTCTTGGAAATGACTAGAGAGGCAGAGG	NM_015270	112	ADCY6	AC6|LCCS8	Homo sapiens adenylate cyclase 6 (ADCY6), transcript variant 1, mRNA [NM_015270]	hs|chr12:49160628-49160569	coding	ENST00000307885
A_33_P3260605	0.0065792506	down	5.6714344	-5.6714344	-2.5037136	7.8227243	8.13037	7.5231533	5.6341777	5.244436	5.0864935	CAAAAGTGTTGTTGCTGGCAGACCGAGTAGTCATTAAACAGATAATAACATCAAGAAATA	NM_003798	8727	CTNNAL1	ACRP|CLLP|alpha-CATU	Homo sapiens catenin (cadherin-associated protein), alpha-like 1 (CTNNAL1), transcript variant 1, mRNA [NM_003798]	hs|chr9:111754973-111754914	coding	ENST00000374593
A_23_P79794	0.008699969	down	3.3199885	-3.3199885	-1.7311782	5.635559	6.5329337	5.9967093	4.229016	4.654026	4.0886264	CCAAAAGATAGATCAGGACGACAGCCTTTAGTTTTCCTGAAATCACCAGGTCAGGCACAA	NM_021809	60436	TGIF2		Homo sapiens TGFB-induced factor homeobox 2 (TGIF2), transcript variant 2, mRNA [NM_021809]	hs|chr20:35221586-35221645	coding	ENST00000611732
A_24_P943613	0.024261558	down	8.205242	-8.205242	-3.0365458	6.812999	7.354554	6.0108542	4.435471	3.3797061	3.253592	GGGCATCTTATTACTGTTACTCAAAAACATTGACTCTGCATCAAGAAAGAAACAAGAAAG	NM_015173	23216	TBC1D1	TBC|TBC1	Homo sapiens TBC1 (tre-2/USP6, BUB2, cdc16) domain family, member 1 (TBC1D1), transcript variant 1, mRNA [NM_015173]	hs|chr4:38140705-38140764	coding	ENST00000261439
A_23_P323227	0.037922155	up	4.1575255	4.1575255	2.055725	9.512038	9.621391	10.511883	12.276069	11.688072	11.848346	ACTTGGACCTCATCTGCCGAGCACACCAGGTGGTAGAAGACGGCTACGAGTTCTTTGCCA	NM_001008709	5499	PPP1CA	PP-1A|PP1A|PP1alpha|PPP1A	Homo sapiens protein phosphatase 1, catalytic subunit, alpha isozyme (PPP1CA), transcript variant 3, mRNA [NM_001008709]	hs|chr11:67166439-67166297	coding	ENST00000526510
A_23_P157736	0.0036467745	down	5.6548595	-5.6548595	-2.4994912	3.4852662	3.796704	3.9972668	1.2619594	1.2664357	1.2523686	AATAGGTCGTTTCCAAGTCACCCGTTTTGGATGTGCATTTCATGTGACAATACAGATGAC	NM_032728	84814	PPAPDC3	C9orf67|NET39	Homo sapiens phosphatidic acid phosphatase type 2 domain containing 3 (PPAPDC3), mRNA [NM_032728]	hs|chr9:134184578-134184637	coding	ENST00000372264
A_33_P3415086	0.022397999	down	2.1591225	-2.1591225	-1.110445	8.567336	8.52183	7.888304	7.1198096	7.557399	6.9689264	TCTCGCTATAGCCTGTCTATCTACAGGAGATCTCGCTACAGCCGATCTCCCTACAGACGA	ENST00000442518					hs|chr11:094771189-094771248	coding	ENST00000442518
A_23_P361014	0.01167536	down	9.838618	-9.838618	-3.2984557	6.9118414	7.266158	7.894956	4.2000422	4.034558	3.942989	TTTGGTTGTTGACAATGAAGCACCATTATGTGACTCTTCATATAACCCTTTTTTCTACGG	NM_020856	57616	TSHZ3	TSH3|ZNF537	Homo sapiens teashirt zinc finger homeobox 3 (TSHZ3), mRNA [NM_020856]	hs|chr19:31765938-31765879	coding	ENST00000240587
A_33_P3225567	0.0022399244	up	2.2859652	2.2859652	1.1928034	4.363779	4.2381597	3.4916089	5.4756517	5.5398436	4.656462	TTTCTTGGTTTTAAGGCATCTCGAATGCCCCTTGAAAATGTAGTTTTCCCTGGTGGTGGG	NM_024917	79979	TRMT2B	CXorf34|dJ341D10.3	Homo sapiens tRNA methyltransferase 2 homolog B (S. cerevisiae) (TRMT2B), transcript variant 1, mRNA [NM_024917]	hs|chrX:100264735-100264676	coding	ENST00000372936
A_33_P3423365	0.027969215	down	5.818855	-5.818855	-2.5407352	13.361726	13.338566	11.707187	10.063062	10.810172	9.912039	TCTTTGTCTGGGTTGGAAAGGATTCTCAAGAAGAAGAAAAGACAGAAGCCTTGACTTCTG	NM_001127663	2934	GSN	ADF|AGEL	Homo sapiens gelsolin (GSN), transcript variant 4, mRNA [NM_001127663]	hs|chr9:124093667-124093726	coding	ENST00000449733
A_23_P2181	4.057267E-4	down	2.2841518	-2.2841518	-1.1916585	5.9474344	6.2041106	5.254125	4.765585	4.9668365	4.098272	CTTGCTTGGAGGCTGGCAAGAGCTCCATTTCAGTATCTTTCTCCGTGGTTTTGTGAAATA	NM_016229	51700	CYB5R2	B5R.2	Homo sapiens cytochrome b5 reductase 2 (CYB5R2), transcript variant 2, mRNA [NM_016229]	hs|chr11:7686411-7686352	coding	ENST00000526084
A_33_P3296831	0.03531209	up	4.300326	4.300326	2.104446	5.099818	5.2666883	6.5348434	7.1395044	8.105003	7.9701786	TGAGATCCTGATGAAGCTGAAAGAGAGCCTGGAGCTGATGGAGTTGGTGCCGCAGCCACT	NM_001204186	7161	TP73	P73	Homo sapiens tumor protein p73 (TP73), transcript variant 10, mRNA [NM_001204186]	hs|chr1:3645911-3645970	coding	ENST00000378290
A_24_P213548	0.003857862	down	2.2433825	-2.2433825	-1.1656755	8.389883	8.911113	8.057205	7.2703223	7.841637	6.749212	GCTATAGAAAAACATCTTATTAAGAAGTCTCGTGGAGGTCTTACCTTTATTGGAGAATGG	NM_006699	10905	MAN1A2	MAN1B	Homo sapiens mannosidase, alpha, class 1A, member 2 (MAN1A2), mRNA [NM_006699]	hs|chr1:118039385-118039444	coding	ENST00000356554
A_23_P121011	0.0057717203	down	3.0141459	-3.0141459	-1.5917492	9.963745	9.839926	10.092861	8.495662	8.367407	8.258217	GCGTGATGTTCCTTAGCCCAAAGACGGTGAGACAGGGCTGAAATCAGGTGGCTTCTGCCA	NM_033027	64651	CSRNP1	AXUD1|CSRNP-1|FAM130B|TAIP-3|URAX1	Homo sapiens cysteine-serine-rich nuclear protein 1 (CSRNP1), mRNA [NM_033027]	hs|chr3:39184219-39184160	coding	ENST00000514182
A_23_P99747	0.047390334	down	5.5928955	-5.5928955	-2.4835954	9.423939	10.763915	8.355648	6.683105	7.4635067	6.9461036	GATCTCATTCCTAGGCACCAGCAAGTGTTTAGCACGAATCAGTACTTCAGTGGAGTGAAA	NM_004196	8814	CDKL1	KKIALRE|P42	Homo sapiens cyclin-dependent kinase-like 1 (CDC2-related kinase) (CDKL1), transcript variant 1, mRNA [NM_004196]	hs|chr14:50805745-50805686	coding	ENST00000542671
A_23_P110802	0.026220867	up	5.9214005	5.9214005	2.5659385	5.684457	5.1130095	5.751352	8.6906395	8.086253	7.469743	TTTACATTTCTGGCAATCTCAACTCTTATTTGGAATACTTCTGTGCATTTGTCTGTCCAC	NM_022909	64946	CENPH		Homo sapiens centromere protein H (CENPH), mRNA [NM_022909]	hs|chr5:68505649-68505708	coding	ENST00000283006
A_32_P100439	0.009258373	down	6.632717	-6.632717	-2.7296	7.82476	8.072765	6.997101	4.7414813	5.179362	4.7849836	CTGAGAGTGAGGACCTCATCCGACCATGTAATTACCATTCGCTTGCTATTAAAGAGCCTT	NM_152793	222166	MTURN	C7orf41|Ells1	Homo sapiens maturin, neural progenitor differentiation regulator homolog (Xenopus) (MTURN), mRNA [NM_152793]	hs|chr7:30202311-30202370	coding	ENST00000324489
A_33_P3377090	0.024944069	down	3.0815818	-3.0815818	-1.623671	8.449511	9.423676	9.849166	6.998953	8.140576	7.711808	ATTCTAAAAAACTAGCTGCTGGACATGAACTACAGCCACTAGCCATTGTGGACCAGCAAC	ENST00000511478				gap junction protein, alpha 1, 43kDa pseudogene 1 [Source:HGNC Symbol;Acc:HGNC:4275] [ENST00000511478]	hs|chr5:108387134-108387075	coding	ENST00000511478
A_23_P169978	0.0442952	down	12.352929	-12.352929	-3.6267812	6.7967496	6.2224803	5.8014574	1.5930674	3.4638524	2.8834221	CGCTTTATACAGACATCAGTTCCATGGTGTTAATTTGAAATGCCTTAATGGCAGGCAAAA	NM_020747	57507	ZNF608	NY-REN-36	Homo sapiens zinc finger protein 608 (ZNF608), mRNA [NM_020747]	hs|chr5:123973545-123973486	coding	ENST00000505686
A_33_P3281444	0.04038861	up	5.8715987	5.8715987	2.5537534	6.6676188	6.4654717	8.937981	8.217168	9.811964	11.703199	CAAAAGCCCCTAAGCTCTTCATCTATTATGCATCCAGTTTGCAAAGTGGGGTCCCATCAA	ENST00000468879				immunoglobulin kappa variable 1D-43 [Source:HGNC Symbol;Acc:HGNC:5758] [ENST00000468879]	hs|chr2:90249232-90249291	coding	ENST00000468879
CUST_H6L_27258	0.0059566344	down	3.7749565	-3.7749565	-1.91646	7.252664	7.7431498	6.7074604	5.0435834	6.017765	4.8925457	AGACGAAACTCTGCAACTTGGCAACGGTGGCCAGTTTTCGTAATGAAACAGTCTTTAGTA	NM_001098811	23176	8-Sep	2-Sep	Homo sapiens septin 8 (SEPT8), transcript variant 1, mRNA [NM_001098811]	hs|chr5:132087318-132087259	coding
A_33_P3352307	0.033371817	up	4.7388463	4.7388463	2.244536	6.7144575	6.3786836	7.5011973	9.716577	8.561207	9.050165	AACAGCTGCGGGCTGAGAATGGGCTCCTCATGACACCTTGCTACACAGCCAACTTTGTGG	NM_002953	6195	RPS6KA1	HU-1|MAPKAPK1A|RSK|RSK1|p90Rsk	Homo sapiens ribosomal protein S6 kinase, 90kDa, polypeptide 1 (RPS6KA1), transcript variant 1, mRNA [NM_002953]	hs|chr1:26898034-26898093	coding	ENST00000530305
A_23_P43337	0.008940036	down	21.663498	-21.663498	-4.4371943	7.7820215	8.7246	5.6104794	2.9336967	3.8538723	2.0179503	ACAAGGGAAATGGCAAACAAAAGACTGTAGGAGAGCCAAACCTCATAATTATGTGTGTTC	NM_144966	158326	FREM1	BNAR|C9orf143|C9orf145|C9orf154|MOTA|TILRR|TRIGNO2	Homo sapiens FRAS1 related extracellular matrix 1 (FREM1), transcript variant 1, mRNA [NM_144966]	hs|chr9:14737466-14737407	coding	ENST00000380880
A_33_P3253975	0.034959354	down	3.3844495	-3.3844495	-1.7589211	8.549438	8.807567	7.537916	7.3403354	7.1137247	5.1640987	GATGAAGAATATAAACGTGTTGATTTTAGCAAAGTTCCAAAGCTGAAGACAGTTTTCCAG	NM_000019	38	ACAT1	ACAT|MAT|T2|THIL	Homo sapiens acetyl-CoA acetyltransferase 1 (ACAT1), mRNA [NM_000019]	hs|chr11:108012358-108012417	coding	ENST00000533610
A_23_P356554	0.0066527193	down	14.506166	-14.506166	-3.8585944	10.717669	11.592334	9.673863	7.153002	7.1016474	6.153432	ATCACAAAACAAGAATCTTTCCAAAGTTGTCTCATTCAGCAATGTTAAGGCATCTGTATC	NM_004282	9532	BAG2	BAG-2|dJ417I1.2	Homo sapiens BCL2-associated athanogene 2 (BAG2), mRNA [NM_004282]	hs|chr6:57049439-57049498	coding	ENST00000370693
A_23_P146572	0.023498131	down	4.1071086	-4.1071086	-2.0381231	10.600383	10.231123	9.875056	9.145954	8.12015	7.326088	CACTAAAAACATGTTTTGATGCTGTGTGCTTTTGGCTGGGCCTCGGGCTCCAGGCCCTGG	NM_015392	56654	NPDC1	CAB|CAB-|CAB-1|CAB1|NPDC-1	Homo sapiens neural proliferation, differentiation and control, 1 (NPDC1), mRNA [NM_015392]	hs|chr9:139934150-139934091	coding	ENST00000371601
A_23_P251132	0.015038245	down	9.614908	-9.614908	-3.265273	5.273658	3.869109	4.472274	1.2738234	1.2667524	1.2786448	GTCTTGCCAGAAAATACATGTACAGCAGCTAAAGGTTGTTTCTGTTGAGTGCTGAAAAAT	NM_018968	54221	SNTG2	G2SYN|SYN5	Homo sapiens syntrophin, gamma 2 (SNTG2), mRNA [NM_018968]	hs|chr2:1371215-1371274	coding	ENST00000308624
CUST_H6L_29346	0.046261024	down	7.406809	-7.406809	-2.8888521	7.77581	7.001569	5.9040895	3.665141	4.3711843	3.9785855	CAAGACCAAAAAGGAGTAAACGGCAGCTTCGTCGATATCCTCGTAATGTAGAAGAAGAAA	NM_021721	53616	ADAM22	ADAM 22|MDC2	Homo sapiens ADAM metallopeptidase domain 22 (ADAM22), transcript variant 5, mRNA [NM_021721]	hs|chr7:87754949-87757950	coding
A_32_P2452	0.0071590934	down	10.838633	-10.838633	-3.4381108	9.022457	9.034893	8.99598	5.041157	6.056356	5.6414833	GTACATTTTTGTTACTTTGGCTGTGCCCGTTAGAATTTATCTTCCATAAAGTATTTCTCC	NM_175861	83857	TMTC1	ARG99|OLF|TMTC1A	Homo sapiens transmembrane and tetratricopeptide repeat containing 1 (TMTC1), transcript variant 2, mRNA [NM_175861]	hs|chr12:29653922-29653863	coding	ENST00000256062
A_23_P80902	0.003686592	up	16.882744	16.882744	4.0774775	1.7191504	3.4497404	2.0582285	6.2903266	7.234583	5.9346437	ATTCTGCATCCATATACACCCTGTGACAGTCAGCAGTCTGCTATTAAGTGGCCTACTTCA	NM_020242	56992	KIF15	HKLP2|KNSL7|NY-BR-62	Homo sapiens kinesin family member 15 (KIF15), mRNA [NM_020242]	hs|chr3:44894386-44894445	coding	ENST00000453693
A_23_P135499	3.7541898E-4	down	4.6184444	-4.6184444	-2.207407	11.917296	12.811251	11.885541	9.626814	10.627636	9.737415	CTTCCCTTTTTTGATGTAGATGCAGATATTCTATACAGTTCTGTTGTCTTTTACTAGGAC	NM_013943	25932	CLIC4	CLIC4L|H1|MTCLIC|huH1|p64H1	Homo sapiens chloride intracellular channel 4 (CLIC4), mRNA [NM_013943]	hs|chr1:25170053-25170112	coding	ENST00000374379
A_23_P21618	0.013825255	down	23.835371	-23.835371	-4.575032	7.913203	8.452222	6.9706388	3.8409498	4.460592	1.3094258	TTTTAATGGAACCCTATTTTATAATGGTACGTTACTGAATGTGTTTCATATGCGTGACCG	NM_015009	23024	PDZRN3	LNX3|SEMACAP3|SEMCAP3	Homo sapiens PDZ domain containing ring finger 3 (PDZRN3), transcript variant 1, mRNA [NM_015009]	hs|chr3:73432112-73432053	coding	ENST00000263666
A_23_P257583	0.010158897	down	4.4845915	-4.4845915	-2.1649766	8.017088	7.453453	7.4343333	5.5287538	5.708292	5.1728992	CACAAGAAATAACTCTCAGCCTCAAGGGAAAACTTCCTCCTAGTGCAGCCCTATTCTTTA	NM_015689	27147	DENND2A	FAM31D|KIAA1277	Homo sapiens DENN/MADD domain containing 2A (DENND2A), mRNA [NM_015689]	hs|chr7:140218518-140218459	coding	ENST00000496613
A_33_P3599591	0.021013062	down	6.3670335	-6.3670335	-2.6706214	7.773858	8.073479	8.717394	5.867633	5.1817894	5.5034456	GGTATTTCTAATTAATATGATGTTGAAACCTGTTTGGCACCTTCTGGAAGCTACCAAAAA	NM_002581	5069	PAPPA	ASBABP2|DIPLA1|IGFBP-4ase|PAPA|PAPP-A|PAPPA1	Homo sapiens pregnancy-associated plasma protein A, pappalysin 1 (PAPPA), mRNA [NM_002581]	hs|chr9:119164007-119164066	coding	ENST00000328252
A_32_P141768	0.0050193574	down	3.3531	-3.3531	-1.7454956	5.3577137	5.38187	5.279007	3.832431	3.426992	3.5226815	GCTGTCATGTCACCCTAGGGTACTGTCGCTCTGTCATGTGTAGCAATCTTTCCAAATTTT	NM_020133	56895	AGPAT4	1-AGPAT4|LPAAT-delta|dJ473J16.2	Homo sapiens 1-acylglycerol-3-phosphate O-acyltransferase 4 (AGPAT4), mRNA [NM_020133]	hs|chr6:161551171-161551112	coding	ENST00000320285
A_24_P261169	0.013626085	up	2.72196	2.72196	1.4446459	5.6601844	5.2586226	6.260828	7.279295	6.869533	7.364745	AACTTCCTTTTGCTAAATGCATTCTTTCTGCTTTTAGAAATGTAGACATAAACACTCCCC	NM_006378	10507	SEMA4D	C9orf164|CD100|M-sema-G|SEMAJ|coll-4	Homo sapiens sema domain, immunoglobulin domain (Ig), transmembrane domain (TM) and short cytoplasmic domain, (semaphorin) 4D (SEMA4D), transcript variant 1, mRNA [NM_006378]	hs|chr9:91992983-91992924	coding	ENST00000422704
A_33_P3345414	0.048456885	up	2.2811131	2.2811131	1.189738	4.0424814	2.775087	3.9448001	5.537531	4.20184	4.592213	ATGAACTGGTAATGTAATTGCTGTTTGTGAGACAAAACTCAGTCGTGATGTACAGGGAGC	ENST00000373626	6191	RPS4X	CCG2|DXS306|RPS4|S4|SCAR|SCR10	ribosomal protein S4, X-linked [Source:HGNC Symbol;Acc:HGNC:10424] [ENST00000373626]	hs|chrX:71494164-71494105	coding	ENST00000373626
A_23_P258018	0.013643455	down	5.1965203	-5.1965203	-2.3775458	6.632443	8.282228	6.7220078	4.7871366	5.4845123	4.2323933	ACCATGTTTCTGAACCTGTTTGGGGAGAAGCTGAGCGGTACCGACGCCGAGGAGACCATT	NM_002477	4636	MYL5		Homo sapiens myosin, light chain 5, regulatory (MYL5), mRNA [NM_002477]	hs|chr4:673771-674320	coding	ENST00000513662
A_33_P3424187	0.0319409	down	2.146501	-2.146501	-1.1019869	4.7810297	5.092685	6.0447087	3.5946279	4.374728	4.643106	GCAGGCAGTGGCATCAGCAGTATCAACATGGCCCTAGAGATCAACGGGGTGGTCTACACT	NM_001017363	138715	ARID3C		Homo sapiens AT rich interactive domain 3C (BRIGHT-like) (ARID3C), mRNA [NM_001017363]	hs|chr9:34622077-34622018	coding	ENST00000378909
A_24_P320103	0.01855604	up	2.1652663	2.1652663	1.1145444	5.4327655	5.4085183	5.9225583	6.3452353	6.8253446	6.9368954	TCAAATATGCCTGGGGCAGGACTAGGAATATGGACCAAAAGGAAGATCGAAGTAGGTGAA	NM_004991	2122	MECOM	AML1-EVI-1|EVI1|MDS1|MDS1-EVI1|PRDM3	Homo sapiens MDS1 and EVI1 complex locus (MECOM), transcript variant 4, mRNA [NM_004991]	hs|chr3:169099097-169099038	coding	ENST00000485957
A_23_P338534	0.012959276	down	4.965044	-4.965044	-2.3118064	6.0497265	6.137868	5.629662	3.2675211	4.2755837	3.3387318	CACCGAGAATGTGCACAGACTCTTCACCTCCGGGAAAGACACTGAGGCAGTGGAGACAGA	NM_022462	64344	HIF3A	HIF-3A|IPAS|MOP7|PASD7|bHLHe17	Homo sapiens hypoxia inducible factor 3, alpha subunit (HIF3A), transcript variant 2, mRNA [NM_022462]	hs|chr19:46828821-46828880	coding	ENST00000244302
A_33_P3217819	0.03609914	up	12.613505	12.613505	3.6568973	3.003766	2.9039707	4.5265355	6.3887224	7.911401	7.104842	GAAGATTCCTATGGAAGACAGACATAATATCCAGACACATACAAACTATTTGGCTATGCT	NM_057749	9134	CCNE2	CYCE2	Homo sapiens cyclin E2 (CCNE2), mRNA [NM_057749]	hs|chr8:95894420-95894361	coding	ENST00000611101
A_23_P70249	0.021835288	up	34.457207	34.457207	5.106734	1.351244	3.171352	1.9393951	7.966859	7.765294	6.050039	CAAACCCAAGATTATTAAAAGATGTCTCTGCAAACCAACAGGCTACCAACTTGTATCCAG	NM_001790	995	CDC25C	CDC25|PPP1R60	Homo sapiens cell division cycle 25C (CDC25C), transcript variant 1, mRNA [NM_001790]	hs|chr5:137621299-137621240	coding	ENST00000323760
A_24_P120251	1.0156579E-4	down	5.526192	-5.526192	-2.4662857	8.691107	8.556318	8.036493	6.201138	6.0640197	5.6199036	CATCTGCCTCATCAGAGTAGTCATGCAACTATCCAAGATACTGTGTGGAAGCTATTCAGT	NM_138786	116441	TM4SF18	L6D	Homo sapiens transmembrane 4 L six family member 18 (TM4SF18), transcript variant 1, mRNA [NM_138786]	hs|chr3:149040112-149040053	coding	ENST00000470080
CUST_H6L_21384	0.024032874	up	6.8368564	6.8368564	2.773333	4.1967044	4.0611854	4.657682	7.76347	6.7587967	6.7133045	AGATACTTTCCTTTATGGGGCCCAGACTGTTTACAGGAATTTCACTATGAATACAAAGGT	NM_001130009	348654	GEN1	Gen	Homo sapiens GEN1 Holliday junction 5' flap endonuclease (GEN1), transcript variant 2, mRNA [NM_001130009]	hs|chr2:17946283-17947846	coding
A_24_P60972	0.0023900827	down	2.7107842	-2.7107842	-1.4387102	6.6954336	6.592328	6.021919	5.323374	5.2278256	4.442351	AGAAAGGTGTTTTCAAAAGTATTTGGCCGTAGATTTTCACATCCATCATAAGGTTGGCAT	NM_139246	158427	TSTD2	C9orf97	Homo sapiens thiosulfate sulfurtransferase (rhodanese)-like domain containing 2 (TSTD2), mRNA [NM_139246]	hs|chr9:100362808-100362749	coding	ENST00000341170
CUST_H6L_16279	0.008068433	down	4.507777	-4.507777	-2.1724162	7.145278	7.691144	6.887111	4.685451	5.430749	5.090086	AGGAGTGGGGTCTGACTCTCCAGGGATGTGGATGGAACAACAGCCCTGTTTGCACTGAGT	ENST00000557058	3679	ITGA7		integrin, alpha 7 [Source:HGNC Symbol;Acc:6143] [ENST00000557058]	hs|chr12:56088777-56088718	coding
CUST_H6L_20942	0.009776307	up	3.4157379	3.4157379	1.7721972	7.7146363	7.2177963	8.271709	9.375206	9.335869	9.809658	CACCTCATTCTTGCTGCTTCAGCCCCTATCACATAGCTCACTGGAAAATGATGTTAAAGT	NM_001288763	284348	LYPD5	PRO4356	Homo sapiens LY6/PLAUR domain containing 5 (LYPD5), transcript variant C, mRNA [NM_001288763]	hs|chr19:44301707-44301648	coding
CUST_H6L_12949	0.0039376286	up	2.5323386	2.5323386	1.3404703	10.635282	10.612906	10.31577	12.124126	11.948764	11.512477	TCCGAAGAAAGAAATCAATCGAGTTTTATACTCCCTGGCAAAGAAGGGCAAGCTACAGAA	NM_015841	103	ADAR	ADAR1|AGS6|DRADA|DSH|DSRAD|G1P1|IFI-4|IFI4|K88DSRBP|P136	Homo sapiens adenosine deaminase, RNA-specific (ADAR), transcript variant 3, mRNA [NM_015841]	hs|chr1:154574617-154574558	coding
A_23_P69012	0.005736062	up	7.149666	7.149666	2.8378758	1.7238425	1.2917014	1.1902938	4.956158	4.0843496	3.6789582	CAGAAAAGTTGCAGCCAAATCTTCAACTACCTAGGAAGACAAATGCCTAGGGAGAGCTGT	NM_005201	1237	CCR8	CC-CKR-8|CCR-8|CDw198|CKRL1|CMKBR8|CMKBRL2|CY6|GPRCY6|TER1	Homo sapiens chemokine (C-C motif) receptor 8 (CCR8), mRNA [NM_005201]	hs|chr3:39374768-39374827	coding	ENST00000326306
A_23_P118834	0.005841489	up	56.637703	56.637703	5.823691	3.9139285	3.923953	4.333126	10.49341	9.78349	9.365179	TGTGAGGCGATTATTTTAAGTAATTATCTTACCAAGCCCAAGACTGGTTTTAAAGTTACC	NM_001067	7153	TOP2A	TOP2|TP2A	Homo sapiens topoisomerase (DNA) II alpha 170kDa (TOP2A), mRNA [NM_001067]	hs|chr17:38545768-38545709	coding	ENST00000423485
A_23_P95302	0.030331817	up	2.0823867	2.0823867	1.058238	5.906604	5.9024353	5.5949144	7.1868777	6.5855355	6.8062525	AAGTAAGGTTGAGCCTGACTGTAAACCTAGAACTGCGGAAGGACTGGGACTTTTGTACAA	NM_181578	5985	RFC5	RFC36	Homo sapiens replication factor C (activator 1) 5, 36.5kDa (RFC5), transcript variant 2, mRNA [NM_181578]	hs|chr12:118469774-118469833	coding	ENST00000392542
A_24_P206317	0.008504103	down	23.161406	-23.161406	-4.533651	6.2536077	6.582112	6.125898	1.2420182	2.887286	1.2313617	AGCCTGGAGGAAATACAGCTTGTTCATTCTGAACATCACTCACTGTTGTATGGCACCAAC	NM_058176	9734	HDAC9	HD7|HD7b|HD9|HDAC|HDAC7|HDAC7B|HDAC9B|HDAC9FL|HDRP|MITR	Homo sapiens histone deacetylase 9 (HDAC9), transcript variant 1, mRNA [NM_058176]	hs|chr7:18801801-18801860	coding	ENST00000461159
A_33_P3397865	0.04644482	up	2.0626552	2.0626552	1.0445026	7.7937913	7.7486024	7.83296	9.027953	9.06749	8.413417	GGAAGCCTGGGAGTGTTTGTCCCATCGGTAGCTTGAAATAAACGCTCCCCTCAGACACCC	NM_001291774	7138	TNNT1	ANM|NEM5|STNT|TNT|TNTS	Homo sapiens troponin T type 1 (skeletal, slow) (TNNT1), transcript variant 4, mRNA [NM_001291774]	hs|chr19:55644255-55644196	coding	ENST00000588981
A_23_P166526	0.024198858	up	2.9701483	2.9701483	1.570535	3.8859353	3.9249375	4.1285834	5.761001	5.684128	5.205932	AAGTCGATAATGAGGAACACACCCTTGTTCCCGTCATTCACGTATAAAGAGTGGCTACCT	NM_015653	26150	RIBC2	C22orf11|TRIB	Homo sapiens RIB43A domain with coiled-coils 2 (RIBC2), mRNA [NM_015653]	hs|chr22:45828233-45828292	coding	ENST00000614167
A_24_P328492	0.018011061	down	2.8648078	-2.8648078	-1.5184383	7.76347	8.160936	6.873014	6.3740296	6.2380724	5.630003	CCCTGAAGATCATATACCAAAGTGTTTGAGAACTTCATCCAAACCTACTTTAAAGCATTA	NM_144949	9655	SOCS5	CIS6|CISH6|Cish5|SOCS-5	Homo sapiens suppressor of cytokine signaling 5 (SOCS5), transcript variant 2, mRNA [NM_144949]	hs|chr2:46989289-46989348	coding	ENST00000394861
A_33_P3302916	0.025895396	down	14.790297	-14.790297	-3.886579	6.121035	6.2560825	5.2753024	1.2346609	3.5556982	1.2023245	GCACTGAGTTTTGGGTCAAACCTATTTTCTTAAATGAAGTTGTAACTTCGGTATAACTCA	NM_021813	60468	BACH2	BTBD25	Homo sapiens BTB and CNC homology 1, basic leucine zipper transcription factor 2 (BACH2), transcript variant 1, mRNA [NM_021813]	hs|chr6:90641269-90641210	coding	ENST00000343122
A_33_P3842556	0.031784154	up	2.0226254	2.0226254	1.0162292	6.746483	6.5685062	7.449515	7.561689	7.955556	8.295947	TCACTCCTGGGGGAGAACCACTGACCCAAATGAATTCTAAACCAATCAAATGTCTGGGAA	NM_006060	10320	IKZF1	Hs.54452|IK1|IKAROS|LYF1|LyF-1|PPP1R92|PRO0758|ZNFN1A1	Homo sapiens IKAROS family zinc finger 1 (Ikaros) (IKZF1), transcript variant 1, mRNA [NM_006060]	hs|chr7:50470187-50470246	coding	ENST00000439701
CUST_H6L_21177	0.049823485	up	3.2739947	3.2739947	1.711052	4.779786	5.266126	6.9222727	7.118678	7.0839586	7.898705	CAGCCCAGCTGCTGACGTCCAGGAAGAAAACCTCTGTAAGAGGAAGAGAGGGGACAAATG	ENST00000436504				leukocyte immunoglobulin-like receptor, subfamily B (with TM and ITIM domains), member 3 [Source:HGNC Symbol;Acc:6607] [ENST00000436504]	hs|chr19:54722548-54722489	coding
A_23_P157404	0.049704455	up	3.544494	3.544494	1.8255796	6.711834	7.015551	7.6257906	9.074509	9.138507	8.616897	CTAGGAGGCAGGAAAATGTGACCCAGATGGGGGTGCTATTTGGCTTTTATTCCCTGCCTT	NM_001283	1174	AP1S1	AP19|CLAPS1|EKV3|MEDNIK|SIGMA1A	Homo sapiens adaptor-related protein complex 1, sigma 1 subunit (AP1S1), mRNA [NM_001283]	hs|chr7:100804062-100804121	coding	ENST00000337619
A_33_P3367017	0.012731177	up	2.7123327	2.7123327	1.4395342	6.8654175	6.7376184	6.736847	8.200164	7.9603825	8.497938	CTTCTGTCTGGATGTGATCAGGAATAAGTACGAATGTGAGCTGCAGGGAGCCAAACAGCA	NM_001024957	25855	BRMS1		Homo sapiens breast cancer metastasis suppressor 1 (BRMS1), transcript variant 2, mRNA [NM_001024957]	hs|chr11:66108504-66108445	coding	ENST00000534617
CUST_H6L_13933	0.039809898	down	2.1695342	-2.1695342	-1.1173853	8.20595	8.6305685	7.2564135	7.518506	7.157222	6.065044	TGGAACAAAAATCCCCAGATTCGAAGACACTACAGGAAGATTCACCTGGAGTGAGACAAA	NM_001005368	7580	ZNF32	KOX30	Homo sapiens zinc finger protein 32 (ZNF32), transcript variant 2, mRNA [NM_001005368]	hs|chr10:44140156-44140097	coding
CUST_H6L_18979	0.021727841	down	2.1666944	-2.1666944	-1.1154957	8.616786	8.073805	8.074591	7.565417	6.642084	7.2111936	GAGCAGATACCCTCAACCAGCCAGCTGTCAAAAGTATTTCAAGATAAAATCCAGGCCAAG	ENST00000463178	8131	NPRL3	C16orf35|CGTHBA|HS-40|MARE|NPR3|RMD11	nitrogen permease regulator-like 3 (S. cerevisiae) [Source:HGNC Symbol;Acc:14124] [ENST00000463178]	hs|chr16:134333-134274	coding
A_33_P3255274	0.002263456	down	2.172406	-2.172406	-1.1192937	5.5726676	4.952702	5.382044	4.53907	3.8455894	4.164873	CCTGGGATGTTTCCAGTTTGGGGCTATTCCAAATAAAGCTGCTACGACTATTCATGTACA	NM_017623	26505	CNNM3	ACDP3	Homo sapiens cyclin and CBS domain divalent metal cation transport mediator 3 (CNNM3), transcript variant 1, mRNA [NM_017623]	hs|chr2:97501062-97501121	coding
CUST_H6L_19101	0.026786264	up	10.637282	10.637282	3.4110577	3.0750625	2.670987	3.2319012	7.2689953	6.4077454	5.5343843	TACAAGAGTCTAAAGAAGAAGCCATCAGGACTCTGCAGCGAAAAATTTGTGAGCTGCAAG	NM_006461	10615	SPAG5	DEEPEST|MAP126|hMAP126	Homo sapiens sperm associated antigen 5 (SPAG5), mRNA [NM_006461]	hs|chr17:26906428-26906257	coding
CUST_H6L_30151	0.01614996	up	7.388511	7.388511	2.8852837	1.7169843	2.9947505	2.0653517	5.3036165	5.318631	4.810689	TCCTAACTCCTGCAGAGCTCATTGAAAGATTGGAGCAGGCCTGGATGAATGAAAAGTTTG	NM_032336	84296	GINS4	SLD5	Homo sapiens GINS complex subunit 4 (Sld5 homolog) (GINS4), mRNA [NM_032336]	hs|chr8:41387780-41393900	coding
A_23_P104651	0.008132651	up	30.818596	30.818596	4.9457293	2.1007004	2.7025018	1.362877	7.806995	6.8552804	6.340991	TCACCAGATGATGCAGAGTTGAGATCATCATTGCAAAGTTCTCTGTTCCTGAGGAACTAA	NM_080668	113130	CDCA5	SORORIN	Homo sapiens cell division cycle associated 5 (CDCA5), mRNA [NM_080668]	hs|chr11:64845055-64844996	coding	ENST00000275517
A_23_P129786	0.020274438	up	3.612891	3.612891	1.8531537	6.422839	6.4902153	7.741491	8.120499	8.865269	9.228236	GGCTCCTGTGCTACTTTGCCTTTTGCAAACTTTATTTTCATAGATTGAGAAGTTTTGTAC	NM_001005291	6720	SREBF1	SREBP-1c|SREBP1|bHLHd1	Homo sapiens sterol regulatory element binding transcription factor 1 (SREBF1), transcript variant 1, mRNA [NM_001005291]	hs|chr17:17715478-17715419	coding	ENST00000395751
A_33_P3211739	0.022157004	down	4.591374	-4.591374	-2.198926	8.314466	9.209539	8.633815	6.749785	6.5182405	6.2930183	CAGCAGTGTTTAAATCTAAATACGTTGTGAGTCTGTTATCTGTCCTATCGCGTTTTTTAA	NM_194071	64764	CREB3L2	BBF2H7	Homo sapiens cAMP responsive element binding protein 3-like 2 (CREB3L2), transcript variant 1, mRNA [NM_194071]	hs|chr7:137559941-137559882	coding	ENST00000616381
CUST_H6L_20890	1.87569E-4	down	2.3486955	-2.3486955	-1.2318597	8.448563	8.431177	8.286705	7.241579	7.1671305	7.062156	AAGGATCTTCTGGTCGACCAGACCATCGAAAAGGTCTCCTTTTGTGCTCCTGACCGCAAC	NM_004756	9253	NUMBL	CAG3A|CTG3a|NBL|NUMB-R|NUMBLIKE|NUMBR|TNRC23	Homo sapiens numb homolog (Drosophila)-like (NUMBL), transcript variant 1, mRNA [NM_004756]	hs|chr19:41188635-41186906	coding
A_24_P270496	0.0036750096	down	6.720552	-6.720552	-2.7485797	3.7451546	3.9619741	4.32425	1.2633338	1.2543181	1.267987	TCCAGAGCTAATCAGAAGCATAATATCTCCTGGATATCATGAAGCAAGATATAAGAGAAG	NM_006491	4857	NOVA1	Nova-1	Homo sapiens neuro-oncological ventral antigen 1 (NOVA1), transcript variant 3, mRNA [NM_006491]	hs|chr14:26941540-26939652	coding	ENST00000344429
A_23_P64173	0.031383634	up	2.309668	2.309668	1.2076855	5.5483017	5.232888	6.4406433	7.1754217	6.12076	7.548707	ACCAGGAAGAGATGGAGAAAGTAAAACGTGAAAATGCTACAGTTATGGATAAGACCCGAG	NM_001017534	114769	CARD16	COP|COP1|PSEUDO-ICE	Homo sapiens caspase recruitment domain family, member 16 (CARD16), transcript variant 1, mRNA [NM_001017534]	hs|chr11:104915286-104915227	coding	ENST00000525374
CUST_H6L_20490	0.03493567	down	2.7369328	-2.7369328	-1.45256	7.0270114	7.3107386	6.580812	5.035493	6.251879	5.27351	GTCTTCTTGCAGGTCTGCTGTGCACGTGCTGCAGAACTCCATAGACAGCCTCACTTTGTG	ENST00000587868	126075	CCDC159		coiled-coil domain containing 159 [Source:HGNC Symbol;Acc:26996] [ENST00000587868]	hs|chr19:11464456-11464515	coding
A_24_P143653	0.041557156	down	2.3898797	-2.3898797	-1.256938	10.058607	10.025614	9.492928	8.275194	8.9863	8.544842	TAGGGTCAGGCGACATAGATGGCCCAAAAAATTCTCCTAACAACGTAAATAGTATTAGCA	ENST00000401540					hs|chr2:130751451-130751512	coding	ENST00000401540
A_23_P50946	0.029777892	down	7.907732	-7.907732	-2.983264	10.636763	11.466553	10.203042	7.7772007	7.515593	8.063775	ACCTCTGGAAAGGGTCCCAGCCTAGACTGCTTACCCCATAGCCACATTTGTGGATGAGTG	NM_005855	10267	RAMP1		Homo sapiens receptor (G protein-coupled) activity modifying protein 1 (RAMP1), mRNA [NM_005855]	hs|chr2:238820661-238820720	coding	ENST00000254661
A_33_P3230526	0.011814009	down	3.5224397	-3.5224397	-1.816575	9.185461	9.709974	8.696433	7.286441	7.5970354	7.258667	AGAAACTTCGAGAAGAGAAAGACCGACTCCTAGCCGAGGAGACAGCGGCCACCATCTCAG	NM_015134	23164	MPRIP	M-RIP|MRIP|RHOIP3|RIP3|p116Rip	Homo sapiens myosin phosphatase Rho interacting protein (MPRIP), transcript variant 1, mRNA [NM_015134]	hs|chr17:17075120-17075179	coding	ENST00000341712
CUST_H6L_32786	0.046597023	up	3.729769	3.729769	1.8990862	3.9331563	3.7039807	2.5363991	4.98484	5.970598	4.9153566	CTGCATTGCTTTCTCCTGCAGAAAAATACTATCTATCCTCTCACCGTTGATGGCACTGTC	ENST00000564715	23491	CES3	ES31	carboxylesterase 3 [Source:HGNC Symbol;Acc:1865] [ENST00000564715]	hs|chr16:67000607-67000666	coding
A_23_P213584	0.003959338	up	6.6690702	6.6690702	2.7374856	2.7258368	3.3624487	3.7117069	5.7695475	6.0854335	6.1574693	GCGGGAAGCCATCACTCGCAGACAGGCAGTGGAGCTGAATGTGGTTGCCATTGTCAATGA	NM_002115	3101	HK3	HKIII|HXK3	Homo sapiens hexokinase 3 (white cell) (HK3), mRNA [NM_002115]	hs|chr5:176311064-176310836	coding	ENST00000292432
A_24_P787947	0.041284163	down	2.5861702	-2.5861702	-1.3708172	6.2458034	6.220947	5.2247863	4.421213	4.771152	4.386719	AAGGTAAAGCCTAGAAGAAACTATGAAAGCTATTCTCATGTTACCAAATTCTATCTGCGC	NM_001005404	388403	YPEL2	FKSG4	Homo sapiens yippee-like 2 (Drosophila) (YPEL2), mRNA [NM_001005404]	hs|chr17:57478707-57478766	coding	ENST00000312655
A_33_P3433873	0.037634257	up	4.8253107	4.8253107	2.2706218	5.4522753	5.62265	6.283397	8.203151	8.319258	7.6477823	TGGGATAAATGCCTGAATTTGGTTCTTCTACAGGTGCTATAATAAAGTCCATCTCTCAAT	NM_001287821	55055	ZWILCH	KNTC1AP|hZwilch	Homo sapiens zwilch kinetochore protein (ZWILCH), transcript variant 2, mRNA [NM_001287821]	hs|chr15:66841152-66841211	coding	ENST00000613446
CUST_H6L_16205	0.010755507	up	2.7625892	2.7625892	1.4660211	5.8053055	5.308787	6.4861236	7.336601	7.001569	7.6601095	TCCTAATAGTCGTATTGGCTGCTATGTGACCATCTTCCAAAACATTTCCAACTTGAGGGA	NM_001290009	51411	BIN2	BRAP-1	Homo sapiens bridging integrator 2 (BIN2), transcript variant 4, mRNA [NM_001290009]	hs|chr12:51692992-51690898	coding
A_23_P326009	0.04595648	down	2.7413988	-2.7413988	-1.4549122	6.129689	5.9126825	4.8448606	4.3489714	4.137297	4.036226	CATGAATTCTAAAACTTCATCCTCTTTTGTCCCTTTCGAGTTAACATTACAGCCACAGTG	NM_020813	57573	ZNF471	ERP1|Z1971	Homo sapiens zinc finger protein 471 (ZNF471), mRNA [NM_020813]	hs|chr19:57039511-57039570	coding	ENST00000308031
A_33_P3371588	0.034866247	down	4.4806557	-4.4806557	-2.1637099	4.963162	4.2515097	4.1341133	2.9213588	2.7377636	1.198533	CAAAGATTAGCAGGTGGTTGTAAACTACCTTGAGTAGGTTGTAATAAATAGTCTGGCCTC	NM_023934	65991	FUNDC2	DC44|HCBP6|HCC3|PD03104	Homo sapiens FUN14 domain containing 2 (FUNDC2), mRNA [NM_023934]	hs|chrX:154285131-154285190	coding	ENST00000369498
A_23_P111041	0.0036953713	up	7.821604	7.821604	2.9674644	11.878382	12.426037	11.772754	15.065002	15.034636	14.879928	AAGGCTATGGGGATTATGAACTCCTTCGTCAACGACATTTTCGAGCGCATTGCAGGCGAG	NM_003525	8346	HIST1H2BI	H2B/k|H2BFK	Homo sapiens histone cluster 1, H2bi (HIST1H2BI), mRNA [NM_003525]	hs|chr6:26273375-26273434	coding	ENST00000377733
A_23_P14273	0.032276217	down	2.137962	-2.137962	-1.0962362	9.55442	9.874359	9.727699	8.602907	9.0321665	8.2326975	ACTTGCCTTAGCCTGTTTCACAGACTTGTCCACTTACCTTGTCACTAATTTGGGGCTTCT	NM_024071	79038	ZFYVE21	HCVP7TP1|ZF21	Homo sapiens zinc finger, FYVE domain containing 21 (ZFYVE21), transcript variant 2, mRNA [NM_024071]	hs|chr14:104199797-104199856	coding	ENST00000311141
CUST_H6L_20460	0.004187631	up	2.5765793	2.5765793	1.3654569	7.1384525	7.134845	7.404361	8.631908	8.542524	8.599595	TTTGAAGATCCTCCCAACCATGCCCGTAGCCCTGGAAACAAAGGGAAGGGCAAGGGAAAA	NM_001130823	1786	DNMT1	ADCADN|AIM|CXXC9|DNMT|HSN1E|MCMT	Homo sapiens DNA (cytosine-5-)-methyltransferase 1 (DNMT1), transcript variant 1, mRNA [NM_001130823]	hs|chr19:10251841-10251782	coding
A_33_P3295523	0.039372273	up	2.0292296	2.0292296	1.0209321	6.9633217	7.0801053	6.7455754	7.656892	8.040193	8.154713	TCCTTGTGCCCCGAGGTGGGGCAGCCCCTTCTCATTTTATACAATAAACATTCTCCACCT	NM_005052	5881	RAC3		Homo sapiens ras-related C3 botulinum toxin substrate 3 (rho family, small GTP binding protein Rac3) (RAC3), mRNA [NM_005052]	hs|chr17:79992018-79992077	coding	ENST00000306897
A_33_P3215113	0.001996659	down	7.1116023	-7.1116023	-2.8301747	6.5031343	7.165942	6.5815635	3.9251485	4.2302575	3.60471	CAGCTCCTCAATACTACCTGGAAAAAGCATTGGCATTATTTTCAATAAATATCAAGCACT	NM_012317	23641	LDOC1	BCUR1|Mar7|Mart7	Homo sapiens leucine zipper, down-regulated in cancer 1 (LDOC1), mRNA [NM_012317]	hs|chrX:140270000-140269941	coding	ENST00000460721
CUST_H6L_26143	0.046475787	down	2.3376632	-2.3376632	-1.225067	9.344862	8.853673	9.662891	8.62476	7.559307	8.002158	TTATTCAGCATCCGGCAATGAACTTATCGTAGTTGGGGAAACGGGTGTTCCGAATAATAT	NR_003584	100093630	SNHG8	LINC00060|NCRNA00060	Homo sapiens small nucleolar RNA host gene 8 (non-protein coding) (SNHG8), transcript variant 1, long non-coding RNA [NR_003584]	hs|chr4:119200813-119200872	coding
A_32_P37867	0.0018184477	down	30.153772	-30.153772	-4.9142666	10.134071	10.866598	9.037693	5.635842	5.792187	3.8675349	TCCCAGGGATACTGTTTACATAGACTGCACTGAGAACGGTGACCCTTAGGTTTGTACAAT	NM_001099294	85352	KIAA1644		Homo sapiens KIAA1644 (KIAA1644), mRNA [NM_001099294]	hs|chr22:44640249-44640190	coding
A_24_P74559	0.045019604	up	2.3562717	2.3562717	1.2365059	5.4904537	5.2370963	7.059738	7.1622396	6.5374384	7.7971296	AGCTGAAGGATGAGATTGCAGATGTGTTTGCCCAAATCGACTGCTTCGAGAGTGCGGAGG	NM_013385	27128	CYTH4	CYT4|DJ63G5.1|PSCD4	Homo sapiens cytohesin 4 (CYTH4), mRNA [NM_013385]	hs|chr22:37690702-37690761	coding	ENST00000457992
A_33_P3258510	0.002958999	up	2.018156	2.018156	1.0130377	7.7645793	7.841183	8.151187	8.87145	8.756836	9.167778	TGGCAGCTGTGAAGGAATTTCTTGAGAAGCTGCTGCCTCCTGTCTAACTAGTCGCTGGCC	NM_007260	11313	LYPLA2	APT-2|APT2|DJ886K2.4	Homo sapiens lysophospholipase II (LYPLA2), mRNA [NM_007260]	hs|chr1:24121176-24121235	coding	ENST00000374505
CUST_H6L_14676	0.031315066	down	4.9566464	-4.9566464	-2.3093643	9.94303	11.08217	9.477197	8.379917	8.071177	7.123208	GGATTAATGATGTGTTGGTTGGAGAAAGAATCATTGTGAAAGACCTAGCTGAAGATTTGT	NM_018222	55742	PARVA	CH-ILKBP|MXRA2	Homo sapiens parvin, alpha (PARVA), mRNA [NM_018222]	hs|chr11:12499407-12499466	coding
A_23_P69383	0.029309042	up	4.6526628	4.6526628	2.2180567	7.954087	8.385814	8.428696	10.9470415	10.171476	10.304247	TTTTTAGTGGCATGCAGGCTATACCTCAGTATTTGTGGACATGCACCCAGGAATATGTAC	NM_031458	83666	PARP9	ARTD9|BAL|BAL1|MGC:7868	Homo sapiens poly (ADP-ribose) polymerase family, member 9 (PARP9), transcript variant 1, mRNA [NM_031458]	hs|chr3:122247356-122247297	coding	ENST00000489652
CUST_H6L_30467	0.029957695	down	2.0469568	-2.0469568	-1.0334806	9.291825	9.258002	8.612665	8.043187	8.075653	7.9432096	CTGCAATGATTATTGGCATTCCTGTGTATGTGGGCCGCAAGGTAAAATGCATACTTCTTG	ENST00000524233	25897	RNF19A	RNF19	ring finger protein 19A, RBR E3 ubiquitin protein ligase [Source:HGNC Symbol;Acc:13432] [ENST00000524233]	hs|chr8:101281053-101280994	coding
A_33_P3420380	0.01018755	down	11.287447	-11.287447	-3.4966474	8.496224	9.710054	7.212853	4.8679543	5.6738505	4.387386	TACCTCACCACAAAGGAGCTGCTGAGCTCCTGGCTGCAAAGTGACGATGAACCGGAGAAG	NM_001001851	80760	ITIH5	ITI-HC5|PP14776	Homo sapiens inter-alpha-trypsin inhibitor heavy chain family, member 5 (ITIH5), transcript variant 3, mRNA [NM_001001851]	hs|chr10:7618659-7618600	coding	ENST00000397146
A_23_P79360	0.016168125	down	5.3185277	-5.3185277	-2.411027	7.9723706	7.6172647	7.3584156	4.9431896	5.563903	5.2078786	ATGGTGGTTTGGATCTTTGAATGGGAAAAAAGGCCATTTTCCTGCCGCTTATGTGGAGGA	NM_052946	115677	NOSTRIN	DaIP2	Homo sapiens nitric oxide synthase trafficking (NOSTRIN), transcript variant 1, mRNA [NM_052946]	hs|chr2:169721381-169721440	coding	ENST00000397206
CUST_H6L_23639	0.022592574	up	2.191696	2.191696	1.1320477	9.45854	9.481484	9.612099	10.433108	10.959284	10.555879	TCTCCGTGTTTGTCCCTGTGAAAACATGTAACGTCTGCCTTAGAGCCATGACCGAAACTT	NM_003681	8566	PDXK	C21orf124|C21orf97|HEL-S-1a|PKH|PNK|PRED79	Homo sapiens pyridoxal (pyridoxine, vitamin B6) kinase (PDXK), mRNA [NM_003681]	hs|chr21:45175984-45176043	coding
CUST_H6L_15565	0.01076155	down	2.929894	-2.929894	-1.5508485	9.312558	8.840123	8.0419855	7.438778	7.4773245	6.6260195	GAAAATAACAAGGAGAAGAAGAAGACCTCACAGTTGACACCTCAACGGGGCTTTAGTGAA	NM_001168618	56912	IFT46	C11orf2|C11orf60|CFAP32	Homo sapiens intraflagellar transport 46 homolog (Chlamydomonas) (IFT46), transcript variant 2, mRNA [NM_001168618]	hs|chr11:118430511-118427713	coding
A_24_P225907	0.006826062	down	2.1266077	-2.1266077	-1.0885539	6.999409	7.5827	6.7639575	6.083266	6.360799	5.636341	GTCCATTCTTCCAAAACTTGATGTTACCACACTTACAAGTTTAAAATATGAAGTCGACTG	NM_206831	285381	DPH3	DELGIP|DELGIP1|DESR1|DPH3A|KTI11|ZCSL2	Homo sapiens diphthamide biosynthesis 3 (DPH3), transcript variant 1, mRNA [NM_206831]	hs|chr3:16299693-16299634	coding	ENST00000383775
A_33_P3402020	0.019280063	down	3.0260444	-3.0260444	-1.5974331	7.4399514	7.516322	6.1137695	6.1530585	5.481395	4.6432915	AACAGGTCAAGACAGTGAGGTTCCAGACCCCTGGACGCTTTTCGTGGTTTTGCAAGCGCC	NM_032040	83987	CCDC8	3M3|PPP1R20|p90	Homo sapiens coiled-coil domain containing 8 (CCDC8), mRNA [NM_032040]	hs|chr19:46914650-46914591	coding	ENST00000307522
A_24_P193435	0.03849566	down	2.6508071	-2.6508071	-1.4064317	9.238445	9.935921	8.866913	7.26668	8.760777	7.7945256	CTAGTTTGATTAAATTCTTGCAAAGTATCCCTACTGTAATTTGTGATACAATGCTGTGCC	NM_003257	7082	TJP1	ZO-1	Homo sapiens tight junction protein 1 (TJP1), transcript variant 1, mRNA [NM_003257]	hs|chr15:29992586-29992527	coding	ENST00000613680
CUST_H6L_15874	0.039778885	up	41.619938	41.619938	5.379203	1.2412103	2.8716393	4.692485	8.772593	7.618299	8.55205	GTTTTATTCTGGAATTTAAGCTATTCTTTGTCACTTGGGTGCCAAACATGAGAGCCCAGA	NM_002543	4973	OLR1	CLEC8A|LOX1|LOXIN|SCARE1|SLOX1	Homo sapiens oxidized low density lipoprotein (lectin-like) receptor 1 (OLR1), transcript variant 1, mRNA [NM_002543]	hs|chr12:10312441-10312382	coding
A_23_P113111	0.010356061	down	11.579998	-11.579998	-3.5335631	7.879669	8.792747	8.168818	4.2710433	5.921058	4.0484447	AGCCACACAAACGTTTACTTATCTTATGCCACGGGAAGTTTAGAGAGCTAAGATTATCTG	NM_000044	367	AR	AIS|AR8|DHTR|HUMARA|HYSP1|KD|NR3C4|SBMA|SMAX1|TFM	Homo sapiens androgen receptor (AR), transcript variant 1, mRNA [NM_000044]	hs|chrX:66944033-66944092	coding	ENST00000396043
A_24_P159227	0.039208014	up	8.992639	8.992639	3.1687446	5.746212	5.39042	6.3807	8.459417	9.835123	8.729028	GGAGAGAAGGCGAACCACCTCCGGGTTTCCATCATGTCAAGGTCACAGGCATCCATGTGT	NM_020168	56924	PAK6	PAK5	Homo sapiens p21 protein (Cdc42/Rac)-activated kinase 6 (PAK6), transcript variant 1, mRNA [NM_020168]	hs|chr15:40569328-40569387	coding	ENST00000560346
A_33_P3245163	0.04839527	up	2.0092258	2.0092258	1.0066397	3.616784	3.1707575	3.1698878	4.6208706	4.57683	3.7796474	GAAAATGGTAGGCGCGCGTAGTTAATTCATGCGGCTCTCTTACTCTGTTTACATCCTAGA	M13930	4609	MYC	MRTL|MYCC|bHLHe39|c-Myc	Human c-myc-P64 mRNA, initiating from promoter P0, (HLmyc3.1) partial cds. [M13930]	hs|chr8:128748076-128748135	coding
A_33_P3256725	0.005663981	down	3.8237376	-3.8237376	-1.9349835	5.4497595	5.618759	5.2000804	3.373633	3.5324821	3.5575337	GACATACGCTCCATTAGCATTCCGATATTTCAGAGAACTTTTTGGTATCAAGCCTGATGA	NM_001278253	8395	PIP5K1B	MSS4|STM7	Homo sapiens phosphatidylinositol-4-phosphate 5-kinase, type I, beta (PIP5K1B), transcript variant 3, mRNA [NM_001278253]	hs|chr9:71491644-71491703	coding	ENST00000377284
A_23_P135031	0.04878338	down	5.762237	-5.762237	-2.526629	5.4582224	7.978399	6.172292	4.0454893	4.617684	3.3658528	TATCACTCGACATGATATAGACTCACCGCCGGCTTCAGAGCGTGTTGTCAGTATTTACAA	NM_014334	23732	FRRS1L	C9orf4|CG-6|CG6	Homo sapiens ferric-chelate reductase 1-like (FRRS1L), mRNA [NM_014334]	hs|chr9:111899903-111899844	coding	ENST00000561981
A_32_P65589	0.032138932	up	10.90503	10.90503	3.4469218	4.022427	4.888841	5.9837627	6.2826333	9.312558	9.640604	AGATGGTGAAACAATATACGCAGAGAAGTTCCAGGGCAGAGTCACCATAACCGCGGACAC	AJ252276				Homo sapiens partial mRNA for immunoglobulin anti-gp96/grp94 variable region of heavy chain (DP-3 derivative gene), clone H11B. [AJ252276]	hs|chr14:106733276-106733217	coding
CUST_H6L_15478	0.021983173	down	2.3310473	-2.3310473	-1.2209783	8.153378	8.262705	7.667698	6.6809287	6.934591	6.8053246	GCAGGAATCATTCAGGCCTTGCAGAATTTGGGACTCTGCCATATTCTTTCCGTCTATTTA	NM_000051	472	ATM	AT1|ATA|ATC|ATD|ATDC|ATE|TEL1|TELO1	Homo sapiens ataxia telangiectasia mutated (ATM), mRNA [NM_000051]	hs|chr11:108186826-108188144	coding
A_23_P103601	0.0062895264	down	2.7806375	-2.7806375	-1.4754157	7.4873853	8.0198555	7.8736033	6.1788282	6.6044793	6.1712885	GGGGTTTCCCTTTGGGCCTCAGTGTTACAAATTACTAGTGCTATTTTCATTATTATTGTA	NM_020379	57134	MAN1C1	HMIC|MAN1A3|MAN1C|pp6318	Homo sapiens mannosidase, alpha, class 1C, member 1 (MAN1C1), transcript variant 1, mRNA [NM_020379]	hs|chr1:26110835-26110894	coding	ENST00000263979
A_33_P3320772	0.0022510188	down	2.7231812	-2.7231812	-1.445293	7.081015	8.70131	7.326195	5.7045307	7.118642	5.949469	AATTCCTCAGGAGGTTAAGATTTGCATTGAAGGCCGGTCTAATGTAGGCAAGTAGAGGCA	NM_000332	6310	ATXN1	ATX1|D6S504E|SCA1	Homo sapiens ataxin 1 (ATXN1), transcript variant 1, mRNA [NM_000332]	hs|chr6:16306614-16306555	coding	ENST00000244769
A_24_P941038	0.009343998	down	6.339926	-6.339926	-2.664466	7.441521	7.746234	7.4666243	4.897934	5.4582224	4.3048267	CATTATGGACCCAACTGTAAGATGGCACATATGTTGGTTTTCCAAGGATCAGATGGCATT	NM_001031746	196740	VSTM4	C10orf72	Homo sapiens V-set and transmembrane domain containing 4 (VSTM4), transcript variant 1, mRNA [NM_001031746]	hs|chr10:50227281-50227222	coding	ENST00000332853
A_23_P452	0.010813363	down	8.288293	-8.288293	-3.051075	10.8105	11.59357	10.952009	8.398972	8.208884	7.594997	CATTTGTCCTGACTCTGTGTATAAGCTGATGCTCAGCTGCTGGAGAAGAGATACGAAGAA	NM_001014796	4921	DDR2	MIG20a|NTRKR3|TKT|TYRO10	Homo sapiens discoidin domain receptor tyrosine kinase 2 (DDR2), transcript variant 1, mRNA [NM_001014796]	hs|chr1:162749922-162749981	coding	ENST00000367921
A_33_P3337267	0.016119268	up	7.40523	7.40523	2.8885446	4.5135984	4.9309163	5.272785	8.118433	7.630576	7.633925	AGGAGCTGCAGTCGCTGCTGCAGAACATGACCAACTGCGAGTTCAACGTGAACTCGTTCG	NM_001004354	441478	NRARP		Homo sapiens NOTCH-regulated ankyrin repeat protein (NRARP), mRNA [NM_001004354]	hs|chr9:140196298-140196239	coding	ENST00000356628
A_23_P30884	0.034415785	up	2.2606263	2.2606263	1.1767225	10.76654	10.374477	10.917774	11.929026	11.946321	11.713612	AGTGGATGAAACCAGTGCTGAAGATGAAGGTGTCTCTCAGAGGAAGTTTTTGGATGGCAA	NM_001288	1192	CLIC1	G6|NCC27	Homo sapiens chloride intracellular channel 1 (CLIC1), transcript variant 2, mRNA [NM_001288]	hs|chr6:31700105-31700046	coding	ENST00000614673
A_23_P31124	0.033184618	down	19.843164	-19.843164	-4.3105702	6.732221	7.859682	7.7016177	1.8144279	5.1448536	2.4025297	GATTAATCGGAATGTTTGTTGTATGCCTTCATTTTCCATTTCACTTATATGTGCATGTCC	NM_030820	81578	COL21A1	COLA1L|FP633|dJ682J15.1|dJ708F5.1	Homo sapiens collagen, type XXI, alpha 1 (COL21A1), mRNA [NM_030820]	hs|chr6:55921701-55921642	coding	ENST00000467045
A_23_P74547	0.019921597	up	3.2894251	3.2894251	1.7178354	8.339654	8.075108	9.172817	10.220977	10.113357	10.406751	ACCATAGGGCTATGATCTGCAGTAGTTCTGTGGTGAAGAGACTTGTTTCATCTCCGGAAA	NM_001040033	963	CD53	MOX44|TSPAN25	Homo sapiens CD53 molecule (CD53), transcript variant 1, mRNA [NM_001040033]	hs|chr1:111441803-111441862	coding	ENST00000464329
A_24_P330773	2.1049826E-4	down	3.159224	-3.159224	-1.6595702	8.390193	7.4033556	6.9299607	6.712796	5.7139506	5.318053	TCACTACAGAGACTTCCACAAAAACTTTTGAATGATGTGAAACACGATGTCATGAATAAG	NM_005831	10241	CALCOCO2	NDP52	Homo sapiens calcium binding and coiled-coil domain 2 (CALCOCO2), transcript variant 3, mRNA [NM_005831]	hs|chr17:46941924-46941983	coding	ENST00000258947
A_24_P75220	0.024439625	down	3.233063	-3.233063	-1.6929016	6.738242	7.3436594	6.7756724	4.7849836	6.1898966	4.8039894	GACCACCAAAAACATGAAGCATTCTCGAGCTATAGAACTGATTAAGAATGGTGGCCGCAG	NM_004742	9223	MAGI1	AIP-3|AIP3|BAIAP1|BAP-1|BAP1|MAGI-1|Magi1d|TNRC19|WWP3	Homo sapiens membrane associated guanylate kinase, WW and PDZ domain containing 1 (MAGI1), transcript variant 2, mRNA [NM_004742]	hs|chr3:65346980-65346921	coding	ENST00000402939
A_23_P214459	5.870181E-4	down	5.3129344	-5.3129344	-2.409509	6.185219	5.45236	5.2011814	3.87753	3.0415168	2.6911871	GTTGGTCCCAAGTTTAATTAGATTTCTGAATCTCGTTGAGGCCAAGGAATGATCCATACT	NM_000322	5961	PRPH2	AOFMD|AVMD|CACD2|DS|MDBS1|PRPH|RDS|RP7|TSPAN22|rd2	Homo sapiens peripherin 2 (retinal degeneration, slow) (PRPH2), mRNA [NM_000322]	hs|chr6:42664555-42664496	coding	ENST00000230381
A_23_P21560	0.020895513	down	3.2614865	-3.2614865	-1.7055297	8.555907	9.296693	9.42448	7.2877417	7.5840416	7.288708	GGGCTGCTAAATGCCCTCAGGTTCACTACAAAGCACTTGAACGATGAATCAACTTCCAAA	NM_030797	81553	FAM49A		Homo sapiens family with sequence similarity 49, member A (FAM49A), mRNA [NM_030797]	hs|chr2:16736356-16734228	coding	ENST00000406434
A_23_P16058	0.0027184277	up	2.6116967	2.6116967	1.3849874	6.8115706	6.82215	6.7082167	8.0519705	8.284735	8.160196	TCCTGTGTGCAAGAAGACCCTCAGCTCCTTCAGCAACCTCAAAGTGCACATGCGCTCACA	NM_145288	162979	ZNF296	ZFP296|ZNF342	Homo sapiens zinc finger protein 296 (ZNF296), mRNA [NM_145288]	hs|chr19:45575588-45575529	coding	ENST00000622376
CUST_H6L_29392	0.021426326	down	2.5347168	-2.5347168	-1.3418245	6.481722	6.736747	6.4505115	5.2961597	5.634987	4.712358	AAATATCTGGAAATTGTCTATATGCAATGGGCTTGTTAAGTCCATCCCTGCAAGTGTGCC	ENST00000488121	1278	COL1A2	OI4	collagen, type I, alpha 2 [Source:HGNC Symbol;Acc:2198] [ENST00000488121]	hs|chr7:94056728-94056787	coding
CUST_H6L_12070	0.014767963	up	2.1773047	2.1773047	1.1225433	7.331855	7.619445	7.536089	8.691611	8.501371	8.662038	ATATACAGGATCTCCTATTGCACAGCAGACAAGATGCACGACAAGGTGTTTGCATACATC	NM_015627	26119	LDLRAP1	ARH|ARH1|ARH2|FHCB1|FHCB2	Homo sapiens low density lipoprotein receptor adaptor protein 1 (LDLRAP1), mRNA [NM_015627]	hs|chr1:25881456-25883695	coding
A_23_P64828	0.03129768	up	12.741301	12.741301	3.6714406	5.587328	5.4952416	7.961031	9.363384	10.263033	10.431504	CTCTGCATCTACTGGACAAAGTATTATGACTTTAAAAACCCCATTATTGAAAAGTACCTG	NM_002534	4938	OAS1	IFI-4|OIAS|OIASI	Homo sapiens 2'-5'-oligoadenylate synthetase 1, 40/46kDa (OAS1), transcript variant 2, mRNA [NM_002534]	hs|chr12:113354461-113354520	coding	ENST00000549820
A_23_P111311	0.016664995	down	9.637313	-9.637313	-3.268631	9.754968	9.755288	9.029683	7.30544	5.865915	5.5626917	CACAGGAGGAGTTACAGAAACAAGAGAGAGAATCTGCAAAGTCAGAACTTACAGAATCTT	NM_144497	9590	AKAP12	AKAP250|SSeCKS	Homo sapiens A kinase (PRKA) anchor protein 12 (AKAP12), transcript variant 2, mRNA [NM_144497]	hs|chr6:151674814-151674873	coding	ENST00000253332
A_24_P356601	0.042084236	down	3.5075872	-3.5075872	-1.8104789	5.063505	5.36571	4.678613	3.9698758	3.4336627	2.272852	CATGAACCCCATGAAATTATTTGTAGACTTGTATGTACATTTTTCTGGGGAGAAGGTTCA	NM_006460	10614	HEXIM1	CLP1|EDG1|HIS1|MAQ1	Homo sapiens hexamethylene bis-acetamide inducible 1 (HEXIM1), mRNA [NM_006460]	hs|chr17:43229082-43229141	coding	ENST00000332499
CUST_H6L_24470	3.2410663E-4	up	2.1720505	2.1720505	1.1190577	9.981932	10.07295	10.553757	11.085829	11.231929	11.648057	GACATCGTTGTTGCCTACCCTCAACAGAACTTTCATCTGGGATGTCAAAGCTCATAAGAG	NM_178181	64866	CDCP1	CD318|SIMA135|TRASK	Homo sapiens CUB domain containing protein 1 (CDCP1), transcript variant 2, mRNA [NM_178181]	hs|chr3:45153888-45153829	coding
A_23_P203957	0.016493063	down	12.5225725	-12.5225725	-3.646459	8.659904	8.56536	8.261822	4.1385803	5.6733656	4.735762	TAGCTTTTGTAGAACCTTCCAGAATATGTGGGGAAAAAGGGCTATTGCTAAGTGAGCTTT	NM_175861	83857	TMTC1	ARG99|OLF|TMTC1A	Homo sapiens transmembrane and tetratricopeptide repeat containing 1 (TMTC1), transcript variant 2, mRNA [NM_175861]	hs|chr12:29659276-29659217	coding	ENST00000319685
CUST_H6L_27623	0.0026944734	up	2.3642461	2.3642461	1.2413802	6.5541077	6.5694246	6.554946	7.8801827	7.6840334	7.8384013	CCGATTTTGGCTCTGACCCCAAATTCTCGCAGGGCTGCCCACCTAGAACTCAGGATAAGG	ENST00000509289	10636	RGS14		regulator of G-protein signaling 14 [Source:HGNC Symbol;Acc:9996] [ENST00000509289]	hs|chr5:176798444-176798503	coding
A_23_P59452	0.00252608	up	2.033141	2.033141	1.0237101	5.9209785	5.1010947	6.079086	6.9025335	6.227364	7.042392	TGCACACCCACCTGATTGGCAACATACACACTCACTTGGTGCACTACCGCGTAGACCTGG	NM_001091	26	AOC1	ABP|ABP1|DAO|DAO1|KAO	Homo sapiens amine oxidase, copper containing 1 (AOC1), transcript variant 2, mRNA [NM_001091]	hs|chr7:150555060-150555119	coding	ENST00000622116
A_23_P114084	0.049239006	down	6.9967904	-6.9967904	-2.8066933	5.805136	7.5719957	5.5261235	3.5662282	3.474525	3.4424217	TCATTATTTGGGTAGGTGACCTGCTTGGATCTAGACAGCATCTGTTCAAAGTTGTAGGGC	NM_000444	5251	PHEX	HPDR|HPDR1|HYP|HYP1|LXHR|PEX|XLH	Homo sapiens phosphate regulating endopeptidase homolog, X-linked (PHEX), transcript variant 1, mRNA [NM_000444]	hs|chrX:22266184-22266243	coding	ENST00000379374
A_33_P3225512	0.0057458887	up	9.52919	9.52919	3.2523537	8.057119	7.8688765	9.029441	11.622666	11.296827	11.793004	TCATAAAGTCTTGCCTTGCTGAACTCCCTCTCTGCAGGCAGCCTGCCTTTAAAAATAGTT	NM_002535	4939	OAS2		Homo sapiens 2'-5'-oligoadenylate synthetase 2, 69/71kDa (OAS2), transcript variant 2, mRNA [NM_002535]	hs|chr12:113448429-113448488	coding	ENST00000620097
A_23_P342744	0.015170526	down	4.7979426	-4.7979426	-2.262416	10.338191	10.812026	10.152238	8.255318	8.922641	7.3372483	CAAATACAGGGATTGGTGCCTTCCGATTCATGCTGGAATCCAACAAGGGCAAATCAATGT	NM_153713	128077	LIX1L		Homo sapiens Lix1 homolog (chicken) like (LIX1L), mRNA [NM_153713]	hs|chr1:145497418-145497477	coding	ENST00000604000
A_33_P3284453	0.013135045	down	10.879534	-10.879534	-3.4435449	5.147799	5.471314	5.3751297	1.7719276	2.681829	1.2098517	CCAAATTACCCCGATTTAGGACAAAGTGAATTTATAAGGACGAATCACAAAGATGGTCTG	NM_001012279	387104	SOGA3	C6orf174|dJ403A15.3	Homo sapiens SOGA family member 3 (SOGA3), mRNA [NM_001012279]	hs|chr6:127771389-127771330	coding	ENST00000472335
A_23_P433676	0.0075016315	down	2.6242998	-2.6242998	-1.3919325	8.272181	8.192907	7.3814325	7.1033373	6.771719	5.7956653	ATTGGTTGTTGTTTCATGTCCTACACAGTAAGAACAAGAGTATGTTAACCTTTTTGTCAG	NM_020951	57711	ZNF529		Homo sapiens zinc finger protein 529 (ZNF529), transcript variant 2, mRNA [NM_020951]	hs|chr19:37035624-37035565	coding	ENST00000591340
CUST_H6L_21188	0.012242467	up	4.095137	4.095137	2.0339117	6.0105424	6.4971347	7.2960434	8.444245	8.517955	8.943256	AAACTTCTGTGCTGCCGTGAAGAACACACAGCCTGAGGACGGGGTGGAAATGGACACTCG	NM_001278427	11006	LILRB4	CD85K|ILT-3|ILT3|LIR-5|LIR5	Homo sapiens leukocyte immunoglobulin-like receptor, subfamily B (with TM and ITIM domains), member 4 (LILRB4), transcript variant 2, mRNA [NM_001278427]	hs|chr19:55177880-55178199	coding
CUST_H6L_18729	0.017169666	down	2.5523434	-2.5523434	-1.3518224	8.802318	8.700733	8.444245	7.143648	7.663559	7.0846214	CACTACAATACCTCTTGGGACTGGGCTCGATTTGAGGTCTGACATGGCAGGGTGGGAGTG	ENST00000567360	4123	MAN2C1	MAN6A8|MANA|MANA1	mannosidase, alpha, class 2C, member 1 [Source:HGNC Symbol;Acc:6827] [ENST00000567360]	hs|chr15:75650577-75650518	coding
A_23_P133095	0.013812156	down	2.8876374	-2.8876374	-1.5298896	7.484665	7.157222	6.5886097	5.7403054	5.4805317	5.4199896	CTGCTAATCTCAGTTCGCTCTGTGATGTCAAGTGCAGAATGTACAATTAACTGGTGATTT	NM_014247	9693	RAPGEF2	CNrasGEF|NRAPGEP|PDZ-GEF1|PDZGEF1|RA-GEF|RA-GEF-1|Rap-GEP|nRap GEP	Homo sapiens Rap guanine nucleotide exchange factor (GEF) 2 (RAPGEF2), mRNA [NM_014247]	hs|chr4:160281049-160281108	coding	ENST00000264431
A_33_P3322450	0.007636145	up	5.1203237	5.1203237	2.356235	2.0724866	1.483566	2.2117305	4.017455	4.0878673	4.731167	CCATCATTAATCTTGAAGAAATGTGTGTGCTTGTTAAATTTTTGTATGGAAGCCAGGAGT	ENST00000378815	117177	RAB3IP	RABIN3|RABIN8	RAB3A interacting protein [Source:HGNC Symbol;Acc:HGNC:16508] [ENST00000378815]	hs|chr12:70190287-70190346	coding	ENST00000378815
A_24_P930418	9.6433236E-5	down	9.661882	-9.661882	-3.2723043	6.8158913	7.2262897	6.1165476	3.5955877	3.895271	2.8509564	GGCCTGCAAAGATTGATGACCAGTAACAAATAGAAAGTACGTACGTAGGTTTCATTTGTC	AK310533	11030	RBPMS	HERMES	Homo sapiens cDNA, FLJ17575. [AK310533]	hs|chr8:30402947-30403006	coding
CUST_H6L_16629	0.0017853118	down	2.3258379	-2.3258379	-1.2177505	7.52519	8.00455	7.4120274	6.3103905	6.8745265	6.1035976	TTAAAAGAAAGAGACTCCTTCAAATCCAGTGGCCACAGTGAAAGCGGGAGAACGACAATG	ENST00000550335	29915	HCFC2	HCF-2|HCF2	host cell factor C2 [Source:HGNC Symbol;Acc:24972] [ENST00000550335]	hs|chr12:104491463-104492173	coding
A_23_P204847	0.02716649	up	2.9546366	2.9546366	1.5629807	9.072147	9.0764885	10.035803	10.945091	10.852527	11.075759	ACGCCCTCTATCATGGTGAAAAGCTCCATCAATGAGGTATCTTCTTTAGTGGTGGTATGT	NM_002298	3936	LCP1	CP64|HEL-S-37|L-PLASTIN|LC64P|LPL|PLS2	Homo sapiens lymphocyte cytosolic protein 1 (L-plastin) (LCP1), mRNA [NM_002298]	hs|chr13:46700396-46700337	coding	ENST00000323076
A_23_P88522	0.0051398957	up	3.2334104	3.2334104	1.6930566	6.9596334	6.753147	6.681029	8.501239	8.687276	8.284463	GGGTCACCAGAAATATCGCTGATGCAGACACAGATTATGTTCCTGCTGTATTTCCTGCTT	NM_021077	4828	NMB		Homo sapiens neuromedin B (NMB), transcript variant 1, mRNA [NM_021077]	hs|chr15:85198461-85198402	coding	ENST00000394588
A_23_P135730	0.021398611	down	2.4573321	-2.4573321	-1.2970928	7.806372	8.07998	6.945916	6.194131	6.747883	5.9989743	ACTCCCCTAGTCTGTAGACGGAATTGGCATACGGTCTAATTTGTGTAGTAAGCACCTTTG	NM_145295	199692	ZNF627		Homo sapiens zinc finger protein 627 (ZNF627), transcript variant 1, mRNA [NM_145295]	hs|chr19:11729303-11729362	coding	ENST00000361113
A_23_P217384	0.038422816	down	5.0463986	-5.0463986	-2.3352542	8.945503	10.401154	8.2878	6.6907487	7.212062	6.7258835	AAACGTGTTGCTCTCTTCACAGTATTATGTGTAAAGTCATTGTTTAAAGCACGAATGTTC	NM_003916	8905	AP1S2	DC22|MRX59|MRXS21|MRXS5|MRXSF|PGS|SIGMA1B	Homo sapiens adaptor-related protein complex 1, sigma 2 subunit (AP1S2), transcript variant 2, mRNA [NM_003916]	hs|chrX:15844638-15844579	coding	ENST00000329235
A_24_P160466	0.008817761	up	15.1300955	15.1300955	3.9193492	4.4284725	4.672782	5.153653	8.67455	9.004728	8.333676	GGTGTTCTTGGGTATTGGGGACAGGACAGAGAGCTCATTCTATAACCACAGTTGTCTTTT	NM_052899	114787	GPRIN1	GRIN1	Homo sapiens G protein regulated inducer of neurite outgrowth 1 (GPRIN1), mRNA [NM_052899]	hs|chr5:176023009-176022950	coding	ENST00000303991
A_33_P3210223	0.0024015456	up	2.0713062	2.0713062	1.0505408	3.7983425	3.5767024	4.060976	4.789986	4.730029	5.067628	CTACCTGTACCACAAGATGCAGAACCTAGTAGTCATCTCTTGAATAATATTTTGACATTA	ENST00000375948	79670	ZCCHC6	PAPD6|TUT7	zinc finger, CCHC domain containing 6 [Source:HGNC Symbol;Acc:HGNC:25817] [ENST00000375948]	hs|chr9:88951866-88951807	coding	ENST00000375948
A_23_P127911	0.0027725515	down	6.202635	-6.202635	-2.6328812	9.409981	10.460882	9.313403	6.9853616	7.564592	6.735667	ATGCTCATGCACTCCTTGAGAAGTGTTTCTGTATATCCGTCTGTACGTGTGTCATTGCGT	NM_015430	25891	PAMR1	DKFZP586H2123|FP938|RAMP	Homo sapiens peptidase domain containing associated with muscle regeneration 1 (PAMR1), transcript variant 1, mRNA [NM_015430]	hs|chr11:35453900-35453841	coding	ENST00000611014
A_33_P3362611	0.009472271	down	7.076037	-7.076037	-2.8229415	7.0755634	6.5747385	6.161022	3.7930164	4.248591	3.3008935	CCTCCAGCTGTTGAAATGAAGTCTGCCAAATCTTGCTCTAACAAATAAAATGTTATCTAA	NM_022159	64123	ELTD1		Homo sapiens EGF, latrophilin and seven transmembrane domain containing 1 (ELTD1), mRNA [NM_022159]	hs|chr1:79355513-79355454	coding	ENST00000370742
A_21_P0011343	0.025529059	down	5.35735	-5.35735	-2.4215195	6.3906612	6.2926683	5.998461	3.4307883	3.6408029	4.3456397	TTCTGGAAGGGCTCATTGTACAGTCAAGGCGGCAGAAATCACTCTGAAAGATAATGCCAA	XM_006709989	100128108	LOC100128108		PREDICTED: Homo sapiens uncharacterized LOC100128108 (LOC100128108), transcript variant X1, mRNA [XM_006709989]	hs|chr15:102284678-102284001	coding
A_23_P401606	0.005228917	down	7.84926	-7.84926	-2.9725566	8.760333	8.790094	7.315214	6.1141133	5.898975	3.9348817	ACATGACTGCCTATCAGTAGATTGATCTGTATTTAATATTCGTTAATTAAATCTGCAGTT	NM_005711	10085	EDIL3	DEL1	Homo sapiens EGF-like repeats and discoidin I-like domains 3 (EDIL3), transcript variant 1, mRNA [NM_005711]	hs|chr5:83238522-83238463	coding	ENST00000380138
A_32_P96435	8.257551E-4	down	6.8439417	-6.8439417	-2.7748275	4.0239897	4.4426436	4.113051	1.2185678	1.8187437	1.2178888	CCACATTTCTTATTCCACCTCAAAAAACTATGAGTGAAGAGAAACCATGGGAATGTAAGA	NM_001037232	374899	ZNF829		Homo sapiens zinc finger protein 829 (ZNF829), transcript variant 2, mRNA [NM_001037232]	hs|chr19:37383274-37383215	coding	ENST00000611922
A_24_P375599	0.046281654	down	2.259455	-2.259455	-1.1759748	14.889563	14.651492	14.393455	14.235479	13.258569	12.912537	TGTATGCTCACTTCCCCCATCAAGTCGTTATCCAGAATGGGTCTCTTGTTGAAATCCGAA	ENST00000464118				ribosomal protein L9 pseudogene 32 [Source:HGNC Symbol;Acc:HGNC:36418] [ENST00000464118]	hs|chr19:030447612-030447552	coding	ENST00000464118
A_33_P3391105	9.798367E-4	down	3.4345176	-3.4345176	-1.7801075	11.3667965	11.583483	11.349496	9.613131	9.883984	9.4623375	ATGCCTGGCCTAAAGGGCTTCGTGGATGAGCACACCATCAACATCTCCCTCAGTCTGCAC	NM_002332	4035	LRP1	A2MR|APOER|APR|CD91|IGFBP3R|LRP|LRP1A|TGFBR5	Homo sapiens low density lipoprotein receptor-related protein 1 (LRP1), mRNA [NM_002332]	hs|chr12:57539213-57539272	coding	ENST00000243077
A_33_P3217689	0.04484359	down	3.969634	-3.969634	-1.989006	3.5194402	4.6612654	3.7912278	2.3722205	2.4484386	1.1842561	CTCTTGTTGTACATGCAATGTAACAACCTACAGTTTTGGTGCTTTTAACAATATTCCTCT	NM_152405	133746	JMY	WHAMM2|WHDC1L3	Homo sapiens junction mediating and regulatory protein, p53 cofactor (JMY), mRNA [NM_152405]	hs|chr5:78622942-78623001	coding	ENST00000396137
A_23_P12147	0.03684593	up	9.684021	9.684021	3.2756062	4.0509515	3.8785257	4.6288505	6.474132	8.422947	7.4880657	CTCAGAACCCGATTTAGGACTCAGAATGACTTTGCTGATCTCAGCATCTCCTCTGAGATA	NM_152485	148304	C1orf74	URLC4	Homo sapiens chromosome 1 open reading frame 74 (C1orf74), mRNA [NM_152485]	hs|chr1:209956256-209956197	coding	ENST00000294811
A_23_P68155	0.003068099	up	4.633909	4.633909	2.2122297	7.335331	7.19662	7.6424704	9.398291	9.314539	10.09828	CTACGTCCTGGTTGCTCACAGTGGTTCAGGAGTTATCGAACGTGAGACAGTTAATGATTT	NM_022168	64135	IFIH1	AGS7|Hlcd|IDDM19|MDA-5|MDA5|RLR-2|SGMRT1	Homo sapiens interferon induced with helicase C domain 1 (IFIH1), mRNA [NM_022168]	hs|chr2:163128865-163128806	coding	ENST00000263642
A_32_P524014	0.035489466	down	5.4281754	-5.4281754	-2.4404674	8.3911705	8.297604	7.8024545	5.0920353	5.945064	6.132727	CTGCCTGTATTTGTATGCAAAATGTCCTCTATCTGCTATTAAAGAAAAGCTACGTAAAAC	NM_007124	7402	UTRN	DMDL|DRP|DRP1	Homo sapiens utrophin (UTRN), mRNA [NM_007124]	hs|chr6:145173938-145173997	coding	ENST00000367545
A_23_P252962	0.035591878	down	6.043056	-6.043056	-2.5952783	7.481195	8.538618	7.6996813	5.891923	5.4615517	4.580185	AATAAATGACTTCTTTGCTATTTTGGTTTTGCAAAAAGACCCACTATCAAGGAATGCTGC	NM_001001132	6453	ITSN1	ITSN|SH3D1A|SH3P17	Homo sapiens intersectin 1 (SH3 domain protein) (ITSN1), transcript variant 2, mRNA [NM_001001132]	hs|chr21:35209668-35209727	coding	ENST00000381291
A_23_P318300	0.029765941	down	7.3870354	-7.3870354	-2.8849955	8.235214	9.011461	7.7119584	6.3122725	5.3562403	4.6351357	AAAGTCCACAGTGTATTCAGAAATCCAAGTTGGTGTCATACATTTCATTTTGATGTGAAC	NM_133646	51776	ZAK	AZK|MLK7|MLT|MLTK|MRK|mlklak|pk	Homo sapiens sterile alpha motif and leucine zipper containing kinase AZK (ZAK), transcript variant 2, mRNA [NM_133646]	hs|chr2:174091756-174091815	coding	ENST00000338983
A_24_P58529	0.034226418	up	2.7053027	2.7053027	1.4357901	12.913736	12.777914	13.230509	14.85118	14.148119	14.230228	ATCTGTGACATCTGTTGTAGAAACCTCAATATCGAGCGCCCAACCTACACTAACCTTAAC	NM_032704	84790	TUBA1C	TUBA6|bcm948	Homo sapiens tubulin, alpha 1c (TUBA1C), transcript variant 5, mRNA [NM_032704]	hs|chr12:49666285-49666344	coding	ENST00000530835
A_33_P3220911	0.008324621	up	5.1707864	5.1707864	2.3703837	6.799852	6.6345644	7.657254	9.588816	8.8990345	9.714973	TTTTCTGGGGTCTTTGAGCTCCAAAAAATAAACACTTCCTTTGAGGGAGAGCACACCTGA	NM_004335	684	BST2	CD317|TETHERIN	Homo sapiens bone marrow stromal cell antigen 2 (BST2), mRNA [NM_004335]	hs|chr19:17513807-17513748	coding	ENST00000252593
CUST_H6L_15521	0.018004837	down	4.2533336	-4.2533336	-2.088594	3.841579	3.721083	4.3556676	2.3069196	1.2459291	2.0996985	TGGCTGAAGTACGTGATGCCATGTAATACAGTCATACTTTTTAAAGGGCACTGGAAATAT	ENST00000543243	25996	REXO2	CGI-114|REX2|RFN|SFN	RNA exonuclease 2 [Source:HGNC Symbol;Acc:17851] [ENST00000543243]	hs|chr11:114311454-114311513	coding
A_23_P214897	0.013460178	down	9.451138	-9.451138	-3.240488	11.429238	11.623014	10.77257	8.912012	7.819865	7.3714814	ACAACCCACTGAGTCCCAGGCTAATGATATTGGATTTAAGAAGGTGTTTAAGTTTGTTGG	NM_144497	9590	AKAP12	AKAP250|SSeCKS	Homo sapiens A kinase (PRKA) anchor protein 12 (AKAP12), transcript variant 2, mRNA [NM_144497]	hs|chr6:151670006-151670065	coding	ENST00000490177
A_23_P67432	0.0033011318	down	4.3152614	-4.3152614	-2.109448	7.1846623	6.901273	5.9802227	4.8569427	4.9934545	3.8874168	GAATGTGGGAAGGCCTTTAGCAATAGTTCATCACTTGCACAACATCAGAGAAGTCATACT	NM_152478	147949	ZNF583		Homo sapiens zinc finger protein 583 (ZNF583), transcript variant 1, mRNA [NM_152478]	hs|chr19:56935345-56935404	coding	ENST00000291598
A_23_P144476	0.018499853	down	10.892559	-10.892559	-3.445271	9.080146	9.55844	9.434706	5.8338614	6.8185496	5.0850706	CTCAAGTTGATATTTATAGCTGATCAATCTATATGTGTCACAGAACTATGCTGCCTAAAG	NM_199327	10252	SPRY1	hSPRY1	Homo sapiens sprouty homolog 1, antagonist of FGF signaling (Drosophila) (SPRY1), transcript variant 2, mRNA [NM_199327]	hs|chr4:124324494-124324553	coding	ENST00000339241
A_24_P193592	0.0034686169	up	25.800392	25.800392	4.689321	1.2042251	1.8184971	1.2233051	6.4370947	6.3278794	5.5490155	AAAGAATTTTCCCAGATAGGCTAGCCAGAAAAAACTTCAAGTCCTCTGTAACATCTGAGG	NM_001761	899	CCNF	FBX1|FBXO1	Homo sapiens cyclin F (CCNF), mRNA [NM_001761]	hs|chr16:2507886-2507945	coding	ENST00000293968
A_33_P3209885	0.0120343845	down	3.2929637	-3.2929637	-1.7193866	8.176099	8.167576	7.3549976	6.1186376	6.4656715	5.9562025	ATCTTTGAATATCACCGCATAGAGCTGGACCCCAGCAAGGTCACCAGCATGTCGGCCGTG	NM_020405	57125	PLXDC1	TEM3|TEM7	Homo sapiens plexin domain containing 1 (PLXDC1), mRNA [NM_020405]	hs|chr17:37243938-37243879	coding	ENST00000578808
A_23_P259292	0.006689416	down	2.165153	-2.165153	-1.1144689	8.839433	9.431103	9.063517	7.865289	8.1444435	7.9809103	CTGGAATATTGTGAATGACTAGGGAGGTGGGGTAGAGCACTCTCCGTCCTGCTGCTGGCA	NM_015645	114902	C1QTNF5	CTRP5	Homo sapiens C1q and tumor necrosis factor related protein 5 (C1QTNF5), transcript variant 1, mRNA [NM_015645]	hs|chr11:119209954-119209895	coding	ENST00000530681
A_23_P397208	0.024821358	down	8.697882	-8.697882	-3.1206641	9.710201	9.983965	8.9866295	5.6590815	7.0063763	6.653346	GAAGCAGCCATGGTTTCTTGGGGACAAGATCACCTTTGTGGATTTCATCGCTTATGATGT	NM_000848	2946	GSTM2	GST4|GSTM|GSTM2-2|GTHMUS	Homo sapiens glutathione S-transferase mu 2 (muscle) (GSTM2), transcript variant 1, mRNA [NM_000848]	hs|chr1:110213977-110214126	coding	ENST00000472225
CUST_H6L_15829	0.04482784	down	3.1180933	-3.1180933	-1.6406641	10.226976	11.053586	11.481046	9.254116	9.310129	9.275372	CAAAGCAATGGAAAGTGGAGTAATTCCAAACTGAAATGTCAACCTGTGGACTGTGGCATT	NM_201442	716	C1S		Homo sapiens complement component 1, s subcomponent (C1S), transcript variant 1, mRNA [NM_201442]	hs|chr12:7174379-7174963	coding
A_23_P329573	0.03216407	up	3.0421064	3.0421064	1.6050706	6.3953238	6.4432173	7.069083	8.049892	8.532734	8.140209	GCCAATTTATTTACATTTAAACTTGTCAGGGTATAAAATGACATCCCATTAATTATATTG	NM_000211	3689	ITGB2	CD18|LAD|LCAMB|LFA-1|MAC-1|MF17|MFI7	Homo sapiens integrin, beta 2 (complement component 3 receptor 3 and 4 subunit) (ITGB2), transcript variant 1, mRNA [NM_000211]	hs|chr21:46305985-46305926	coding	ENST00000302347
A_33_P3235546	0.030580532	down	4.366491	-4.366491	-2.1264744	9.130543	8.868129	7.7463856	6.261301	7.25762	5.846714	TGATATGGGCTGAAATGTCTCCACGTCTCTTTGTGTCTTGTTGAAAAGAAACCCAAAGGA	NM_014747	9783	RIMS3	NIM3|RIM3	Homo sapiens regulating synaptic membrane exocytosis 3 (RIMS3), mRNA [NM_014747]	hs|chr1:41091945-41091886	coding	ENST00000372683
A_23_P42198	0.0080389865	up	12.275526	12.275526	3.617713	9.946347	9.731314	10.405714	13.837575	13.725476	13.3734665	TCTGCGCGAGATTCGCCGCTATCAGAAGTCGACTGAGCTGCTGATCCGCAAGTTGCCTTT	NM_003534	8355	HIST1H3G	H3/h|H3FH	Homo sapiens histone cluster 1, H3g (HIST1H3G), mRNA [NM_003534]	hs|chr6:26271469-26271410	coding	ENST00000614378
A_23_P83098	0.019583862	down	9.445661	-9.445661	-3.2396517	11.683878	11.762695	10.435536	7.5501823	8.781044	7.83193	GGAGAGTACGGTTTCCATGAATATACAGAGGTCAAAACAGTCACAGTGAAAATCTCTCAG	NM_000689	216	ALDH1A1	ALDC|ALDH-E1|ALDH1|ALDH11|HEL-9|HEL-S-53e|HEL12|PUMB1|RALDH1	Homo sapiens aldehyde dehydrogenase 1 family, member A1 (ALDH1A1), mRNA [NM_000689]	hs|chr9:75516195-75516136	coding	ENST00000297785
A_23_P363174	0.016986333	up	34.011127	34.011127	5.087935	3.2457938	3.6744936	5.8482137	9.2781515	9.117636	9.63652	CACCACAAGGCCAAAGGCAAATAATGTCTCCATAGAATCACTTTCCAATACAACGGCTCT	NM_003511	8332	HIST1H2AL	H2A.i|H2A/i|H2AFI|dJ193B12.9	Homo sapiens histone cluster 1, H2al (HIST1H2AL), mRNA [NM_003511]	hs|chr6:27833502-27833561	coding
A_23_P161399	0.017067252	down	2.826377	-2.826377	-1.4989538	9.619104	9.7688465	8.743994	7.725774	8.429561	7.479747	AGTTAAGTTCAGCACTTGTCTCATTTTAATGTAAAGATTTGCTTCCATTTTCCTACAGGC	NM_130439	4601	MXI1	MAD2|MXD2|MXI|bHLHc11	Homo sapiens MAX interactor 1, dimerization protein (MXI1), transcript variant 2, mRNA [NM_130439]	hs|chr10:112045945-112046001	coding	ENST00000485566
A_23_P54622	0.005431439	up	4.071606	4.071606	2.025598	6.961435	7.2451873	6.75997	9.286485	9.133367	8.623535	TCCCCAAATGCCGAGATCCACATCCTGAAGAATAAAGGCCGGAAGAGAAAGCTGGAGTCC	NM_007317	3835	KIF22	A-328A3.2|KID|KNSL4|OBP|OBP-1|OBP-2|SEMDJL2	Homo sapiens kinesin family member 22 (KIF22), transcript variant 1, mRNA [NM_007317]	hs|chr16:29815336-29816143	coding	ENST00000160827
A_33_P3332596	0.0069994773	down	4.2492332	-4.2492332	-2.0872025	8.150016	7.9460773	7.420128	5.8829784	5.687655	5.683978	ACTTCCTCCGGACACTTCTTCTGAGTGATGGCCCAGAAGCAAGTGCTCCTCTTGCTGGAG	ENST00000565545				chondroitin sulfate proteoglycan 4 pseudogene 13 [Source:HGNC Symbol;Acc:HGNC:49195] [ENST00000565545]	hs|chr15:78196615-78196674	coding	ENST00000565545
[truncated: 1,231 more rows]
